# Supplementary material for: Niche Partitioning of Labyrinthulomycete Protists Across Sharp Coastal Gradients and Their Putative Relationships With Bacteria and Fungi
Source: Front Microbiol. 2022 May 24;13:906864. doi: 10.3389/fmicb.2022.906864 (PMC9171235; doi:10.3389/fmicb.2022.906864)
Supplement: Supplementary file 1 [file Data_Sheet_1.XLSX]

## Sheet: PICOLOVE+PICO
ID	Rep-seq	Taxon	Confidence	605A	605B	605C	605D	609A	609B	609C	609D	609E	615A	615B	622A	622B	622C	627A	627B	627C	637A	637B	637C	637D	637E	646A	646B	646C	646D	651A	651B	651C	661A	661B	661C	661D	665A	665B	665C	665D	665E	672A	672B	672C	672D	672E	677A	677B	677C
ASV1	ATACCATCGTAGTCTTAACCATAAACTATGCCGACTAGGGATTGGCGGACGTTGTCTATATGACTTCGCCAGCACCTCATGAGAAATCAAAGTCTTTGGGTTCCGGGGGGAGTATGGTCGCAAGGCTGAAACTTAAAGGAATTGACGGAAGGGCACCACCAGGAGTGGAGCCTGCGGCTTAATTTGACTCAACACGGGAAAACTTACCAGGTCCAGACATAGTAAGGATTGACAGATTGAGAGCTCTTTCTTGATTCTATGGGTGGTGGTGCATGGCCGTTCTTAGTTGGTGGAGTGATTTGTCTGGTTAATTCCGTTAACGAACGAGACCTCAGCCTGCTAAATAGTGTGCATATTCGAAAGAATGTGTTCGACTTCTT	D_0__Eukaryota;D_1__SAR;D_2__Stramenopiles;D_3__Labyrinthulomycetes;D_4__Thraustochytriaceae;D_5__Aplanochytrium	1	7307	9340	6881	2500	5373	1867	2499	2299	2675	5984	3394	2934	4212	7701	1544	3874	2568	144	1727	3723	3560	2612	474	421	3789	7945	2940	1704	2944	4110	4455	5276	2963	2514	4891	4695	3609	5014	3358	4040	1781	3615	878	4110	2399	2099
ASV2	ATACCATCGTAGTCTTAACCATAAACTATGCCGACTCGGGATCGGTGGACGTTAATTAATGACTCCATCGGCACCGTATGAGAAATCAAAGTCTTTGGGTTCCGGGGGGAGTATGGTCGCAAGGCTGAAACTTAAAGGAATTGACGGAAGGGCACCACCAGGAGTGGAGCCTGCGGCTTAATTTGACTCAACACGGGAAAACTTACCAGGTCCAGACATAGTAAGGATTGACAGATTGAGAGCTCTTTCTTGATTCTATGGGTGGTGGTGCATGGCCGTTCTTAGTTGGTGGAGTGATTTGTCTGGTTAATTCCGTTAACGAACGAGACCTCAGCCTACTAAATAGTGGCGCCTTTCTCACGAAAGGCCGTCGACTTCTT	D_0__Eukaryota;D_1__SAR;D_2__Stramenopiles;D_3__Labyrinthulomycetes;D_4__uncultured	0.9	194	15	907	1311	340	1769	2361	0	326	478	1289	899	2004	657	258	1932	2387	26	362	768	2007	611	1	22	1840	217	6	18	1243	698	552	541	57	2209	83	172	3610	803	3850	2239	3442	1	0	1114	3501	2631
ASV3	ATACCATCGTAGTCTTAACCGTAAACGATGCCGACTTGCGATTGTCCAATGGTTTTTTACTTAGCCGTGGGCAGCAGCACATGAGAAATCAAAGTCTTTGGGTTCCGGGGGGAGTATGGTCGCAAGGCTGAAACTTAAAGGAATTGACGGAAGGGCACCACCAGGAGTGGAGCCTGCGGCTTAATTTGACTCAACACGGGAAAACTTACCAGGTCCAGACATAGGAAGGATTGACAGATTGAGAGCTCTTTCTTGATTCTATGGGTGGTGGTGCATGGCCGTTCTTAGTTGGTGGAGCGATTTGTCTGGTTAATTCCGTTAACGAACGAGACCACAGCCTACTAAATAGTACTGTTTATGGTAACATAGGTAGAGACTTC	D_0__Eukaryota;D_1__SAR;D_2__Stramenopiles;D_3__Labyrinthulomycetes;D_4__Thraustochytriaceae;D_5__uncultured;D_6__uncultured labyrinthulid;D_7__;D_8__;D_9__;D_10__;D_11__;D_12__;D_13__;D_14__	0.6	23	0	0	0	0	0	0	0	0	0	0	311	689	0	872	3103	904	848	5203	2022	997	33	291	5102	3542	664	2551	7396	4416	12	60	10	0	105	766	595	0	0	0	0	0	0	0	0	0	0
ASV4	ATACCATCGTAGTCTTAACCATAAACTATGCCGACTAGGGATTGGCAGACGTTATTTGATGACTCTGTCAGCACCTTATGAGAAATCAAAGTCTTTGGGTTCCGGGGGGAGTATGGTCGCAAGGCTGAAACTTAAAGGAATTGACGGAAGGGCACCACCAGGAGTGGAGCCTGCGGCTTAATTTGACTCAACACGGGAAAACTTACCAGGTCCAGACATAGTAAGGATTGACAGATTGAGAGCTCTTTCTTGATTCTATGGGTGGTGGTGCATGGCCGTTCTTAGTTGGTGGAGTGATTTGTCTGGTTAATTCCGTTAACGAACGAGACCTCAGCCTGCTAAATAGTGGCTTCTTTTTCACGAAAGGAGTGGACTTCTTA	D_0__Eukaryota;D_1__SAR;D_2__Stramenopiles;D_3__Labyrinthulomycetes;D_4__uncultured	0.7	48	0	314	1182	152	1970	2206	3745	3665	186	730	81	350	325	20	344	220	0	83	110	148	639	0	0	129	301	0	0	375	87	949	703	1457	214	771	1181	259	1007	89	69	106	761	208	119	241	206
ASV5	ATACCATCGTAGTCTTAACCGTAAACGATGCCGACTTGCGATTGTTCGATGGTTTTTAAAGCCGTGAGCAGCAGCACATGAGAAATCAAAGTCTTTGGGTTCCGGGGGGAGTATGGTCGCAAGGCTGAAACTTAAAGGAATTGACGGAAGGGCACCACCAGGAGTGGAGCCTGCGGCTTAATTTGACTCAACACGGGAAAACTTACCAGGTCCAGACATAGGAAGGATTGACAGATTGAGAGCTCTTTCTTGATTCTATGGGTGGTGGTGCATGGCCGTTCTTAGTTGGTGGAGCGATTTGTCTGGTTAATTCCGTTAACGAACGAGACCACAGCCTACTAAATAGTACTGTTTATGGTGACATAGGTAGAGACTTCTTA	D_0__Eukaryota;D_1__SAR;D_2__Stramenopiles;D_3__Labyrinthulomycetes;D_4__Thraustochytriaceae;D_5__uncultured;D_6__uncultured labyrinthulid;D_7__;D_8__;D_9__;D_10__;D_11__;D_12__;D_13__;D_14__	0.6	21	0	0	0	0	0	0	0	0	0	0	160	89	0	4584	3	42	6851	218	9	11	1	6196	1792	0	19	4077	997	379	0	0	0	0	39	0	0	0	0	0	0	0	0	0	0	0	0
ASV6	ATACCATCGTAGTCTTAACCGTAAACGATGCCGACTTGCGATTGTCCGATGGTTTTTTACTTAGCCGTGGGCAGCAGCACATGAGAAATCAAAGTCTTTGGGTTCCGGGGGGAGTATGGTCGCAAGGCTGAAACTTAAAGGAATTGACGGAAGGGCACCACCAGGAGTGGAGCCTGCGGCTTAATTTGACTCAACACGGGAAAACTTACCAGGTCCAGACATAGGAAGGATTGACAGATTGAGAGCTCTTTCTTGATTCTATGGGTGGTGGTGCATGGCCGTTCTTAGTTGGTGGAGCGATTTGTCTGGTTAATTCCGTTAACGAACGAGACCACAGCCTACTAAATAGTACTGTTTATGGTAACATAGGTAGAGACTTC	D_0__Eukaryota;D_1__SAR;D_2__Stramenopiles;D_3__Labyrinthulomycetes;D_4__Thraustochytriaceae;D_5__uncultured;D_6__uncultured labyrinthulid;D_7__;D_8__;D_9__;D_10__;D_11__;D_12__;D_13__;D_14__	0.6	21	537	1239	1850	42	432	874	906	709	34	1939	0	95	425	0	0	0	0	0	0	0	193	0	0	0	0	0	0	0	0	795	588	722	0	221	207	666	909	31	666	1065	1774	1303	33	878	1750
ASV7	ATACCATCGTAGTCTTAACCGTAAACGATGCCGACTTGCGATTGTCCAATGGTTTTTCTTTAGCCGTGGGCAGCAGCACATGAGAAATCAAAGTCTTTGGGTTCCGGGGGGAGTATGGTCGCAAGGCTGAAACTTAAAGGAATTGACGGAAGGGCACCACCAGGAGTGGAGCCTGCGGCTTAATTTGACTCAACACGGGAAAACTTACCAGGTCCAGACATAGGAAGGATTGACAGATTGAGAGCTCTTTCTTGATTCTATGGGTGGTGGTGCATGGCCGTTCTTAGTTGGTGGAGCGATTTGTCTGGTTAATTCCGTTAACGAACGAGACCACAGCCTACTAAATAGTACGTTTTATGGTAACATAGGATGAGACTTCT	D_0__Eukaryota;D_1__SAR;D_2__Stramenopiles;D_3__Labyrinthulomycetes;D_4__Thraustochytriaceae;D_5__uncultured;D_6__uncultured labyrinthulid;D_7__;D_8__;D_9__;D_10__;D_11__;D_12__;D_13__;D_14__	0.6	1734	445	305	98	1001	1490	345	147	18	755	743	330	732	81	87	10	98	0	0	78	59	11	0	0	5	5	0	0	0	1747	129	187	0	484	189	111	27	39	469	64	274	0	0	1092	317	364
ASV8	ATACCATCGTAGTCTTAACCATAAACTATGCCGACTAGGGATTAGCAGACGTTTTTTGAATGACTCTGTTAGCACCTTATGAGAAATCAAAGTCTTTGGGTTCCGGGGGGAGTATGGTCGCAAGGCTGAAACTTAAAGGAATTGACGGAAGGGCACCACCAGGAGTGGAGCCTGCGGCTTAATTTGACTCAACACGGGAAAACTTACCAGGTCCAGACATAGTAAGGATTGACAGATTGAGAGCTCTTTCTTGATTCTATGGGTGGTGGTGCATGGCCGTTCTTAGTTGGTGGAGTGATTTGTCTGGTTAATTCCGTTAACGAACGAGACCACCGCCTACTAAATAGTGGCGTCTTATTCGCGTAAGGCGTGGACTTCTT	D_0__Eukaryota;D_1__SAR;D_2__Stramenopiles;D_3__Labyrinthulomycetes;D_4__uncultured;D_5__uncultured eukaryote;D_6__;D_7__;D_8__;D_9__;D_10__;D_11__;D_12__;D_13__;D_14__	0.6	0	0	0	0	0	68	192	118	0	0	9	0	0	10	0	0	546	0	132	2266	1428	2474	8	1150	230	171	0	10	1	0	0	0	0	0	31	48	0	0	0	0	0	1	5	0	0	61
ASV9	ATACCATCGTAGTCTTAACCATAAACTATGCCGACTAGGGATTGGCGGACGTTTATCAAATGACTCCGTCAGCACCTTATGAGAAATCAAAGTCTTTGGGTTCCGGGGGGAGTATGGTCGCAAGGCTGAAACTTAAAGGAATTGACGGAAGGGCACCACCAGGAGTGGAGCCTGCGGCTTAATTTGACTCAACACGGGAAAACTTACCAGGTCCAGACATAGTAAGGATTGACAGATTGAGAGCTCTTTCTTGATTCTATGGGTGGTGGTGCATGGCCGTTCTTAGTTGGTGGAGTGATTTGTCTGGTTAATTCCGTTAACGAACGAGACCTCAGCCTACTAAATAGTGACGCGATCCTCACGGATCGTGGGACACTTCT	D_0__Eukaryota;D_1__SAR;D_2__Stramenopiles;D_3__Labyrinthulomycetes	0.7	0	0	13	114	100	757	42	51	67	119	136	376	28	11	261	62	19	1690	0	0	0	0	58	0	0	0	0	0	0	242	194	292	151	294	547	465	37	30	286	151	255	10	47	411	234	557
ASV10	ATACCATCGTAGTCTTAACCATAAACTATGCCGACTCAGGATCGGCGGACGTTACTTTAATGACTCCGTCGGCACTGTATGAGAAATCAAAGTCTTTGGGTTCCGGGGGGAGTATGGTCGCAAGGCTGAAACTTAAAGGAATTGACGGAAGGGCACCACCAGGAGTGGAGCCTGCGGCTTAATTTGACTCAACACGGGAAAACTTACCAGGTCCAGACATAGTAAGGATTGACAGATTGAGAGCTCTTTCTTGATTCTATGGGTGGTGGTGCATGGCCGTTCTTAGTTGGTGGAGTGATTTGTCTGGTTAATTCCGTTAACGAACGAGACCTCAGCCTACTAAATAGTGGCGTCTTTCTCACGAAAGGCTGTCGACTTCT	D_0__Eukaryota;D_1__SAR;D_2__Stramenopiles;D_3__Labyrinthulomycetes	0.7	0	0	22	906	0	62	103	557	1133	0	0	0	0	10	0	0	37	0	0	0	0	90	0	0	0	83	0	0	0	0	203	115	1282	0	0	0	67	331	0	0	12	733	643	0	25	25
ASV11	ATACCATCGTAGTCTTAACCATAAACTATGCCGACTCGGGATCGGTGGACGTTACTTTAATGACTCCATCGGCACCGTATGAGAAATCAAAGTCTTTGGGTTCCGGGGGGAGTATGGTCGCAAGGCTGAAACTTAAAGGAATTGACGGAAGGGCACCACCAGGAGTGGAGCCTGCGGCTTAATTTGACTCAACACGGGAAAACTTACCAGGTCCAGACATAGTAAGGATTGACAGATTGAGAGCTCTTTCTTGATTCTATGGGTGGTGGTGCATGGCCGTTCTTAGTTGGTGGAGTGATTTGTCTGGTTAATTCCGTTAACGAACGAGACCTCAGCCTACTAAATAGTGGCGTCTTTCTCACGAAAGGCTGTCGACTTCT	D_0__Eukaryota;D_1__SAR;D_2__Stramenopiles;D_3__Labyrinthulomycetes;D_4__uncultured	0.7	0	0	0	466	0	286	145	48	548	0	31	54	250	336	0	163	0	0	142	0	0	0	0	16	0	2	0	0	14	0	72	28	384	33	191	239	0	286	0	0	0	104	164	50	37	388
ASV12	ATACCATCGTAGTCTTAACCATAAACTATGCCGACTAGGGATTGGCGGACGTACTTTAATGACTCCGTCAGCACCTTATGAGAAATCAAAGTCTTTGGGTTCCGGGGGGAGTATGGTCGCAAGGCTGAAACTTAAAGGAATTGACGGAAGGGCACCACCAGGAGTGGAGCCTGCGGCTTAATTTGACTCAACACGGGAAAACTTACCAGGTCCAGACATAGTAAGGATTGACAGATTGAGAGCTCTTTCTTGATTCTATGGGTGGTGGTGCATGGCCGTTCTTAGTTGGTGGAGTGATTTGTCTGGTTAATTCCGTTAACGAACGAGACCTCAGCCTACTAAATAGTGATGCGATCCTCACGGATCGTAGGACACTTCTT	D_0__Eukaryota;D_1__SAR;D_2__Stramenopiles;D_3__Labyrinthulomycetes	0.6	13	0	184	65	0	237	140	38	61	3	17	0	0	0	0	0	0	0	0	0	0	17	0	0	0	0	0	0	0	0	272	153	434	2	822	985	59	170	13	92	501	533	95	0	0	173
ASV13	ATACCATCGTAGTCTTAACCATAAACTATGCCGACTAGGGATTGGCGGACGTTAACTTAATGACTCCGTCAGCACCTTATGAGAAATCAAAGTCTTTGGGTTCCGGGGGGAGTATGGTCGCAAGGCTGAAACTTAAAGGAATTGACGGAAGGGCACCACCAGGAGTGGAGCCTGCGGCTTAATTTGACTCAACACGGGAAAACTTACCAGGTCCAGACATAGTAAGGATTGACAGATTGAGAGCTCTTTCTTGATTCTATGGGTGGTGGTGCATGGCCGTTCTTAGTTGGTGGAGTGATTTGTCTGGTTAATTCCGTTAACGAACGAGACCTCAGCCTACTAAATAGTGGCGCCTTTCTCACGAAAGGCCGTCGACTTCT	D_0__Eukaryota;D_1__SAR;D_2__Stramenopiles;D_3__Labyrinthulomycetes;D_4__uncultured	0.9	0	0	0	408	0	64	87	73	145	43	84	23	0	0	0	0	118	0	4	24	86	1255	0	0	0	217	0	0	0	0	0	7	150	24	21	0	0	0	0	0	0	278	16	29	95	262
ASV14	ATACCATCGTAGTCTTAACCATAAACTATGCCGACTAGGGATTGGCGGACGTTAACTTAATGACTCCGTCAGCACCTTATGAGAAATCAAAGTCTTTGGGTTCCGGGGGGAGTATGGTCGCAAGGCTGAAACTTAAAGGAATTGACGGAAGGGCACCACCAGGAGTGGAGCCTGCGGCTTAATTTGACTCAACACGGGAAAACTTACCAGGTCCAGACATAGTAAGGATTGACAGATTGAGAGCTCTTTCTTGATTCTATGGGTGGTGGTGCATGGCCGTTCTTAGTTGGTGGAGTGATTTGTCTGGTTAATTCCGTTAACGAACGAGACCTCAGCCTACTAAATAGTGGCATCTTTCTCACGAAAGGTCGTCGACTTCT	D_0__Eukaryota;D_1__SAR;D_2__Stramenopiles;D_3__Labyrinthulomycetes;D_4__uncultured	0.9	0	0	0	6	0	0	148	100	147	0	0	0	0	0	0	0	0	0	0	0	0	0	0	0	0	0	0	0	0	0	0	0	409	0	0	0	127	382	0	0	0	469	3592	0	0	0
ASV15	ATACCATCGTAGTCTTAACCATAAACTATGCCGACTAGGGATTGGCAGACGTTTTTTGAATGACTCTGTCAGCACCTTATGAGAAATCAAAGTCTTTGGGTTCCGGGGGGAGTATGGTCGCAAGGCTGAAACTTAAAGGAATTGACGGAAGGGCACCACCAGGAGTGGAGCCTGCGGCTTAATTTGACTCAACACGGGAAAACTTACCAGGTCCAGACATAGTAAGGATTGACAGATTGAGAGCTCTTTCTTGATTCTATGGGTGGTGGTGCATGGCCGTTCTTAGTTGGTGGAGTGATTTGTCTGGTTGATTCCGTTAACGAACGAGACCTCCGCCTACTAAATAGTGGCGTCTTATTCGCGTAAGTCGTGGACTTCTT	D_0__Eukaryota;D_1__SAR;D_2__Stramenopiles;D_3__Labyrinthulomycetes;D_4__uncultured;D_5__uncultured eukaryote;D_6__;D_7__;D_8__;D_9__;D_10__;D_11__;D_12__;D_13__;D_14__	0.6	9	1	249	61	13	160	187	332	409	17	144	0	117	126	0	114	142	5	93	243	77	0	0	0	19	16	0	0	7	42	508	880	215	22	105	207	53	40	20	16	219	39	19	12	30	25
ASV16	ATACCATCGTAGTCTTAACCGTAAACGATGCCGACTTGCGATTGTCCAATGGTTTTTTATTAGCCGTGGGCAGCAGCACATGAGAAATCAAAGTCTTTGGGTTCCGGGGGGAGTATGGTCGCAAGGCTGAAACTTAAAGGAATTGACGGAAGGGCACCACCAGGAGTGGAGCCTGCGGCTTAATTTGACTCAACACGGGAAAACTTACCAGGTCCAGACATAGGAAGGATTGACAGATTGAGAGCTCTTTCTTGATTCTATGGGTGGTGGTGCATGGCCGTTCTTAGTTGGTGGATCGATTTGTCTGGTTAATTCCGTTAACGAACGAGACCACAGCCTACTAAATAGTACGTTGTATGGTAACATATGATGAGACTTCT	D_0__Eukaryota;D_1__SAR;D_2__Stramenopiles;D_3__Labyrinthulomycetes;D_4__Thraustochytriaceae;D_5__uncultured	0.7	32	222	189	32	0	0	0	0	48	0	0	0	0	0	0	0	0	0	0	0	0	0	0	0	0	0	0	0	0	0	1194	1195	127	0	1420	1201	24	0	0	21	15	63	82	0	0	3
ASV17	ATACCATCGTAGTCTTAACCATAAACTATGCCGACTAGGGATTAGCGGACGTTCGTTTTATTGACTCCGTTAGCACCTTATGAGAAATCAAAGTCTTTGGGTTCCGGGGGGAGTATGGTCGCAAGGCTGAAACTTAAAGGAATTGACGGAAGGGCACCACCAGGAGTGGAGCCTGCGGCTTAATTTGACTCAACACGGGAAAACTTACCAGGTCCGGACATAGTAAGGATTGACAGATTGAGAGCTCTTTCTTGATTCTATGGGTGGTGGTGCATGGCCGTTCTTAGTTGGTGGAGTGATTTGTCTGGTTAATTCCGTTAACGAACGAGACCTCAGCCTGCTAAATAGTATGCGTTTTCTCACGAAAGCGTAAGACTTCT	D_0__Eukaryota;D_1__SAR;D_2__Stramenopiles;D_3__Labyrinthulomycetes;D_4__uncultured	0.9	0	0	3	398	0	0	31	136	377	0	0	0	0	11	0	0	0	0	0	0	0	0	0	0	0	0	0	0	0	0	0	0	7	10	205	33	938	670	0	231	210	294	0	0	0	19
ASV18	ATACCATCGTAGTCTTAACCATAAACTATGCCGACTAGGGATTGGCGGACGTTGTTTGTATGACTCCGCCAGCACCTCATGAGAAATCAAAGTCTTTGGGTTCCGGGGGGAGTATGGTCGCAAGGCTGAAACTTAAAGGAATTGACGGAAGGGCACCACCAGGAGTGGAGCCTGCGGCTTAATTTGACTCAACACGGGAAAACTTACCAGGTCCAGACATAGTAAGGATTGACAGATTGAGAGCTCTTTCTTGATTCTATGGGTGGTGGTGCATGGCCGTTCTTAGTTGGTGGAGTGATTTGTCTGGTTAATTCCGTTAACGAACGAGACCTCAGCCTGCTAAATAGTGCGCATATTCGAAAGAATGTGCTCGACTTCTT	D_0__Eukaryota;D_1__SAR;D_2__Stramenopiles;D_3__Labyrinthulomycetes;D_4__Thraustochytriaceae;D_5__Aplanochytrium	1	0	0	0	0	0	0	0	422	145	0	0	0	0	0	0	0	0	0	0	0	0	0	0	0	0	0	0	0	0	0	0	0	0	0	0	0	381	227	0	0	330	613	0	0	0	0
ASV19	ATACCATCGTAGTCTTAACCATAAACTATGCCGACTCGGGATCGGTGGACGTTAATTAATGACTCCATCGGCACCGTATGAGAAATCAAAGTCTTTGGGTTCCGGGGGGAGTATGGTCGCAAGGCTGAAACTTAAAGGAATTGACGGAAGGGCACCACCAGGAGTGGAGCCTGCGGCTTAATTTGACTCAACACGGGAAAACTTACCAGGTCCAGACATAGTAAGGATTGACAGATTGAGAGCTCTTTCTTGATTCTATGGGTGGTGGTGCATGGCCGTTCTTAGTTGGTGGAGTGATTTGTCTGGTTAATTCCGTTAACGAACGAGACCTCAGCCTACTAAATAGTGGCGCCTTTCTCACGAAAGGCTGTCGACTTCTT	D_0__Eukaryota;D_1__SAR;D_2__Stramenopiles;D_3__Labyrinthulomycetes;D_4__uncultured	0.9	0	0	0	0	213	0	0	0	0	0	0	0	0	0	0	0	0	0	0	301	870	0	0	0	0	0	0	0	0	0	0	0	0	0	0	0	0	0	0	0	0	0	0	0	0	0
ASV20	ATACCATCGTAGTCTTAACCATAAACTATGCCGACTAGGGATTGGCGGACGTTTATCAAATGACTCCGTCAGCACCTTATGAGAAATCAAAGTCTTTGGGTTCCGGGGGGAGTATGGTCGCAAGGCTGAAACTTAAAGGAATTGACGGAAGGGCACCACCAGGAGTGGAGCCTGCGGCTTAATTTGACTCAACACGGGAAAACTTACCAGGTCCAGACATAGTAAGGATTGACAGATTGAGAGCTCTTTCTTGATTCTATGGGTGGTGGTGCATGGCCGTTCTTAGTTGGTGGAGTGATTTGTCTGGTTAATTCCGTTAACGAACGAGACCTCAGCCTACTAAATAGTGACGCGATCCTCACGGATCGTGGGTTACTTCT	D_0__Eukaryota;D_1__SAR;D_2__Stramenopiles;D_3__Labyrinthulomycetes	0.7	0	0	0	0	0	0	0	0	0	0	0	0	0	0	271	0	0	0	536	6	3	0	680	1437	109	0	129	43	188	0	0	0	0	0	0	0	0	0	0	0	0	0	0	0	0	0
ASV21	ATACCATCGTAGTCTTAACCATAAACTATGCCGACTAGGGATTGGCGGACGTTGTTTTTATGACTCCGCCAGCACCTCATGAGAAATCAAAGTCTTTGGGTTCCGGGGGGAGTATGGTCGCAAGGCTGAAACTTAAAGGAATTGACGGAAGGGCACCACCAGGAGTGGAGCCTGCGGCTTAATTTGACTCAACACGGGAAAACTTACCAGGTCCGGACATAGTAAGGATTGACAGATTGAGAGCTCTTTCTTGATTCTATGGGTGGTGGTGCATGGCCGTTCTTAGTTGGTGGAGTGATTTGTCTGGTTAATTCCGTTAACGAACGAGACCTCAGCCTGCTAAATAGTGGATGTATTCGAAAGAATGTATTCGACTTCTT	D_0__Eukaryota;D_1__SAR;D_2__Stramenopiles;D_3__Labyrinthulomycetes;D_4__Thraustochytriaceae;D_5__Aplanochytrium	1	0	0	35	0	0	28	0	103	0	0	0	0	88	8	11	0	0	0	0	43	73	142	0	0	8	0	0	0	0	0	121	13	0	0	0	0	391	239	0	0	119	0	0	0	136	0
ASV22	ATACCATCGTAGTCTTAACCGTAAACGATGCCGACTTGCGATTGTCCGATGGTTTTTTCTTTAGCCGTGGGCAGCAGCACATGAGAAATCAAAGTCTTTGGGTTCCGGGGGGAGTATGGTCGCAAGGCTGAAACTTAAAGGAATTGACGGAAGGGCACCACCAGGAGTGGAGCCTGCGGCTTAATTTGACTCAACACGGGAAAACTTACCAGGTCCAGACATAGGAAGGATTGACAGATTGAGAGCTCTTTCTTGATTCTATGGGTGGTGGTGCATGGCCGTTCTTAGTTGGTGGAGCGATTTGTCTGGTTAATTCCGTTAACGAACGAGACCACAGCCTACTAAATAGTACGTGTTATGGTAACATAGTATGAGACTTC	D_0__Eukaryota;D_1__SAR;D_2__Stramenopiles;D_3__Labyrinthulomycetes;D_4__Thraustochytriaceae	1	288	26	9	0	369	9	0	0	0	251	1	239	220	0	31	0	36	0	0	0	0	13	0	0	0	0	0	0	0	271	11	0	6	977	5	13	0	0	95	4	0	0	0	131	0	0
ASV23	ATACCATCGTAGTCTTAACCATAAACTATGCCGACTAGGGATTGGAGGACGTTGTTTGTATGACTTCTCCAGCACCTCATGAGAAATCAAAGTCTTTGGGTTCCGGGGGGAGTATGGTCGCAAGGCTGAAACTTAAAGGAATTGACGGAAGGGCACCACCAGGAGTGGAGCCTGCGGCTTAATTTGACTCAACACGGGAAAACTTACCAGGTCCAGACATAGTAAGGATTGACAGATTGAGAGCTCTTTCTTGATTCTATGGGTGGTGGTGCATGGCCGTTCTTAGTTGGTGGAGTGATTTGTCTGGTTGATTCCGTTAACGAACGAGACCTCAGCCTACTAAATAGTGTGTATATTCGAAAGAATGTATTCGACTTCTT	D_0__Eukaryota;D_1__SAR;D_2__Stramenopiles;D_3__Labyrinthulomycetes;D_4__Thraustochytriaceae;D_5__Aplanochytrium	1	0	0	0	0	0	0	0	0	0	0	0	0	0	0	0	0	0	0	130	0	0	0	0	0	0	0	0	0	0	0	0	0	0	0	0	0	0	0	0	0	0	0	0	0	0	0
ASV24	ATACCATCGTAGTCTTAACCATAAACTATGCCGACTCGGGATCGGTGGACGTTAACTTAATGACTCCATCGGCACCGTATGAGAAATCAAAGTCTTTGGGTTCCGGGGGGAGTATGGTCGCAAGGCTGAAACTTAAAGGAATTGACGGAAGGGCACCACCAGGAGTGGAGCCTGCGGCTTAATTTGACTCAACACGGGAAAACTTACCAGGTCCAGACATAGTAAGGATTGACAGATTGAGAGCTCTTTCTTGATTCTATGGGTGGTGGTGCATGGCCGTTCTTAGTTGGTGGAGTGATTTGTCTGGTTAATTCCGTTAACGAACGAGACCTCAGCCTACTAAATAGTGGCGCCTTTCTCACGAAAGGCTGTCGACTTCT	D_0__Eukaryota;D_1__SAR;D_2__Stramenopiles;D_3__Labyrinthulomycetes;D_4__uncultured	0.8	0	0	0	128	0	265	317	449	0	15	0	0	0	102	0	0	0	0	0	0	0	0	0	0	0	0	0	0	0	0	223	279	1070	0	46	58	0	205	0	0	0	182	42	24	0	0
ASV25	ATACCATCGTAGTCTTAACCATAAACTATGCCGACTAGGGATTGGCGGACGTTGTCTATATGACTCCGCCAGCACCTCATGAGAAATCAAAGTCTTTGGGTTCCGGGGGGAGTATGGTCGCAAGGCTGAAACTTAAAGGAATTGACGGAAGGGCACCACCAGGAGTGGAGCCTGCGGCTTAATTTGACTCAACACGGGAAAACTTACCAGGTCCAGACATAGTAAGGATTGACAGATTGAGAGCTCTTTCTTGATTCTATGGGTGGTGGTGCATGGCCGTTCTTAGTTGGTGGAGTGATTTGTCTGGTTAATTCCGTTAACGAACGAGACCTCAGCCTGCTAAATAGTGTGCATATTCGAAAGAATGTGTTCGACTTCTT	D_0__Eukaryota;D_1__SAR;D_2__Stramenopiles;D_3__Labyrinthulomycetes;D_4__Thraustochytriaceae;D_5__Aplanochytrium	1	0	0	0	0	0	0	0	0	0	0	139	0	0	0	0	0	0	0	0	0	0	0	0	0	0	0	0	0	0	0	0	0	0	0	0	0	0	0	902	1797	915	0	0	0	0	0
ASV26	ATACCATCGTAGTCTTAACCATAAACTATGCCGACTAGGGATTGGCAGACGTTAACTTAATGACTCTGTCAGCACCTTATGAGAAATCAAAGTCTTTGGGTTCCGGGGGGAGTATGGTCGCAAGGCTGAAACTTAAAGGAATTGACGGAAGGGCACCACCAGGAGTGGAGCCTGCGGCTTAATTTGACTCAACACGGGAAAACTTACCAGGTCCAGACATAGTAAGGATTGACAGATTGAGAGCTCTTTCTTGATTCTATGGGTGGTGGTGCATGGCCGTTCTTAGTTGGTGGAGTGATTTGTCTGGTTAATTCCGTTAACGAACGAGACCTCAGCCTACTAAATAGTGGCGCCTTTCTCACGAAAGGCCGTCGACTTCT	D_0__Eukaryota;D_1__SAR;D_2__Stramenopiles;D_3__Labyrinthulomycetes;D_4__uncultured;D_5__uncultured eukaryote;D_6__;D_7__;D_8__;D_9__;D_10__;D_11__;D_12__;D_13__;D_14__	0.6	0	0	0	230	25	0	92	129	0	0	54	0	0	9	0	0	0	0	0	22	53	284	0	0	0	157	0	0	0	0	0	74	0	0	62	107	80	0	16	10	168	1	0	0	497	387
ASV27	ATACCATCGTAGTCTTAACCATAAACTATGCCGACTAGGGATTGGCAGACGTTAACTTAATGACTCTGTCAGCACCTTATGAGAAATCAAAGTCTTTGGGTTCCGGGGGGAGTATGGTCGCAAGGCTGAAACTTAAAGGAATTGACGGAAGGGCACCACCAGGAGTGGAGCCTGCGGCTTAATTTGACTCAACACGGGAAAACTTACCAGGTCCAGACATAGTAAGGATTGACAGATTGAGAGCTCTTTCTTGATTCTATGGGTGGTGGTGCATGGCCGTTCTTAGTTGGTGGAGTGATTTGTCTGGTTAATTCCGTTAACGAACGAGACCTCAGCCTACTAAATAGTGGCGTCTTTCTCACGAAAGGCTGTCGACTTCT	D_0__Eukaryota;D_1__SAR;D_2__Stramenopiles;D_3__Labyrinthulomycetes;D_4__uncultured	1	0	0	33	0	0	23	44	120	33	0	0	0	0	0	0	0	130	0	0	7	40	74	0	0	4	50	0	0	0	0	0	0	270	0	0	0	0	72	0	0	0	86	1482	0	0	0
ASV28	ATACCATCGTAGTCTTAACCATAAACTATGCCGACTAGGGATTGGCGGACGTTGTCTATATGACTCCGCCAGCACCTCATGAGAAATCAAAGTCTTTGGGTTCCGGGGGGAGTATGGTCGCAAGGCTGAAACTTAAAGGAATTGACGGAAGGGCACCACCAGGAGTGGAGCCTGCGGCTTAATTTGACTCAACACGGGAAAACTTACCAGGTCCAGACATAGTAAGGATTGACAGATTGAGAGCTCTTTCTTGATTCTATGGGTGGTGGTGCATGGCCGTTCTTAGTTGGTGGAGTGATTTGTCTGGTTAATTCCGTTAACGAACGAGACCTCAGCCTGCTAAATAGTGGGCATATTCGAAAGAATGTGTTCGACTTCTT	D_0__Eukaryota;D_1__SAR;D_2__Stramenopiles;D_3__Labyrinthulomycetes;D_4__Thraustochytriaceae;D_5__Aplanochytrium	1	0	0	0	0	0	0	0	0	0	0	592	0	0	0	61	0	780	0	0	0	0	0	0	0	0	0	0	0	0	0	0	0	0	0	0	0	0	0	0	0	160	0	0	0	0	0
ASV29	ATACCATCGTAGTCTTAACCATAAACTATGCCGACTAGGGATTGGCAGACGTTAATTTAATGACTCTGTCAGCACCTTATGAGAAATCAAAGTCTTTGGGTTCCGGGGGGAGTATGGTCGCAAGGCTGAAACTTAAAGGAATTGACGGAAGGGCACCACCAGGAGTGGAGCCTGCGGCTTAATTTGACTCAACACGGGAAAACTTACCAGGTCCAGACATAGTAAGGATTGACAGATTGAGAGCTCTTTCTTGATTCTATGGGTGGTGGTGCATGGCCGTTCTTAGTTGGTGGAGTGATTTGTCTGGTTAATTCCGTTAACGAACGAGACCTCAGCCTACTAAATAGTGGCTGGTTTCTCACGAAACCATGTCGACTTCT	D_0__Eukaryota;D_1__SAR;D_2__Stramenopiles;D_3__Labyrinthulomycetes;D_4__uncultured	0.9	0	0	54	78	0	296	67	0	0	16	90	18	0	10	0	0	89	0	0	1	0	281	0	0	24	46	0	0	0	18	369	115	0	37	13	20	4	15	0	1	32	0	0	12	117	240
ASV30	ATACCATCGTAGTCTTAACCGTAAACTATGCCGACTTGCGATTGTCCAATGTTTTTTTGACATGGGCAGCAGCACATGAGAAATCAAAGTCTTTGGGTTCCGGGGGGAGTATGGTCGCAAGTCTGAAACTTAAAGGTATTGACGGAAGGGCACCACCAGGGGTGGAGCCTGCGGCTTAATTTGACTCAACACGGGAAAACTTACCAGGTCCAGACATAGGAAGGATTGACAGATTGAGAGCTCTTTCTTGATTCTATGGGTGGTGGTGCATGGCCGTTCTTAGTTGGTGGAGCGATTTGTCTGGTTAATTCCGTTAACGAACGAGACCACAGCCTACTAAATAGTACTGGTTATGGTAACATAATTTGAGACTTCTTAGA	D_0__Eukaryota;D_1__SAR;D_2__Stramenopiles;D_3__Labyrinthulomycetes;D_4__Thraustochytriaceae;D_5__uncultured	0.6	7	55	112	65	53	39	49	296	0	0	0	0	0	0	0	0	15	0	0	0	0	0	0	0	0	0	0	0	0	9	18	0	0	0	85	52	0	1	12	288	278	389	152	0	250	137
ASV31	ATACCATCGTAGTCTTAACCATAAACTATGCCGACTCGGGATCGGTGGACGTTAACTTAATGACTCCATCGGCACCGTATGAGAAATCAAAGTCTTTGGGTTCCGGGGGGAGTATGGTCGCAAGGCTGAAACTTAAAGGAATTGACGGAAGGGCACCACCAGGAGTGGAGCCTGCGGCTTAATTTGACTCAACACGGGAAAACTTACCAGGTCCAGACATAGTAAGGATTGACAGATTGAGAGCTCTTTCTTGATTCTATGGGTGGTGGTGCATGGCCGTTCTTAGTTGGTGGAGTGATTTGTCTGGTTAATTCCGTTAACGAACGAGACCTCAGCCTACTAAATAGTGGCGCCTTTCTCACGAAAGGCCGTCGACTTCT	D_0__Eukaryota;D_1__SAR;D_2__Stramenopiles;D_3__Labyrinthulomycetes;D_4__uncultured	0.8	0	0	0	0	0	0	0	0	0	0	0	26	28	0	0	0	0	10	236	0	0	174	0	2	0	279	0	0	0	0	0	0	0	0	0	0	0	0	0	0	0	0	0	0	0	0
ASV32	ATACCATCGTAGTCTTAACCATAAACTATGCCGACTAGGGATTAGCGGACGTTATTTGAATGACTTCGTTAGCACCTTATGAGAAATCAAAGTCTTTGGGTTCCGGGGGGAGTATGGTCGCAAGGCTGAAACTTAAAGGAATTGACGGAAGGGCACCACCAGGAGTGGAGCCTGCGGCTTAATTTGACTCAACACGGGAAAACTTACCAGGTCCAGACATAGTAAGGATTGACAGATTGAGAGCTCTTTCTTGATTCTATGGGTGGTGGTGCATGGCCGTTCTTAGTTGGTGGAGTGATTTGTCTGGTTAATTCCGTTAACGAACGAGACCTCAGCCTACTAAATAGTGTGTATTTTCTCACGAAAGTATTCAACTTCTT	D_0__Eukaryota;D_1__SAR;D_2__Stramenopiles;D_3__Labyrinthulomycetes;D_4__uncultured	0.8	0	0	0	0	57	100	49	0	0	60	354	30	0	17	0	0	0	0	0	0	0	0	0	0	0	0	0	0	0	32	0	0	0	854	0	0	0	0	51	0	0	0	0	64	19	0
ASV33	ATACCATCGTAGTCTTAACCATAAACTATGCCGACTAGGGATTGGTGGATGTTTTTTCAAATGACTCCATCAGCACCTCATGAGAAATCAAAGTCTTTGGGTTCCGGGGGGAGTATGGTCGCAAGGCTGAAACTTAAAGGAATTGACGGAAGGGCACCACCAGGAGTGGAGCCTGCGGCTTAATTTGACTCAACACGGGAAAACTTACCAGGTCCAGACATAGTGAGGATTGACAGATTGAGAGCTCTTTCTTGATTCTATGGGTGGTGGTGCATGGCCGTTCTTAGTTGGTGGAGTGATTTGTCTGGTTAATTCCGTTAACGAACGAGACCTCAGCCTGCTAAATAGTACGCATTATCGTTTGATAGTGTGAGACTTCT	D_0__Eukaryota;D_1__SAR;D_2__Stramenopiles;D_3__Labyrinthulomycetes	0.6	85	192	257	0	122	41	63	19	0	34	29	0	172	351	0	2	0	0	0	12	35	6	0	0	49	55	0	0	0	0	33	0	0	0	0	36	17	0	24	336	201	3	0	1	0	100
ASV34	ATACCATCGTAGTCTTAACCATAAACTATGCCGACTAGGGATTAGTGAATGTTATTCTATGACTTCATTAGCACCTTATGAGAAATCAAAGTCTTTGGGTTCCGGGGGGAGTATGGTCGCAAGGCTGAAACTTAAAGGAATTGACGGAAGGGCACCACCAGGAGTGGAGCCTGCGGCTTAATTTGACTCAACACGGGGAAACTTACCAGGTCCAGACATAGTAAGGATTGACAGATTGAGAGCTCTTTCTTGATTCTATGGGTGGTGGTGCATGGCCGTTCTTAGTTGGTGGAGTGATTTGTCTGGTTAATTCCGTTAACGAACGAGACCTCAGCCTGCTAAATAGTATGCCTTTTCTCACGAAAGGGTAGGACTTCTTA	D_0__Eukaryota;D_1__SAR;D_2__Stramenopiles;D_3__Labyrinthulomycetes;D_4__uncultured	0.9	43	0	0	0	245	27	0	0	0	36	4	224	2	0	80	18	44	0	28	23	49	0	0	0	66	0	0	0	2	530	53	45	0	127	0	0	4	0	5	20	0	0	0	606	142	63
ASV35	ATACCATCGTAGTCTTAACCATAAACTATGCCGACTAGGGATTGGCGGACGTTCTCAAATGACTCCGTCAGCACCTTATGAGAAATCAAAGTCTTTGGGTTCCGGGGGGAGTATGGTCGCAAGGCTGAAACTTAAAGGAATTGACGGAAGGGCACCACCAGGAGTGGAGCCTGCGGCTTAATTTGACTCAACACGGGAAAACTTACCAGGTCCAGACATAGTAAGGATTGACAGATTGAGAGCTCTTTCTTGATTCTATGGGTGGTGGTGCATGGCCGTTCTTAGTTGGTGGAGTGATTTGTCTGGTTAATTCCGTTAACGAACGAGACCTCAGCCTACTAAATAGTGATGCGATCCTCACGGATCGTAGGACACTTCTT	D_0__Eukaryota;D_1__SAR;D_2__Stramenopiles;D_3__Labyrinthulomycetes	0.8	0	0	0	199	0	102	82	102	0	4	8	0	16	80	0	70	30	0	136	0	4	52	0	50	18	0	0	0	0	0	0	0	0	0	230	86	30	5	0	0	0	209	529	0	0	11
ASV36	ATACCATCGTAGTCTTAACCATAAACTATGCCGACTAGGGATCGGAGGACGTTAACTTAATGACTCCTTCGGCACCTCATCTGAAAAGAAAGTCTTTGGGTTCCGGGGGGAGTATGGTCGCAAGGCTGAAACTTAAAGGAATTGACGGAAGGGCACCACCAGGAGTGGAGCCTGCGGCTTAATTTGACTCAACACGGGAAAACTTACCAGGTCCAGACATAGTAAGGATTGACAGATTGAGAGCTCTTTCTTGATTCTATGGGTGGTGGTGCATGGCCGTTCTTAGTTGGTGGAGTGATTTGTCTGGTTAATTCCGTTAACGAACGAGACCTCAGCCTACTAAATAGTGGCGCCTTTCTCGCGAAAGGCTGTCGACTTCT	D_0__Eukaryota;D_1__SAR;D_2__Stramenopiles;D_3__Labyrinthulomycetes;D_4__uncultured	0.9	0	0	0	0	0	0	0	0	0	0	0	0	0	0	0	0	580	0	0	83	100	341	0	0	4	88	0	0	0	0	0	0	0	0	0	0	0	0	0	0	0	0	0	0	0	0
ASV37	ATACCATCGTAGTCTTAACCATAAACTATGCCGACTAGGGATTGGCGGACGTTGTTTTATGACTCCGCCAGCACCTCATGAGAAATCAAAGTCTTTGGGTTCCGGGGGGAGTATGGTCGCAAGGCTGAAACTTAAAGGAATTGACGGAAGGGCACCACCAGGAGTGGAGCCTGCGGCTTAATTTGACTCAACACGGGAAAACTTACCAGGTCCAGACATAGTAAGGATTGACAGATTGAGAGCTCTTTCTTGATTCTATGGGTGGTGGTGCATGGCCGTTCTTAGTTGGTGGAGTGATTTGTCTGGTTAATTCCGTTAACGAACGAGACCTCAGCCTGCTAAATAGTGGCTATATACGTAAGTATGTAGTCGACTTCTTA	D_0__Eukaryota;D_1__SAR;D_2__Stramenopiles;D_3__Labyrinthulomycetes;D_4__Thraustochytriaceae;D_5__Aplanochytrium	1	0	0	4	39	0	0	0	26	279	0	0	0	0	0	0	0	0	0	0	8	1	70	0	0	23	148	0	0	0	0	0	0	0	0	0	0	21	99	0	0	0	255	358	0	0	0
ASV38	ATACCATCGTAGTCTTAACCGTAAACTATGCCGACTTGCGATTGTCCAATGTTTATTTTAGACGTGGGCAGCAGCACATGAGAAATCAAAGTCTTTGGGTTCCGGGGGGAGTATGGTCGCAAGGCTGAAACTTAAAGGAATTGACGGAAGGGCACCACCAGGAGTGGAGCCTGCGGCTTAATTTGACTCAACACGGGAAAACTTACCAGGTCCAGACATAGGAAGGATTGACAGATTGAGAGCTCTTTCTTGATTCTATGGGTGGTGGTGCATGGCCGTTCTTAGTTGGTGGAGCGATTTGTCTGGTTAATTCCGTTAACGAACGAGACCACAGCCTACTAAATAGTACGGGTTATGGTAACATAATTTGAGACTTCTTA	D_0__Eukaryota;D_1__SAR;D_2__Stramenopiles;D_3__Labyrinthulomycetes;D_4__Thraustochytriaceae	1	112	0	0	0	77	0	0	0	0	0	38	406	42	0	118	0	0	84	0	28	11	0	32	15	0	0	32	0	0	401	0	0	0	24	0	0	0	0	25	0	0	0	0	71	0	0
ASV39	ATACCATCGTAGTCTTAACCATAAACTATGCCGACTTGGGATTGGCGGACGTTAACTTAATGACTCCGTCAGCACCATATGAGAAATCAAAGTCTTTGGGTTCCGGGGGGAGTATGGTCGCAAGGCTGAAACTTAAAGGAATTGACGGAAGGGCACCACCAGGAGTGGAGCCTGCGGCTTAATTTGACTCAACACGGGAAAACTTACCAGGTCCAGACATAGTAAGGATTGACAGATTGAGAGCTCTTTCTTGATTCTATGGGTGGTGGTGCATGGCCGTTCTTAGTTGGTGGAGTGATTTGTCTGGTTAATTCCGTTAACGAACGAGACCTCGGCCTACTAAATAGTGGCGCCTTTCTCGCGAAAGGCTGTCGACTTCT	D_0__Eukaryota;D_1__SAR;D_2__Stramenopiles;D_3__Labyrinthulomycetes;D_4__uncultured;D_5__uncultured eukaryote;D_6__;D_7__;D_8__;D_9__;D_10__;D_11__;D_12__;D_13__;D_14__	0.6	0	0	24	256	0	0	25	218	0	0	0	0	0	0	0	0	0	0	0	0	0	0	0	0	0	0	0	0	0	0	436	150	353	0	0	0	144	7	0	0	0	177	71	0	0	0
ASV40	ATACCATCGTAGTCTTAACCGTAAACGATGCCGACTTGCGATTGTCCAATGGTTTTTAACTTAGCCGTGGGCAGCAGCACATGAGAAATCAAAGTCTTTGGGTTCCGGGGGGAGTATGGTCGCAAGGCTGAAACTTAAAGGAATTGACGGAAGGGCACCACCAGGAGTGGAGCCTGCGGCTTAATTTGACTCAACACGGGAAAACTTACCAGGTCCAGACATAGGAAGGATTGACAGATTGAGAGCTCTTTCTTGATTCTATGGGTGGTGGTGCATGGCCGTTCTTAGTTGGTGGAGCGATTTGTCTGGTTAATTCCGTTAACGAACGAGACCACAGCCTACTAAATAGAGCGCATTATGGTAACATAGTGTGATACTTC	D_0__Eukaryota;D_1__SAR;D_2__Stramenopiles;D_3__Labyrinthulomycetes;D_4__Thraustochytriaceae;D_5__uncultured	0.7	41	0	0	0	328	29	12	0	0	25	0	0	0	0	0	0	0	0	0	0	0	0	0	0	0	0	0	0	0	810	0	5	0	420	0	0	0	0	121	0	0	0	0	204	0	0
ASV41	ATACCATCGTAGTCTTAACCGTAAACTATGCCGACTTGCGATTGTCCGTCGTTTGTTTTAAGACTCGGGCAGCAGCACATGAGAAATCAAAGTCTTTGGGTTCCGGGGGGAGTATGGTCGCAAGGCTGAAACTTAAAGGAATTGACGGAAGGGCACCACCAGGAGTGGAGCCTGCGGCTTAATTTGACTCAACACGGGAAAACTTACCAGGTCCGGACATAGGAAGGATTGACAGATTGAGAGCTCTTTCTTGATTCTATGGGTGGTGGTGCATGGCCGTTCTTAGTTGGTGGAGTGATTTGTCTGGTTAATTCCGTTAACGAACGAGACCACAGCCTACTAAATAGTATGACTCTATGGTAACATAGGTTAAGACTTCT	D_0__Eukaryota;D_1__SAR;D_2__Stramenopiles;D_3__Labyrinthulomycetes;D_4__Thraustochytriaceae	1	92	0	0	0	13	0	0	0	0	26	11	54	0	21	29	17	0	0	0	0	0	0	0	0	0	0	0	0	0	275	0	0	0	26	17	0	0	6	24	22	168	0	0	40	391	293
ASV42	ATACCATCGTAGTCTTAACCATAAACTATGCCGACTAGGGATTGGCGGACGTACTTTAATGACTCCGTCAGCACCTTATGAGAAATCAAAGTCTTTGGGTTCCGGGGGGAGTATGGTCGCAAGGCTGAAACTTAAAGGAATTGACGGAAGGGCACCACCAGGAGTGGAGCCTGCGGCTTAATTTGACTCAACACGGGAAAACTTACCAGGTCCAGACATAGTAAGGATTGACAGATTGAGAGCTCTTTCTTGATTCTATGGGTGGTGGTGCATGGCCGTTCTTAGTTGGTGGAGTGATTTGTCTGGTTAATTCCGTTAACGAACGAGACCTCAGCCTACTAAATAGTGATGCGATCTTCACGGATCGTAGGGCACTTCTT	D_0__Eukaryota;D_1__SAR;D_2__Stramenopiles;D_3__Labyrinthulomycetes	0.6	0	0	0	18	0	23	51	62	0	0	28	0	8	41	0	0	0	0	0	0	5	29	0	0	0	6	0	0	0	0	0	0	0	0	0	0	98	31	0	17	83	127	250	25	314	384
ASV43	ATACCATCGTAGTCTAGACAGTAAACTATGCCGACTTGCGATTGCCCAATGTTTATTTTAGACGTGGGCAGCAGCACATGAGAAATCAAAGTCTTTGGGTTCCGGGGGGAGTATGGTCGCAAGGCTGAAACTTAAAGGAATTGACGGAAGGGCACCACCAGGAGTGGAGCCTGCGGCTTAATTTGACTCAACACGGGAAAACTTACCAGGGCCAGACATGTGAAGGATTGACAGATTGAGAGCTCTTTCTTGATTATATGGGTGGTGGTGCATGGCCGTTCTTAGTTGGTGGAGCGATTTGTCTGGTTAATTCCGTTAACGAACGAGACCTCAGCCTACTAAATAGTATGCGTTATGGTAACATAGCGTAAGACTTCTTA	D_0__Eukaryota;D_1__SAR;D_2__Stramenopiles;D_3__Labyrinthulomycetes;D_4__Thraustochytriaceae	1	125	0	0	0	0	0	20	0	0	0	25	203	350	29	0	71	209	0	0	0	0	0	0	0	0	0	0	0	0	0	0	0	0	0	0	0	0	0	234	370	10	0	0	0	345	12
ASV44	ATACCATCGTAGTCTTAACCATAAACTATGCCGACTAGGGATTAGCGGACGTTATTTGAATGACTTCGTTAGCACCTTATGAGAAATCAAAGTCTTTGGGTTCCGGGGGGAGTATGGTCGCAAGGCTGAAACTTAAAGGAATTGACGGAAGGGCACCACCAGGAGTGGAGCCTGCGGCTTAATTTGACTCAACACGGGAAAACTTACCAGGTCCAGACATAGTAAGGATTGACAGATTGAGAGCTCTTTCTTGATTCTATGGGTGGTGGTGCATGGCCGTTCTTAGTTGGTGGAGTGATTTGTCTGGTTAATTCCGTTAACGAACGAGACCTCAGCCTACTAAATAGTGTTTACTTTTTCACGAAAGTATTCAACTTCTT	D_0__Eukaryota;D_1__SAR;D_2__Stramenopiles;D_3__Labyrinthulomycetes;D_4__uncultured	0.9	0	0	12	0	0	0	126	0	0	0	56	0	157	10	0	0	36	0	5	344	225	0	3	0	65	0	0	16	0	19	0	0	0	75	0	0	5	0	0	38	4	0	0	47	77	48
ASV45	ATACCATCGTAGTCTTAACCATAAACTATGCCGACTTGGGATTGGCAGACGTTGATATATGACTCTGTCAGCACCATATGAGAAATCAAAGTCTTTGGGTTCCGGGGGGAGTATGGTCGCAAGGCTGAAACTTAAAGGAATTGACGGAAGGGCACCACCAGGAGTGGAGCCTGCGGCTTAATTCGACTCAACACGGGAAAACTTACCAGGTCCAGACATAAGAAGGATTGACAGATTGATAGCTCTTTCTTGATTTTATGGGTGGTGGTGCATGGCCGTTCTTAGTTGGTGGAGTGATTTGTCTGGTTGATTCCGTTAACGAACGAGACCTCAGCCTACTAAATAGTGTCGGTTATCTCACGATAGCCGGGTACTTCTTA	D_0__Eukaryota;D_1__SAR;D_2__Stramenopiles;D_3__Labyrinthulomycetes;D_4__uncultured	0.6	6	1	0	53	0	165	48	43	18	36	0	0	0	0	0	0	0	0	0	0	0	0	0	0	0	0	0	0	0	0	91	59	97	0	34	63	19	12	30	12	183	12	21	15	356	84
ASV46	ATACCATCGTAGTCTTAACCATAAACTATGCCGACTAGGGATTGGCAGACGTTATTTGAATGACTCTGTCAGCACCTTATGAGAAATCAAAGTCTTTGGGTTCCGGGGGGAGTATGGTCGCAAGGCTGAAACTTAAAGGAATTGACGGAAGGGCACCACCAGGAGTGGAGCCTGCGGCTTAATTTGACTCAACACGGGAAAACTTACCAGGTCCAGACATAGTAAGGATTGACAGATTGAGAGCTCTTTCTTGATTCTATGGGTGGTGGTGCATGGCCGTTCTTAGTTGGTGGAGTGATTTGTCTGGTTAATTCCGTTAACGAACGAGACCTCAGCCTACTAAATAGTGGCGCTTTTCTCACGAAAGGCTGTCGACTTCT	D_0__Eukaryota;D_1__SAR;D_2__Stramenopiles;D_3__Labyrinthulomycetes;D_4__uncultured	0.9	0	0	0	0	0	0	0	0	0	0	0	0	0	0	0	0	839	0	14	0	0	0	0	0	0	0	0	0	0	0	0	0	0	0	0	0	0	0	0	0	0	0	0	0	0	0
ASV47	ATACCATCGTAGTCTTAACCATAAACTATGCCGACTAGGGATTAGTGAATGTTATTCTATGACTTCATTAGCACCTTATGAGAAATCAAAGTCTTTGGGTTCCGGGGGGAGTATGGTCGCAAGGCTGAAACTTAAAGGAATTGACGGAAGGGCACCACCAGGAGTGGAGCCTGCGGCTTAATTTGACTCAACACGGGGAAACTTACCAGGTCCAGACATAGTAAGGATTGACAGATTGAGAGCTCTTTCTTGATTCTATGGGTGGTGGTGCATGGCCGTTCTTAGTTGGTGGAGTGATTTGTCTGGTTAATTCCGTTAACGAACGAGACCTCAGCCTGCTAAATAGTATACTCTTTCTCACGAAAGTGTACGACTTCTTA	D_0__Eukaryota;D_1__SAR;D_2__Stramenopiles;D_3__Labyrinthulomycetes;D_4__uncultured	0.9	0	0	0	0	0	0	0	0	0	0	0	0	0	0	0	0	0	0	0	0	0	0	0	0	0	0	0	0	0	0	22	124	0	51	27	93	4	23	0	0	0	2	0	0	0	0
ASV48	ATACCATCGTAGTCTTAACCATAAACTATGCCGACTAGGGATCAGCAGACGTTATTTTATGACTCTGTTGGCACCTTATGAGAAATCAAAGTCTTTGGGTTCCGGGGGGAGTATGGTCGCAAGGCTGAAACTTAAAGGAATTGACGGAAGGGCACCACCAGGAGTGGAGCCTGCGGCTTAATTTGACTCAACACGGGAAAACTTACCAGGTCCAGACATAGTAAGGATTGACAGATTGAGAGCTCTTTCTTGATTCTATGGGTGGTGGTGCATGGCCGTTCTTAGTTGGTGGAGTGATTTGTCTGGTTAATTCCGTTAACGAACGAGACCTCAGCCTGCTAAATAGTGTGCTCTTTCTCACGAAAGGGTTCTTTACTTCT	D_0__Eukaryota;D_1__SAR;D_2__Stramenopiles;D_3__Labyrinthulomycetes;D_4__uncultured	0.8	119	0	0	0	46	0	0	0	0	17	29	72	40	0	28	14	50	0	0	0	0	0	0	4	0	0	0	0	0	0	0	0	0	31	0	0	0	0	203	264	59	0	0	0	25	0
ASV49	ATACCATCGTAGTCTTAACCATAAACTATGCCGACTAGGGATTAGCGAACGTTATTTGTACGACCTCGTTAGCACCTTATGAGAAATCAAAGTCTTTGGGTTCCGGGGGGAGTATGGTCGCAAGGCTGAAACTTAAAGGAATTGACGGAAGGGCACCACCAGGAGTGGAGCCTGCGGCTTAATTTGACTCAACACGGGAAAACTTACCAGGTCCGGACATAGTAAGGATTGACAGATTGAGAGCTCTTTCTTGATTCTATGGGTGGTGGTGCATGGCCGTTCTTAGTTGGTGGAGTGATTTGTCTGGTTAATTCCGTTAACGAACGAGACCTCAGCCTGCTAAATAGTATGCGTTTTCTCACGAAAGCGTAAGACTTCTT	D_0__Eukaryota;D_1__SAR;D_2__Stramenopiles;D_3__Labyrinthulomycetes;D_4__uncultured	0.9	0	0	0	0	228	0	0	0	0	91	9	36	0	0	119	0	0	4	67	25	0	0	40	18	0	0	99	0	1	38	0	0	0	24	0	0	0	0	20	0	0	0	0	194	0	0
ASV50	ATACCATCGTAGTCTTAACCATAAACTATGCCGACTAGGGATTGGTAGACGTTGTTTTATGACTCTATCAGCACCTTATGAGAAATCAAAGTCTTTGGGTTCCGGGGGGAGTATGGTCGCAAGGCTGAAACTTAAAGGAATTGACGGAAGGGCACCACCAGGAGTGGAGCCTGCGGCTTAATTTGACTCAACACGGGAAAACTTACCAGGTCCAGACATAGTAAGGATTGACAGATTGAGAGCTCTTTCTTGATTCTATGGGTGGTGGTGCATGGCCGTTCTTAGTTGGTGGAGTGATTTGTCTGGTTAATTCCGTTAACGAACGAGACCTCAGCCTACTAAATAGTGGCGGTTATCTCACGATAGCCGTGAACTTCTTA	D_0__Eukaryota;D_1__SAR;D_2__Stramenopiles;D_3__Labyrinthulomycetes;D_4__uncultured	1	16	0	0	184	0	247	165	46	0	0	35	0	0	12	0	0	0	0	0	0	0	0	0	0	0	0	0	0	0	0	0	0	0	0	0	0	0	0	0	0	18	24	43	25	58	182
ASV51	ATACCATCGTAGTCTCAACTATAAACTATGCCGACTTGGGATTGGAGGATGTGAATTTAATAACTCCTTCAGCACCACATGAGAAATCAAAGTTTTTGGGTTCCGGGGGGAGTATGGTCGCAAGGCTGAAACTTAAAGGAATTGACGGAAGGGCACACAAGTAGTGGAGCCTGCGGCTTAATTTGACTCAACACGGGAAAACTTACCAGGTCCAGACATAGTAAGGATTGACAGATTGAGAGCTCTTTCTTGATTCTATGGGTGGTGGTGCATGGCCGTTCTTAGTTGGTGGAGTGATTTGTCTGGTTAATTCCGTTAACGAACGAGACCTCAGCTTGCTTTATAGTGGGGCGAATGGTTTTTCATTCGTGTTTTTCACT	D_0__Eukaryota;D_1__SAR;D_2__Stramenopiles;D_3__Labyrinthulomycetes	0.9	3	0	0	0	8	0	0	0	0	9	15	204	0	9	7	0	0	4	0	0	17	0	4	0	0	0	0	0	0	22	0	0	0	74	0	0	0	0	37	0	0	0	0	165	6	0
ASV52	ATACCATCGTAGTCTTAACCATAAACTATGCCGACTAGGGATTGGCAGACGTTATTTGATGACTCTGTCAGCACCTTATGAGAAATCAAAGTCTTTGGGTTCCGGGGGGAGTATGGTCGCAAGGCTGAAACTTAAAGGAATTGACGGAAGGGCACCACCAGGAGTGGAGCCTGCGGCTTAATTTGACTCAACACGGGAAAACTTACCAGGTCCAGACATAGTAAGGATTGACAGATTGAGAGCTCTTTCTTGATTCTATGGGTGGTGGTGCATGGCCGTTCTTAGTTGGTGGAGTGATTTGTCTGGTTAATTCCGTTAACGAACGAGACCTCAGCCTACTAAATAGTGGCGTCTTTCTCACGAAAGGCGTGGACTTCTTA	D_0__Eukaryota;D_1__SAR;D_2__Stramenopiles;D_3__Labyrinthulomycetes;D_4__uncultured	0.9	0	5	0	0	10	120	34	0	0	48	173	0	0	0	0	0	0	0	0	0	0	0	0	0	0	0	0	0	0	0	0	0	0	56	0	0	0	0	15	0	0	0	0	248	99	232
ASV53	ATACCATCGTAGTCTTAACCGTAAACTATGCCGACTTGCGATTGTCCGATGTTGTTTTTTGACGCGGGCAGCAGCACATGAGAAATCAAAGTCTTTGGGTTCCGGGGGGAGTATGGTCGCAAGGCTGAAACTTAAAGGAATTGACGGAAGGGCACCACCAGGAGTGGAGCCTGCGGCTTAATTTGACTCAACACGGGAAAACTTACCAGGTCCAGACATAGGAAGGATTGACAGATTGAGAGCTCTTTCTTGATTCTATGGGTGGTGGTGCATGGCCGTTCTTAGTTGGTGGAGCGATTTGTCTGGTTAATTCCGTTAACGAACGAGACCACGGCCTACTAAATAGTACAGGCTATGGCAACATAGTGTGAGACTTCTTA	D_0__Eukaryota;D_1__SAR;D_2__Stramenopiles;D_3__Labyrinthulomycetes;D_4__Thraustochytriaceae	1	22	0	0	0	137	0	0	0	0	124	0	0	0	0	0	0	0	0	0	0	0	0	0	0	0	0	0	0	0	0	0	0	0	98	0	0	0	0	146	0	0	0	0	180	0	0
ASV54	ATACCATCGTAGTCTTAACCATAAACTATGCCGACTAGGGATTGGTGGATGTTAATTAATGACTTCATCAGCACCTTATGAGAAATCAAAGTCTTTGGGTTCCGGGGGGAGTATGGTCGCAAGGCTGAAACTTAAAGGAATTGACGGAAGGGCACCACCAGGAGTGGAGCCTGCGGCTTAATTTGACTCAACACGGGAAAACTTACCAGGTCCGGACATAGTAAGGATTGACAGATTGAGAGCTCTTTCTTGATTCTATGGGTGGTGGTGCATGGCCGTTCTTAGTTGGTGGAGTGATTTGTCTGGTTAATTCCGTTAACGAACGAGACCTCAGCCTACTAAATAGTATGCGTTTTCTCACGAAAGCGTAGGACTTCTTA	D_0__Eukaryota;D_1__SAR;D_2__Stramenopiles;D_3__Labyrinthulomycetes	1	0	0	0	0	0	0	0	0	0	0	0	47	0	0	25	0	0	99	34	0	8	0	277	304	0	0	12	4	0	42	0	0	0	0	0	0	0	0	0	0	0	0	0	0	0	0
ASV55	ATACCATCGTAGTCTTAACCATAAACTATGCCGACTCGGGATCAGCAGACGTTATTTGAATGACTTTGCTGGCACCGTATGAGAAATCAAAGTCTTTGGGTTCCGGGGGGAGTATGGTCGCAAGGCTGAAACTTAAAGGAATTGACGGAAGGGCACCACCAGGAGTGGAGCCTGCGGCTTAATTTGACTCAACACGGGAAAACTTACCAGGTCCAGACATAGTGAGGATTGACAGATTGAGAGCTCTTTCTTGATTCTATGGGTGGTGGTGCATGGCCGTTCTTAGTTGGTGGAGTGATTTGTCTGGTTAATTCCGTTAACGAACGAGACCTCAGCCTACTAAATAGTAGGGCCTTTCTCGCGAAAGGTCTCGACTTCTT	D_0__Eukaryota;D_1__SAR;D_2__Stramenopiles;D_3__Labyrinthulomycetes;D_4__uncultured	0.8	0	0	0	0	0	0	0	0	0	0	0	0	0	0	0	0	21	0	0	65	157	424	0	0	4	47	0	0	0	0	0	0	0	0	0	0	0	0	0	0	0	0	0	0	0	0
ASV56	ATACCATCGTAGTCTTAACCATAAACTATGCCGACTAGGGATTAGCAGTCGTTATTCTATGACTCTGTTAGCACCTTATGAGAAATCAAAGTCTTTGGGTTCCGGGGGGAGTATGGTCGCAAGGCTGAAACTTAAAGGAATTGACGGAAGGGCACCACCAGGAGTGGAGCCTGCGGCTTAATTTGACTCAACACGGGAAAACTTACCAGGTCCAGACATAGTAAGGATGGACAGATTGAGAGCTCTTTCTTGATTCTATGGGTGGTGGTGCATGGCCGTTCTTAGTTGGTGGAGTGATTTGTCTGGTTAATTCCGTTAACGAACGAGACCTCAGCCTGCTAAATAGTGTGCTTTTTCTCACGAAAGAGTTCTTACTTCTT	D_0__Eukaryota;D_1__SAR;D_2__Stramenopiles;D_3__Labyrinthulomycetes;D_4__uncultured	1	0	7	0	0	0	0	4	0	0	0	3	0	53	223	0	21	43	0	10	15	9	0	0	12	133	5	7	97	34	0	0	0	0	0	0	13	0	7	0	24	23	0	0	0	0	2
ASV57	ATACCATCGTAGTCTTAACCATAAACTATGCCGACTAGGGATCAGTGAGTGTTATTTAAATGACTTCATTGGCACCTTATGAGAAATCATAAGTCTTTGGGTTCCGGGGGGAGTATGGTCGCAAGGCTGAAACTTAAAGGAATTGACGGAAGGGCACCACCAGGAGTGGAGCCTGCGGCTTAATTTGACTCAACACGGGAAAACTTACCAGGTCCAGACATAGTAAGGATTGACAGATTGAGAGCTCTTTCTTGATTCTATGGGTGGTGGTGCATGGCCGTTCTTAGTTGGTGGAGTGATTTGTCTGGTTAATTCCGTTAACGAACGAGACCTCAGCCTGCTAAATAGTTTGCATTTTCTCACGAAAGTGTAGTTACTTC	D_0__Eukaryota;D_1__SAR;D_2__Stramenopiles;D_3__Labyrinthulomycetes;D_4__uncultured	0.9	0	0	0	0	544	68	0	0	0	0	0	0	34	0	0	0	0	0	0	2	75	0	0	0	0	0	0	0	0	0	0	0	0	0	0	0	0	0	0	0	0	0	0	232	0	0
ASV58	ATACCATCGTAGTCCTAGCCATAAACGATGCCGACTCAGGATCCCGAATCGTTATTTTTATGACTTTCGGGGCACTGTATGAGAAATCAAAGTCTTTGGGTTCCGGGGGGAGTATGGTCGCAAGGCTGAAACTTAAAGGAATTGACGGAAGGGCACCACAAGACGTGGAGCCTGCGGCTTAATTTGACTCAACACGGGAAAACTTACCAGGTCCAGACATAGGAAGGATTGACAGATTGAGAGCTCTTTCTTGATTCTATGGGTGGTGGTGCATGGCCGTTCTTAGTTGGTGGAGTGATTTGTCTGGTTGATTCCGTTAACGAACGAGACCTCAGCTTACTAAATAGAGCTTGCTTTCTCACGAAAGTATTTGATCTTCT	D_0__Eukaryota;D_1__SAR;D_2__Stramenopiles;D_3__Labyrinthulomycetes	0.6	0	0	0	0	88	0	0	0	4	53	74	182	0	0	28	5	0	0	40	0	4	0	0	0	0	0	0	0	5	35	0	0	0	29	0	0	0	0	26	0	0	0	0	28	5	0
ASV59	ATACCATCGTAGTCTTAACCATAAACTATGCCGACTAGGGATTAGCGGGCGTTCTTTTTTATGACTCCGTTAGCACCTTATGAGAAATCAAAGTCTTTGGGTTCCGGGGGGAGTATGGTCGCAAGGCTGAAACTTAAAGGAATTGACGGAAGGGCACCACCAGGAGTGGAGCCTGCGGCTTAATTTGACTCAACACGGGAAAACTTACCAGGTCCGGACATAGTAAGGATTGACAGATTGAGAGCTCTTTCTTGATTCTATGGGTGGTGGTGCATGGCCGTTCTTAGTTGGTGGAGTGATTTGTCTGGTTAATTCCGTTAACGAACGAGACCTCAGCCTGCTAAATAGTATATGTTTTCTCACGAAAGCATAAGACTTCT	D_0__Eukaryota;D_1__SAR;D_2__Stramenopiles;D_3__Labyrinthulomycetes;D_4__uncultured	1	0	0	0	0	12	0	0	0	0	0	0	55	48	0	0	0	0	0	0	0	0	0	0	0	0	0	0	0	0	18	0	0	0	217	0	0	0	0	0	0	0	0	0	8	0	0
ASV60	ATACCATCGTAGTCTTAACCATAAACTATGCCGACTAGGGATTAGCGGACGTTCGTTTTATTGACTCCGTTAGCACCTTATGAGAAATCAAAGTCTTTGGGTTCCGGGGGGAGTATGGTCGCAAGGCTGAAACTTAAAGGAATTGACGGAAGGGCACCACCAGGAGTGGAGCCTGCGGCTTAATTTGACTCAACACGGGAAAACTTACCAGGTCCGGACATAGTAAGGATTGACAGATTGAGAGCTCTTTCTTGATTCTATGGGTGGTGGTGCATGGCCGTTCTTAGTTGGTGGAGTGATTTGTCTGGTTAATTCCGTTAACGAACGAGACCTCAGCCTGCTAAATAGTATGCGCTTTCTCACGAAAGCGTAAGACTTCT	D_0__Eukaryota;D_1__SAR;D_2__Stramenopiles;D_3__Labyrinthulomycetes;D_4__uncultured	0.9	0	0	0	0	0	0	0	0	0	0	0	0	0	0	0	1	0	7	0	0	5	0	0	0	0	0	13	406	289	0	0	0	0	5	0	0	0	0	0	0	0	0	0	0	0	0
ASV61	ATACCATCGTAGTCTTAACTGTAAACTATGCCGACTTGCGATTGTCCGTCGTTGTGTTTTAGACATGGGCAGCAGCACATGAGAAATCAAAGTTTTTGGGTTCCGGGGGGAGTATGGTCGCAAGGTTGAAACTTAAAGGAATTGACGGAAGGGCACCACCAGGAGTGGAGCCTGCGGCTTAATTTGACTCAACACGGGAAAACTTACCAGGTCCAGACATAGTAAGGATTGACAGATTGAGAGCTCTTTCTTGATTCTATGGGTGGTGGTGCATGGCCGTTCTTAGTTGGTGGAGTGATTTGTCTGGTTAATTCCGTTAACGAACGAGACCTCAGCCTACTAAATAGTGTTGCGTATCGCGAGATACGTATTTGATACTT	D_0__Eukaryota;D_1__SAR;D_2__Stramenopiles;D_3__Labyrinthulomycetes;D_4__Thraustochytriaceae;D_5__Thraustochytrium	0.8	0	0	0	0	0	0	3	0	0	52	0	41	0	0	18	1	0	0	446	36	12	0	2	10	13	0	3	2	0	0	0	0	0	0	0	0	0	0	32	0	0	0	0	0	2	0
ASV62	ATACCATCGTAGTCTTAACCATAAACTATGCCGACTAGGGATTGGCGGACGTTGTCTATATGACTCCGCCAGCACCTCATGAGAAATCAAAGTCTTTGGGTTCCGGGGGGAGTATGGTCGCAAGGCTGAAACTTAAAGGAATTGACGGAAGGGCACCACCAGGAGTGGAGCCTGCGGCTTAATTTGACTCAACACGGGAAAACTTACCAGGTCCAGACATAGTAAGGATTGACAGATTGAGAGCTCTTTCTTGATTCTATGGGTGGTGGTGCATGGCCGTTCTTAGTTGGTGGAGTGATTTGTCTGGTTAATTCCGTTAACGAACGAGACCTCAGCCTGCTAAATAGTGTACATATTCGAAAGAATGTGTTCGACTTCTT	D_0__Eukaryota;D_1__SAR;D_2__Stramenopiles;D_3__Labyrinthulomycetes;D_4__Thraustochytriaceae;D_5__Aplanochytrium	1	0	0	0	0	0	0	0	0	0	0	0	0	0	0	0	215	0	0	0	0	0	0	0	0	0	0	0	0	0	0	0	0	0	408	0	0	133	0	0	0	71	0	0	0	0	0
ASV63	ATACCATCGTAGTCTTAACCATAAACTATGCCGACTCGGGATTAGCGGACGTTACTTTAATGACTTCGTTAGCACCGTATGAGAAATCAAAGTCTTTGGGTTCCGGGGGGAGTATGGTCGCAAGGCTGAAACTTAAAGGAATTGACGGAAGGGCACCACCAGGAGTGGAGCCTGCGGCTTAATTTGACTCAACACGGGAAAACTTACCAGGTCCAGACATAGTAAGGATTGACAGATTGAGAGCTCTTTCTTGATTCTATGGGTGGTGGTGCATGGCCGTTCTTAGTTGGTGGAGTGATTTGTCTGGTTAATTCCGTTAACGAACGAGACCTCAGCCTACTAAATAGTGGCGCTTTTCTCACGAAAGGCTGTCGACTTCT	D_0__Eukaryota;D_1__SAR;D_2__Stramenopiles;D_3__Labyrinthulomycetes;D_4__uncultured	0.9	0	0	0	0	0	0	0	0	0	0	0	0	0	0	0	0	0	0	0	0	0	0	0	0	0	0	0	0	0	0	0	0	603	0	0	0	5	73	0	0	0	0	23	0	0	0
ASV64	ATACCATCGTAGTCTTAACCATAAACTATGCCGACTAGGGATTAGCAGTCGTTATTCTATGACTCTGTTAGCACCTTATGAGAAATCAAAGTCTTTGGGTTCCGGGGGGAGTATGGTCGCAAGGCTGAAACTTAAAGGAATTGACGGAAGGGCACCACCAGGAGTGGAGCCTGCGGCTTAATTTGACTCAACACGGGGAAACTTACCAGGTCCAGACATAGTAAGGATTGACAGATTGAGAGCTCTTTCTTGATTCTATGGGTGGTGGTGCATGGCCGTTCTTAGTTGGTGGAGTGATTTGTCTGGTTAATTCCGTTAACGAACGAGACCTCAGCCTGCTAAATAGTACAGCTTTTCTCACGAAAGGTTGCGACTTCTTA	D_0__Eukaryota;D_1__SAR;D_2__Stramenopiles;D_3__Labyrinthulomycetes;D_4__uncultured	1	0	0	0	0	0	0	0	0	0	0	0	0	0	0	0	0	0	0	2	0	0	0	0	0	0	0	0	0	0	14	0	7	0	189	0	43	0	19	0	2	0	0	0	0	0	0
ASV65	ATACCATCGTAGTCTTAACCATAAACTATGCCGACTAGGGATTGGCGGACGTTATTTGAACGACTTCGTCAGCACCTTATGAGAAATCAAAGTCTTTGGGTTCCGGGGGGAGTATGGTCGCAAGGCTGAAACTTAAAGGAATTGACGGAAGGGCACCACCAGGAGTGGAGCCTGCGGCTTAATTTGACTCAACACGGGAAAACTTACCAGGTCCAGACATAGTAAGGATTGACAGATTGAGAGCTCTTTCTTGATTCTATGGGTGGTGGTGCATGGCCGTTCTTAGTTGGTGGAGTGATTTGTCTGGTTAATTCCGTTAACGAACGAGACCTCAGCCTGCTAAATAGTATGCGTTTTCTCACGAAAGCGTAAGACTTCTT	D_0__Eukaryota;D_1__SAR;D_2__Stramenopiles;D_3__Labyrinthulomycetes;D_4__uncultured	0.6	0	0	0	0	0	0	0	0	0	0	19	0	0	0	0	0	0	21	42	56	0	0	0	0	0	0	0	30	51	0	0	0	0	0	0	0	0	0	0	0	0	0	0	0	0	0
ASV66	ATACCATCGTAGTCTTAACCATAAACTATGCCGACTAGGGATTGGCGGACGTTAATTAACGACTCCGTCAGCACCTTATGAGAAATCAAAGTCTTTGGGTTCCGGGGGGAGTATGGTCGCAAGGCTGAAACTTAAAGGAATTGACGGAAGGGCACCACCAGGAGTGGAGCCTGCGGCTTAATTTGACTCAACACGGGAAAACTTACCAGGTCCGGACATAGTAAGGATTGACAGATTGAGAGCTCTTTCTTGATTCTATGGGTGGTGGTGCATGGCCGTTCTTAGTTGGTGGAGTGATTTGTCTGGTTAATTCCGTTAACGAACGAGACCTCAGCCTGCTAAATAGTATGCATTTACTTTGGTAAGTGTAAGACTTCTTA	D_0__Eukaryota;D_1__SAR;D_2__Stramenopiles;D_3__Labyrinthulomycetes;D_4__uncultured	0.6	0	0	0	0	53	0	0	0	0	0	0	0	0	0	0	0	0	13	0	0	0	0	515	10	0	0	0	0	0	0	0	0	0	0	0	0	0	0	0	0	0	0	0	0	0	0
ASV67	ATACCATCGTAGTCTTAACCATAAACTATGCCGACTAGGGATTGGCGGACGTTCTCTTTTATGACTCCGTCAGCACCTTATGAGAAATCAAAGTCTTTGGGTTCCGGGGGGAGTATGGTCGCAAGGCTGAAACTTAAAGGAATTGACGGAAGGGCACCACCAGGAGTGGAGCCTGCGGCTTAATTTGACTCAACACGGGGAAACTTACCAGGTCCGGACATAGTAAGGATTGACAGATTGAGAGCTCTTTCTTGATTCTATGGGTGGTGGTGCATGGCCGTTCTTAGTTGGTGGAGTGATTTGTCTGGTTAATTCCGTTAACGAACGAGACCTCAGCCTGCTAAATAGTATGCGCTTTCTCACGAAAGCGTAAGACTTCT	D_0__Eukaryota;D_1__SAR;D_2__Stramenopiles;D_3__Labyrinthulomycetes;D_4__uncultured	0.9	0	0	0	0	15	0	0	0	0	90	0	0	0	0	44	0	0	0	0	0	0	0	15	0	0	0	0	0	0	33	0	0	0	184	0	0	0	0	61	0	0	0	0	87	18	0
ASV68	ATACCATCGTAGTCTTAACCATAAACTATGCCGACTAGGGATTGGCAGACGTTAATTTAATGACTCTGTCAGCACCTTATGAGAAATCAAAGTCTTTGGGTTCCGGGGGGAGTATGGTCGCAAGGCTGAAACTTAAAGGAATTGACGGAAGGGCACCACCAGGAGTGGAGCCTGCGGCTTAATTTGACTCAACACGGGAAAACTTACCAGGTCCAGACATAGTAAGGATTGACAGATTGAGAGCTCTTTCTTGATTCTATGGGTGGTGGTGCATGGCCGTTCTTAGTTGGTGGAGTGATTTGTCTGGTTAATTCCGTTAACGAACGAGACCTCAGCCTACTAAATAGTGGCAGGTTTCTCACGAAACCTCGTCGACTTCT	D_0__Eukaryota;D_1__SAR;D_2__Stramenopiles;D_3__Labyrinthulomycetes;D_4__uncultured	0.8	0	0	0	0	0	0	0	0	0	0	0	0	0	0	0	0	283	0	0	2	42	138	0	0	0	11	0	0	0	0	0	0	0	0	0	0	0	0	0	0	0	0	0	0	0	0
ASV69	ATACCATCGTAGTCTTAACCATAAACTATGCCGACTAGGGATTGGAGGGCGTTTTTATGACTCCTTCAGCACCTTATGAGAAATCAAAGTCTTTGGGTTCCGGGGGGAGTATGGTCGCAAGGCTGAAACTTAAAGGAATTGACGGAAGGGCACCACCAGGAGTGGAGCCTGCGGCTTAATTTGACTCAACACGGGAAAACTTACCAGGTCCAGACATAGTAAGGATTGACAGATTGAGAGCTCTTTCTTGATTCTATGGGTGGTGGTGCATGGCCGTTCTTAGTTGGTGGAGTGATTTGTCTGGTTAATTCCGTTAACGAACGAGACCTCAGCCTACTAAATAGTGGCGCTTATTTCACGATAGGCGTGGACTTCTTAGA	D_0__Eukaryota;D_1__SAR;D_2__Stramenopiles;D_3__Labyrinthulomycetes;D_4__uncultured	0.9	0	0	0	0	0	0	5	0	0	0	0	0	0	0	0	0	0	0	0	0	0	0	0	0	0	0	0	0	195	0	0	0	0	0	0	0	0	0	0	0	0	0	0	0	0	0
ASV70	ATACCATCGTAGTCTTAACCGTAAACAATGCCGACTTGCGATTGTCCAATGGTTTTTTAGCCGTGGGCAGCAGCACATGAGAAATCAAAGTCTTTGGGTTCCGGGGGGAGTATGGTCGCAAGGCTGAAACTTAAAGGAATTGACGGAAGGGCACCACCAGGAGTGGAGCCTGCGGCTTAATTTGACTCAACACGGGGAAACTTACCAGGTCCAGACATGGGAAGGATTGACAGATTGAGAGCTCTTTCTTGATTCTATGGGTGGTGGTGCATGGCCGTTCTTAGTTGGTGGAGCGATTTGTCTGGTTAATTCCGTTAACGAACGAGACCACAGCCTACTAAATAGTACTGCTTATGGTAACATAGGTAGAGACTTCTTAG	D_0__Eukaryota;D_1__SAR;D_2__Stramenopiles;D_3__Labyrinthulomycetes;D_4__Thraustochytriaceae;D_5__uncultured;D_6__uncultured labyrinthulid;D_7__;D_8__;D_9__;D_10__;D_11__;D_12__;D_13__;D_14__	0.6	0	0	0	0	0	0	0	0	0	0	0	0	0	6	0	511	99	0	20	0	2	0	0	0	0	0	0	0	0	0	0	0	0	0	0	0	0	0	0	0	0	0	0	0	0	0
ASV71	ATACCATCGTAGTCTTAACCATAAACTATGCCGACTAGGGATTAGCGGACGTTATTTGAATGACTTCGTTAGCACCTTATGAGAAATCAAAGTCTTTGGGTTCCGGGGGGAGTATGGTCGCAAGGCTGAAACTTAAAGGAATTGACGGAAGGGCACCACCAGGAGTGGAGCCTGCGGCTTAATTTGACTCAACACGGGAAAACTTACCAGGTCCAGACATAGTAAGGATTGACAGATTGAGAGCTCTTTCTTGATTCTATGGGTGGTGGTGCATGGCCGTTCTTAGTTGGTGGAGTGATTTGTCTGGTTAATTCCGTTAACGAACGAGACCTCAGCCTACTAAATAGTGGTTGTTTTCTCACGAAAGCAATCGACTTCTT	D_0__Eukaryota;D_1__SAR;D_2__Stramenopiles;D_3__Labyrinthulomycetes;D_4__uncultured	0.9	171	0	0	0	334	0	0	0	9	0	9	23	74	0	0	0	0	0	0	0	0	0	0	0	0	0	0	0	0	0	0	0	0	0	0	0	0	0	0	0	0	0	0	6	0	0
ASV72	ATACCATCGTAGTCTTAACCGTAAACGATGCCGACTTGCGATTGTCCAATGGTGTTTAAAGCCGTGGGCAGCAGCACATGAGAAATCAAAGTCTTTGGGTTCCGGGGGGAGTATGGTCGCAAGGCTGAAACTTAAAGGAATTGACGGAAGGGCACCACCAGGAGTGGAGCCTGCGGCTTAATTTGACTCAACACGGGAAAACTTACCAGGTCCAGACATAGGAAGGATTGACAGATTGATAGCTCTTTCTTGATTCTATGGGTGGTGGTGCATGGCCGTTCTTAGTTGGTGGAGCGATTTGTCTGGTTAATTCCGTTAACGAACGAGACCACAGCCTACTAAATAGTACGATTTATGGCAACATAGGTTGAGACTTCTTA	D_0__Eukaryota;D_1__SAR;D_2__Stramenopiles;D_3__Labyrinthulomycetes;D_4__Thraustochytriaceae;D_5__uncultured;D_6__uncultured labyrinthulid;D_7__;D_8__;D_9__;D_10__;D_11__;D_12__;D_13__;D_14__	0.6	0	0	0	0	0	0	0	0	0	14	0	562	0	0	0	0	0	0	2	0	0	0	0	0	0	0	0	0	0	0	0	0	0	10	0	0	0	0	0	0	0	0	0	11	0	0
ASV73	ATACCATCGTAGTCTTAACCGTAAACGATGCCGACTTGCGATTGTCCGATGGTTTTTAAAGCCGTGGGCAGCAGCACATGAGAAATCAAAGTCTTTGGGTTCCGGGGGGAGTATGGTCGCAAGGCTGAAACTTAAAGGAATTGACGGAAGGGCACCACCAGGAGTGGAGCCTGCGGCTTAATTTGACTCAACACGGGAAAACTTACCAGGTCCAGACATAGGAAGGATTGACAGATTGAGAGCTCTTTCTTGATTCTATGGGTGGTGGTGCATGGCCGTTCTTAGTTGGTGGAGCGATTTGTCTGGTTAATTCCGTTAACGAACGAGACCACAGCCTACTAAATAGTACTGTTTATGGTGACATAGGTAGAGACTTCTTA	D_0__Eukaryota;D_1__SAR;D_2__Stramenopiles;D_3__Labyrinthulomycetes;D_4__Thraustochytriaceae;D_5__uncultured;D_6__uncultured labyrinthulid;D_7__;D_8__;D_9__;D_10__;D_11__;D_12__;D_13__;D_14__	0.6	0	0	0	0	0	0	0	0	0	21	0	0	0	0	0	0	0	0	0	0	0	0	0	0	145	8	0	0	0	0	0	0	0	0	0	0	0	0	0	1	0	0	0	0	0	0
ASV74	ATACCATCGTAGTCTTAACCATAAACTATGCCGACTAGGGATTGGCGAACGTTGTCTATATGACTTCGCCAGGACCTCATGAGAAATCAAAGTCTTTGGGTTCCGGGGGGAGTATGGTCGCAAGGCTGAAACTTAAAGGAATTGACGGAAGGGCACCACCAGGAGTGGAGCCTGCGGCTTAATTTGACTCAACACGGGAAAACTTACCAGGTCCAGACATAGTAAGGATTGACAGATTGAGAGCTCTTTCTTGATTCTATGGGTGGTGGTGCATGGCCGTTCTTAGTTGGTGGAGTGATTTGTCTGGTTAATTCCGTTAACGAACGAGACCTCAGCCTGCTAAATAGTGTGCATATTCGAAAGAATGTGTATGACTTCTT	D_0__Eukaryota;D_1__SAR;D_2__Stramenopiles;D_3__Labyrinthulomycetes;D_4__Thraustochytriaceae;D_5__Aplanochytrium	1	0	0	0	0	0	0	0	0	0	0	0	0	0	0	0	0	0	0	0	0	0	0	0	0	0	0	0	0	0	0	0	0	0	0	0	0	0	0	0	0	0	0	0	0	0	0
ASV75	ATACCATCGTAGTCTTAACCATAAACTATGCCGACTAGGGATTGGTGGATGTTCAATTATTGTCTTCATCAGCACCTTATGAGAAATCAAAGTCTTTGGGTTCCGGGGGGAGTATGGTCGCAAGGCTGAAACTTAAAGGAATTGACGGAAGGGCACCACCAGGAGTGGAGCCTGCGGCTTAATTTGACTCAACACGGGAAAACTTACCAGGTCCGGACATAGTAAGGATTGACAGATTGAGAGCTCTTTCTTGATTCTATGGGTGGTGGTGCATGGCCGTTCTTAGTTGGTGGAGTGATTTGTCTGGTTAATTCCGTTAACGAACGAGACCTCAGCCTACTAAATAGTATGCGTTTTCTCACGAAAGCGTAAGACTTCTT	D_0__Eukaryota;D_1__SAR;D_2__Stramenopiles;D_3__Labyrinthulomycetes;D_4__uncultured	0.6	0	0	0	0	0	0	0	0	0	0	0	326	0	0	78	0	0	5	24	14	0	0	4	0	0	0	0	0	0	0	0	0	0	0	0	0	0	0	0	0	0	0	0	0	0	0
ASV76	ATACCATCGTAGTCTTAACCATAAACTATGCCGACTAGGGATTAGCGGACGTTATTTGAATGACTTCGTTAGCACCTTATGAGAAATCAAAGTCTTTGGGTTCCGGGGGGAGTATGGTCGCAAGGCTGAAACTTAAAGGAATTGACGGAAGGGCACCACCAGGAGTGGAGCCTGCGGCTTAATTTGACTCAACACGGGAAAACTTACCAGGTCCAGACATAGTAAGGATTGACAGATTGAGAGCTCTTTCTTGATTCTATGGGTGGTGGTGCATGGCCGTTCTTAGTTGGTGGAGTGATTTGTCTGGTTAATTCCGTTAACGAACGAGACCTCAGCCTACTAAATAGTGATTATTTTTTCACGAAAGTAATCAACTTCTT	D_0__Eukaryota;D_1__SAR;D_2__Stramenopiles;D_3__Labyrinthulomycetes;D_4__uncultured	0.9	0	0	0	0	0	0	0	0	0	0	0	0	0	0	254	150	105	1	6	0	0	0	0	4	0	0	0	0	0	0	0	0	0	0	0	0	0	0	0	0	0	0	0	0	0	0
ASV77	ATACCATCGTAGTCTTAACCATAAACTATGCCGACTAGGGATTGGCGGACGTTGTTTGTATGACTCCGCCAGCACCTCATGAGAAATCAAAGTCTTTGGGTTCCGGGGGGAGTATGGTCGCAAGGCTGAAACTTAAAGGAATTGACGGAAGGGCACCACCAGGAGTGGAGCCTGCGGCTTAATTTGACTCAACACGGGAAAACTTACCAGGTCCAGACATAGTAAGGATTGACAGATTGAGAGCTCTTTCTTGATTCTATGGGTGGTGGTGCATGGCCGTTCTTAGTTGGTGGAGTGATTTGTCTGGTTAATTCCGTTAACGAACGAGACCTCAGCCTGCTAAATAGTGTGCATATTCGAAAGAATGTGTTCGACTTCTT	D_0__Eukaryota;D_1__SAR;D_2__Stramenopiles;D_3__Labyrinthulomycetes;D_4__Thraustochytriaceae;D_5__Aplanochytrium	1	0	0	0	0	0	0	0	0	0	0	0	0	0	0	0	0	0	0	0	0	0	0	0	0	0	0	0	0	0	0	0	0	0	0	0	0	0	0	0	0	0	0	521	0	0	0
ASV78	ATACCATCGTAGTCTTAACCATAAACTATGCCGACTAGGGATTGGCAGACGTTCTTTTAATGACTCTGTCAGCACCTTATGAGAAATCAAAGTCTTTGGGTTCCGGGGGGAGTATGGTCGCAAGGCTGAAACTTAAAGGAATTGACGGAAGGGCACCACCAGGAGTGGAGCCTGCGGCTTAATTTGACTCAACACGGGAAAACTTACCAGGTCCAGACATAGTAAGGATTGACAGATTGAGAGCTCTTTCTTGATTCTATGGGTGGTGGTGCATGGCCGTTCTTAGTTGGTGGAGTGATTTGTCTGGTTAATTCCGTTAACGAACGAGACCTCAGCCTACTAAATAGTGGCGTCTTTCTCACGAAAGGCGTGGACTTCTT	D_0__Eukaryota;D_1__SAR;D_2__Stramenopiles;D_3__Labyrinthulomycetes;D_4__uncultured	0.9	0	0	0	67	0	0	54	108	0	0	0	0	0	0	0	0	6	0	0	0	4	89	0	0	0	25	0	0	0	0	0	0	23	0	0	0	0	0	0	0	0	5	0	0	0	0
ASV79	ATACCATCGTAGTCTTAACCATAAACTATGCCGACTAGGGATTAGCGGTCGTTATTCTATGACTCCGTTAGCACCTTATGAGAAATCAAAGTCTTTGGGTTCCGGGGGGAGTATGGTCGCAAGGCTGAAACTTAAAGGAATTGACGGAAGGGCACCACCAGGAGTGGAGCCTGCGGCTTAATTTGACTCAACACGGGAAAACTTACCAGGTCCAGACATAGTAAGGATTGACAGATTGAGAGCTCTTTCTTGATTCTATGGGTGGTGGTGCATGGCCGTTCTTAGTTGGTGGAGTGATTTGTCTGGTTAATTCCGTTAACGAACGAGACCTCAGCCTGCTAAATAGTGTGCCTTTTCTCACGAAAGGGTTCTTACTTCTT	D_0__Eukaryota;D_1__SAR;D_2__Stramenopiles;D_3__Labyrinthulomycetes;D_4__uncultured	1	0	0	0	0	19	0	9	0	0	62	61	0	70	33	0	0	0	0	0	0	2	0	0	0	0	20	0	0	0	0	59	0	0	0	3	6	7	0	0	7	0	29	0	18	0	0
ASV80	ATACCATCGTAGTCTTAACCATAAACTATGCCGACTAGGGATTGGCGGTCGttttttttttATAGACTCCGTCAGCACCTTATGAGAAATCAAAGTCTTTGGGTTCCGGGGGGAGTATGGTCGCAAGGCTGAAACTTAAAGGAATTGACGGAAGGGCACCACCAGGAGTGGAGCCTGCGGCTTAATTTGACTCAACACGGGAAAACTTACCAGGTCCAGACATAGTAAGGATTGACAGATTGAGAGCTCTTTCTTGATTCTATGGGTGGTGGTGCATGGCCGTTCTTAGTTGGTGGAGTGATTTGTCTGGTTAATTCCGTTAACGAACGAGACCTCAGCCTGCTAAATAGTTTTGCTTTTCTCACGAAATGCAGAAACTT	D_0__Eukaryota;D_1__SAR;D_2__Stramenopiles;D_3__Labyrinthulomycetes;D_4__uncultured	0.7	0	0	0	0	5	2	1	0	0	287	0	27	7	0	0	0	0	0	4	0	0	0	0	0	0	0	0	0	0	0	0	0	0	2	2	0	0	0	25	0	2	0	0	56	0	0
ASV81	ATACCATCGTAGTCTTAACCGTAAACGATGCCGACTTGCGATTGTCCAATGGTTGTTTTAGCCGTGGGCAGCAGCACATGAGAAATCAAAGTCTTTGGGTTCCGGGGGGAGTATGGTCGCAAGGCTGAAACTTAAAGGAATTGACGGAAGGGCACCACCAGGAGTGGAGCCTGCGGCTTAATTTGACTCAACACGGGAAAACTTACCAGGTCCAGACATAGGAAGGATTGACAGATTGAGAGCTCTTTCTTGATTCTATGGGTGGTGGTGCATGGCCGTTCTTAGTTGGTGGAGCGATTTGTCTGGTTAATTCCGTTAACGAACGAGACCACAGCCTACTAAATAGTATTGCTTATGGTAACATAGGTAGGGACTTCTTA	D_0__Eukaryota;D_1__SAR;D_2__Stramenopiles;D_3__Labyrinthulomycetes;D_4__Thraustochytriaceae;D_5__uncultured;D_6__uncultured labyrinthulid;D_7__;D_8__;D_9__;D_10__;D_11__;D_12__;D_13__;D_14__	0.6	0	0	0	0	0	0	0	0	0	0	0	0	0	0	69	0	0	0	14	0	0	0	0	28	290	17	0	5	0	0	0	0	0	0	0	0	0	0	0	0	0	0	0	0	0	0
ASV82	ATACCATCGTAGTCTTAACCATAAACTATGCCGACTAGGGATTGGCGGACGTTATTTAAACGACTTCGTCAGCACCTTATGAGAAATCAAAGTCTTTGGGTTCCGGGGGGAGTATGGTCGCAAGGCTGAAACTTAAAGGAATTGACGGAAGGGCACCACCAGGAGTGGAGCCTGCGGCTTAATTTGACTCAACACGGGAAAACTTACCAGGTCCGGACATAGTGAGGATTGACAGATTGAGAGCTCTTTCTTGATTCTATGGGTGGTGGTGCATGGCCGTTCTTAGTTGGTGGAGTGATTTGTCTGGTTAATTCCGTTAACGAACGAGACCTCAGCCTACTAAATAGTATGCGCTTTTTCACGAAAGCGTAAGACTTCTT	D_0__Eukaryota;D_1__SAR;D_2__Stramenopiles;D_3__Labyrinthulomycetes;D_4__uncultured	0.7	0	0	0	0	0	0	0	0	0	0	5	0	0	0	106	0	6	0	92	0	0	0	17	19	0	0	65	76	1	0	0	0	0	0	0	0	0	0	0	0	0	0	0	0	0	0
ASV83	ATACCATCGTAGTCTTAACCATAAACTATGCCGACTCGGGATTGGCGGACGTTAACTTAATGACTCCGTCAGCACCGTATGAGAAATCAAAGTCTTTGGGTTCCGGGGGGAGTATGGTCGCAAGGCTGAAACTTAAAGGAATTGACGGAAGGGCACCACCAGGAGTGGAGCCTGCGGCTTAATTTGACTCAACACGGGAAAACTTACCAGGTCCAGACATAGTAAGGATTGACAGATTGAGAGCTCTTTCTTGATTCTATGGGTGGTGGTGCATGGCCGTTCTTAGTTGGTGGAGTGATTTGTCTGGTTAATTCCGTTAACGAACGAGACCTCAGCCTACTAAATAGTGGCGCCTTTCTCACGAAAGGCTGTCGACTTCT	D_0__Eukaryota;D_1__SAR;D_2__Stramenopiles;D_3__Labyrinthulomycetes;D_4__uncultured	0.9	0	0	0	0	0	0	0	0	0	0	0	0	0	0	0	0	0	8	112	0	0	0	0	7	0	0	0	13	242	0	0	0	0	0	0	0	0	0	0	0	0	0	0	0	0	0
ASV84	ATACCATCGTAGTCTTAACCATAAACTATGCCGACTAGGGATTGGCGGACGCTGTTTTATGGCTCCGTCAGCACCTTATGAGAAATCAAAGTCTTTGGGTTCCGGGGGGAGTATGGTCGCAAGGCTGAAACTTAAAGGAATTGACGGAAGGGCACCACCAGGAGTGGAGCCTGCGGCTTAATTTGACTCAACACGGGAAAACTTACCAGGTCCAGACATAGTAAGGATTGACAGATTGAGAGCTCTTTCTTGATTCTATGGGTGGTGGTGCATGGCCGTTCTTAGTTGGTGGAGTGATTTGTCTGGTTAATTCCGTTAACGAACGAGACCTCAGCCTACTAAATAGTGGCGCTTATCTCACGATAGGCGTGGACTTCTTA	D_0__Eukaryota;D_1__SAR;D_2__Stramenopiles;D_3__Labyrinthulomycetes;D_4__uncultured	0.8	0	0	0	0	0	0	0	0	0	0	0	0	0	0	0	0	0	0	0	0	0	0	0	0	0	0	0	0	0	0	0	0	0	0	0	0	0	0	0	0	0	0	0	0	0	0
ASV85	ATACCATCGTAGTCTTAACCATAAACTATGCCGACTAGGGATTAGCGAACGTTATTTGAATGACTTCGTTAGCACCTTATGAGAAATCAAAGTCTTTGGGTTCCGGGGGGAGTATGGTCGCAAGGCTGAAACTTAAAGGAATTGACGGAAGGGCACCACCAGGAGTGGAGCCTGCGGCTTAATTTGACTCAACACGGGAAAACTTACCAGGTCCAGACATAGTAAGGATTGACAGATTGAGAGCTCTTTCTTGATTCTATGGGTGGTGGTGCATGGCCGTTCTTAGTTGGTGGAGTGATTTGTCTGGTTAATTCCGTTAACGAACGAGACCTCAGCCTACTAAATAGTGGATATTTTTTCACGAAAGTATTCAACTTCTT	D_0__Eukaryota;D_1__SAR;D_2__Stramenopiles;D_3__Labyrinthulomycetes;D_4__uncultured	0.9	0	0	0	0	0	0	0	0	0	340	0	0	39	0	0	0	0	0	0	0	0	0	0	0	0	0	0	0	0	28	0	0	0	0	0	0	0	0	0	0	0	0	0	0	0	17
ASV86	ATACCATCGTAGTCTTAACCATAAACTATGCCGACTAGGGATTGGTGGGTGTTAATTAATGACCTCATCAGCACCTTATGAGAAATCAAAGTCTTTGGGTTCCGGGGGGAGTATGGTCGCAAGGCTGAAACTTAAAGGAATTGACGGAAGGGCACCACCAGGAGTGGAGCCTGCGGCTTAATTTGACTCAACACGGGAAAACTTACCAGGTCCGGACATAGTAAGGATTGACAGATTGAGAGCTCTTTCTTGATTCTATGGGTGGTGGTGCATGGCCGTTCTTAGTTGGTGGAGTGATTTGTCTGGTTAATTCCGTTAACGAACGAGACCTCAGCCTACTAAATAGTATGCATTTTCTCACGAAAGTGTAAGACTTCTTA	D_0__Eukaryota;D_1__SAR;D_2__Stramenopiles;D_3__Labyrinthulomycetes;D_4__uncultured	1	0	0	0	0	0	0	0	0	0	0	0	0	0	0	12	0	0	43	0	0	0	0	294	11	0	0	27	0	0	0	0	0	0	0	0	0	0	0	0	0	0	0	0	0	0	0
ASV87	ATACCATCGTAGTCTCAACCATAAACTATGCCGACTTGGGATTGGAGGACGTGAATTTTTAATAACTCCTTCAGCACCACATGAGAAATCAAAGTCTTTGGGTTCCGGGGGGAGTATGGTCGCAAGGCTGAAACTTAAAGGAATTGACGGAAGGGCACACAAGTAGTGGAGCCTGCGGCTTAATTTGACTCAACACGGGAAAACTTACCAGGTCCAGACATAGTAAGGATTGACAGATTGAGAGCTCTTTCTTGATTCTATGGGTGGTGGTGCATGGCCGTTCTTAGTTGGTGGAGTGATTTGTCTGGTTAATTCCGTTAACGAACGAGACCTCAGCTTGCTTTATAGTGCTGCGAATGGTTTTTCATTCGTATCTTTTG	D_0__Eukaryota;D_1__SAR;D_2__Stramenopiles;D_3__Labyrinthulomycetes	0.9	0	0	0	0	0	0	0	0	0	20	23	24	0	3	0	13	9	0	0	0	46	0	0	0	0	2	15	0	5	0	0	0	0	14	0	0	0	0	0	0	15	0	0	17	0	0
ASV88	ATACCATCGTAGTCTTAACCATAAACTATGCCGACTAGGGATTGGCAGACGTTATTTTATGACTCTGTCAGCACCTTATGAGAAATCAAAGTCTTTGGGTTCCGGGGGGAGTATGGTCGCAAGGCTGAAACTTAAAGGAATTGACGGAAGGGCACCACCAGGAGTGGAGCCTGCGGCTTAATTTGACTCAACACGGGAAAACTTACCAGGTCCAGACATAGTAAGGATTGACAGATTGAGAGCTCTTTCTTGATTCTATGGGTGGTGGTGCATGGCCGTTCTTAGTTGGTGGAGTGATTTGTCTGGTTAATTCCGTTAACGAACGAGACCTCAGCCTACTAAATAGTGGCGTTTTTTTCACGAAAGACGTGAACTTCTTA	D_0__Eukaryota;D_1__SAR;D_2__Stramenopiles;D_3__Labyrinthulomycetes;D_4__uncultured	0.8	0	0	0	0	0	0	0	0	0	0	0	0	0	0	0	0	145	0	0	3	0	13	0	0	0	0	0	0	0	0	0	0	0	0	0	0	0	0	0	0	0	0	0	0	0	0
ASV89	ATACCATCGTAGTCTTAACCATAAACTATGCCGACTAGGGATTGGTGGATGTTTTTTCAAATGACTCCATCAGCACCTCATGAGAAATCAAAGTCTTTGGGTTCCGGGGGGAGTATGGTCGCAAGGCTGAAACTTAAAGGAATTGACGGAAGGGCACCACCAGGAGTGGAGCCTGCGGCTTAATTTGACTCAACACGGGAAAACTTACCAGGTCCAGACATAGTGAGGATTGACAGATTGAGAGCTCTTTCTTGATTCTATGGGTGGTGGTGCATGGCCGTTCTTAGTTGGTGGAGTGATTTGTCTGGTTAATTCCGTTAACGAACGAGACCTCAGCCTGCTAAATAGTACTCGTTATCGTTTGATAGCGTGAGACTTCT	D_0__Eukaryota;D_1__SAR;D_2__Stramenopiles;D_3__Labyrinthulomycetes	0.7	0	0	0	0	0	0	0	0	0	0	0	0	0	44	0	0	6	12	0	0	7	174	5	0	0	0	0	0	0	0	16	0	0	0	0	0	4	0	0	0	0	0	0	0	0	0
ASV90	ATACCATCGTAGTCTTAACCATAAACTATGCCGACTAGGGATTGGCGGACGTTATTTGAACGACTTCGTCAGCACCTTATGAGAAATCAAAGTCTTTGGGTTCCGGGGGGAGTATGGTCGCAAGGCTGAAACTTAAAGGAATTGACGGAAGGGCACCACCAGGAGTGGAGCCTGCGGCTTAATTTGACTCAACACGGGAAAACTTACCAGGTCCAGACATAGTAAGGATTGACAGATTGAGAGCTCTTTCTTGATTCTATGGGTGGTGGTGCATGGCCGTTCTTAGTTGGTGGAGTGATTTGTCTGGTTAATTCCGTTAACGAACGAGACCTCAGCCTGCTAAATAGTATGCGCTTTCTCACGAAAGCGTAAGACTTCTT	D_0__Eukaryota;D_1__SAR;D_2__Stramenopiles;D_3__Labyrinthulomycetes;D_4__Thraustochytriaceae	0.6	0	0	0	0	0	0	0	0	0	0	0	0	58	1	0	16	0	0	0	0	62	0	28	7	0	0	12	0	0	10	0	0	0	12	0	0	0	0	0	0	0	0	0	0	0	0
ASV91	ATACCATCGTAGTCTTTACCTTAAACTATGCCGACTAGGGATTGGCGAGCGTTATTTGTATGACTTCGTCAGCACCTTATGAGAAATCAAAGTCTTTGGGTTCCGGGGGGAGTATGGTCGCAAGGCTGAAACTTAAAGGAATTGACGGAAGGGCACCACCAGGAGTGGAGCCTGCGGCTTAATTTGACTCAACACGGGAAAACTTACCAGGTCCAGACATAGTAAGGATTGACAGATTGAGAGCTCTTTCTTGATTCTATGGGTGGTGGTGCATGGCCGTTCTTAGTTGGTGGAGTGATTTGTCTGGTTAATTCCGTTAACGAACGAGACCTCAGCCTACTAAATAGTGTGTTCTTTCTCACGAAAGGATTCGACTTCTT	D_0__Eukaryota;D_1__SAR;D_2__Stramenopiles;D_3__Labyrinthulomycetes;D_4__uncultured	0.9	0	0	0	0	0	0	0	0	0	0	0	0	0	0	0	0	0	0	0	0	0	0	0	0	0	0	21	0	0	0	0	0	0	0	0	0	0	0	0	0	0	0	0	0	0	0
ASV92	ATACCATCGTAGTCTTAACCATAAACTATGCCGACTAGGGATTGGCAGACGTTATTTGATGACTCTGTCAGCACCTTATGAGAAATCAAAGTCTTTGGGTTCCGGGGGGAGTATGGTCGCAAGGCTGAAACTTAAAGGAATTGACGGAAGGGCACCACCAGGAGTGGAGCCTGCGGCTTAATTTGACTCAACACGGGAAAACTTACCAGGTCCAGACATAGTAAGGATTGACAGATTGAGAGCTCTTTCTTGATTCTATGGGTGGTGGTGCATGGCCGTTCTTAGTTGGTGGAGTGATTTGTCTGGTTAATTCCGTTAACGAACGAGACCTCAGCCTGCTAAATAGTTGCGTTTTTTTCACGAAAGGCGTATTTACTTCT	D_0__Eukaryota;D_1__SAR;D_2__Stramenopiles;D_3__Labyrinthulomycetes;D_4__uncultured	0.8	0	0	0	0	0	0	61	18	0	0	0	0	0	0	0	0	23	0	0	1	13	18	0	0	0	0	0	0	0	0	0	0	0	0	0	0	0	0	0	0	0	0	0	0	0	0
ASV94	ATACCATCGTAGTCTTAACCATAAACAATGCCAACTTGGGATTGGTGGAGTTTTTTTATGTCTTCATCAGCACCATATGAGAAATCAAAGTCTTTGGGTTCCGGGGGGAGTATGGTCGCAAGGCTGAAACTTAAAGGAATTGACGGAAGGGCACCACCAGGAGTGGAGCTTGCGGCTTAATTTGACTCAACACGGGAAAACTTACCAGGTCCAGACATTATTATGATTGACAGTTTGAAAGCACTTTCTTGATTCAATGGTTGGTGGTGCATGGCCGTTTTTAGTTGGTGGAGTGATTTGTCTGGTTAATTCCGTTAACGAACGAGACCTCAGCTTACTAAATAGTTTGGCCTATAATTTATATAGGACCAAACTTCTTA	D_0__Eukaryota;D_1__SAR;D_2__Stramenopiles;D_3__Labyrinthulomycetes;D_4__uncultured	0.7	0	0	0	0	0	0	0	0	0	8	0	48	23	0	91	0	5	0	9	0	6	0	0	0	0	0	0	0	0	0	0	0	0	0	0	0	0	0	0	0	0	0	0	0	0	0
ASV93	ATACCATCGTAGTCTTAACCGTAAACTATGCCGACTTGCGATTGTCCGTCGTTTGTTTTAAGACTCGGGCAGCAGCACATGAGAAATCAAAGTCTTTGGGTTCCGGGGGGAGTATGGTCGCAAGGCTGAAACTTAAAGGAATTGACGGAAGGGCACCACCAGGAGTGGAGCCTGCGGCTTAATTTGACTCAACACGGGAAAACTTACCAGGTCCGGACATAGGAAGGATTGACAGATTGAGAGCTCTTTCTTGATTCTATGGGTGGTGGTGCATGGCCGTTCTTAGTTGGTGGAGTGATTTGTCTGGTTAATTCCGTTAACGAACGAGACCACAGCCTACTAAATAGTACGTTTTATGGTAACATAGGATGAGACTTCTT	D_0__Eukaryota;D_1__SAR;D_2__Stramenopiles;D_3__Labyrinthulomycetes;D_4__Thraustochytriaceae	1	0	0	0	0	21	0	0	0	0	15	0	119	0	0	15	0	0	30	18	0	0	0	70	0	0	0	56	0	0	0	0	0	0	0	0	0	0	0	0	0	0	0	0	0	0	0
ASV95	ATACCATCGTAGTCTTAACCGTAAACTATGCCGACTTGCGATTGTCCGATGTTTTGTTTTATAGACGCGGGCAGCAGCACATGAGAAATCAAAGTCTTTGGGTTCCGGGGGGAGTATGGTCGCAAGGCTGAAACTTAAAGGAATTGACGGAAGGGCACCACCAGGAGTGGAGCCTGCGGCTTAATTTGACTCAACACGGGAAAACTTACCAGGTCCAGACATAGGAAGGATTGACAGATTGAGAGCTCTTTCTTGATTCTATGGGTGGTGGTGCATGGCCGTTCTTAGTTGGTGGAGTGATTTGTCTGGTTAATTCCGTTAACGAACGAGACCACAGCCTACTAAATAGTACGCTTTATGGTAACATAGGGTGAGACTTC	D_0__Eukaryota;D_1__SAR;D_2__Stramenopiles;D_3__Labyrinthulomycetes;D_4__Thraustochytriaceae	1	13	0	0	0	0	0	0	0	0	0	28	58	0	0	51	0	0	1	13	6	0	0	8	5	0	0	14	0	0	59	0	0	0	2	0	0	0	0	0	0	0	0	0	0	0	3
ASV96	ATACCATCGTAGTCTTAACCGTAAACTATGCCGACTTGCGATTGTCCGATGTTTATTTTATAAGACACGGGCAGCAGCACATGAGAAATCAAAGTCTTTGGGTTCCGGGGGGAGTATGGTCGCAAGGCTGAAACTTAAAGGAATTGACGGAAGGGCACCACAAGCGATGGAGCCTGCGGCTTAATTTGACTCAACACGGGAAAACTTACCAGGTCCAGACATGGGAAGGATTGACAGATTGAGAGCTCTTTCTTGATTCTATGGGTGGTGGTGCATGGCCGTTCTTAGTTGGTGGAGCGATTTGTCTGGTTAATTCCGTTAACGAACGAGACCACGGCCTACTAAATAGTACGACCTATGGTAACATAGTTTGAGACTTC	D_0__Eukaryota;D_1__SAR;D_2__Stramenopiles;D_3__Labyrinthulomycetes;D_4__Thraustochytriaceae	1	0	0	0	0	0	0	0	0	0	0	0	0	0	0	0	0	0	34	41	9	0	0	202	46	17	0	0	0	0	0	0	0	0	0	0	0	0	0	0	0	0	0	0	0	0	0
ASV97	ATACCATCGTAGTCTTAACCATAAACTATGCCGACTAGGGATTGGCGGACGTTAATTAACGACTCCGTCAGCACCTTATGAGAAATCAAAGTCTTTGGGTTCCGGGGGGAGTATGGTCGCAAGGCTGAAACTTAAAGGAATTGACGGAAGGGCACCACCAGGAGTGGAGCCTGCGGCTTAATTTGACTCAACACGGGAAAACTTACCAGGTCCGGACATAGGAAGGATTGACAGATTGAGAGCTCTTTCTTGATTCTATGGGTGGTGGTGCATGGCCGTTCTTAGTTGGTGGAGTGATTTGTCTGGTTAATTCCGTTAACGAACGAGACCTCAGCCTGCTAAATAGTATGCATTTTCTTTGGAAAGTGTAAGACTTCTTA	D_0__Eukaryota;D_1__SAR;D_2__Stramenopiles;D_3__Labyrinthulomycetes;D_4__uncultured	0.6	31	0	0	0	0	0	0	0	0	0	2	75	0	0	31	0	0	21	0	0	0	0	0	0	0	0	0	0	0	0	0	0	0	0	0	0	0	0	0	0	0	0	0	21	0	0
ASV98	ATACCATCGTAGTCTTAACCATAAACTATGCCGACTAGGGATTAGCAGAGTTTTTAAATGTCTTTGTTAGCACCTTATGAGAAATCAAAGTCTTTGGGTTCCGGGGGGAGTATGGTCGCAAGTCTGAAACTTAAAGGAATTGACGGAAGGGCACCACCAGGAGTGGAGCCTGCGGCTTAATTTGACTCAACACGGGAAAACTTACCAGGTCCAGACATAATGAGGATTGACAGATTGAGAGCTCTTTCTTGATTCTATGGGTGGTGGTGCATGGCCGTTCTTAGTTGGTGGAGTGATTTGTCTGGTTAATTCCGTTAACGAACGAGACCTCAGCCTACTAAATAGGATACATTATCTCACGATAGTGCTTATTCTTCTTA	D_0__Eukaryota;D_1__SAR;D_2__Stramenopiles;D_3__Labyrinthulomycetes;D_4__uncultured	0.9	0	0	0	0	22	0	0	0	0	6	10	67	0	0	0	0	0	0	0	0	0	0	0	0	0	0	0	0	0	54	0	0	0	17	0	0	0	0	5	0	0	0	0	83	0	0
ASV99	ATACCATCGTAGTCTTAACCATAAACTATGCCGACTAGGGATTAGCGGGCGTTCTCTTTTATGACTCCGTTAGCACCTTATGAGAAATCAAAGTCTTTGGGTTCCGGGGGGAGTATGGTCGCAAGGCTGAAACTTAAAGGAATTGACGGAAGGGCACCACCAGGAGTGGAGCCTGCGGCTTAATTTGACTCAACACGGGAAAACTTACCAGGTCCGGACATAGTAAGGATTGACAGATTGAGAGCTCTTTCTTGATTCTATGGGTGGTGGTGCATGGCCGTTCTTAGTTGGTGGAGTGATTTGTCTGGTTAATTCCGTTAACGAACGAGACCTCAGCCTGCTAAATAGTATGCGTTTTTTCACGAAAGCGTAAGACTTCT	D_0__Eukaryota;D_1__SAR;D_2__Stramenopiles;D_3__Labyrinthulomycetes;D_4__uncultured	1	0	0	0	0	0	0	0	0	0	4	4	0	0	0	169	0	0	0	0	0	9	0	0	0	0	0	14	0	0	0	0	0	0	13	0	0	0	0	7	0	0	0	0	1	0	0
ASV100	ATACCATCGTAGTCTTAACCATAAACTATGCCGACTTGGGATTAGCAGACGTTGTTTTTTGACTCTGTTAGCACCATATGAGAAATCAAAGTCTTTGGGTTCCGGGGGGAGTATGGTCGCAAGGCTGAAACTTAAAGGAATTGACGGAAGGGCACCACCAGGAGTGGAGCCTGCGGCTTAATTTGACTCAACACGGGAAAACTTACCAGGTCCAGACATAGTAAGGATTGACAGATTGAGAGCTCTTTCTTGATTCTATGGGTGGTGGTGCATGGCCGTTCTTAGTTGGTGGAGTGATTTGTCTGGTTAATTCCGTTAACGAACGAGACCTCAGCCTACTAAATAGTTGGGTTTATTTTACGATAGATGTAACTTCTTAG	D_0__Eukaryota;D_1__SAR;D_2__Stramenopiles;D_3__Labyrinthulomycetes;D_4__uncultured	0.8	0	0	0	0	0	0	6	28	0	0	0	0	143	8	0	0	0	0	0	0	0	0	0	0	0	0	0	0	0	0	0	0	27	0	0	0	0	0	0	51	0	12	0	0	22	0
ASV101	ATACCATCGTAGTCTTAACCATAAACTATGCCGACTAGGGATTGGCGGACGTTAATTAACGACTTCGTCAGCACCTTATGAGAAATCAAAGTCTTTGGGTTCCGGGGGGAGTATGGTCGCAAGGCTGAAACTTAAAGGAATTGACGGAAGGGCACCACCAGGAGTGGAGCCTGCGGCTTAATTTGACTCAACACGGGAAAACTTACCAGGTCCGGACATAGGAAGGATTGACAGATTGAGAGCTCTTTCTTGATTCTATGGGTGGTGGTGCATGGCCGTTCTTAGTTGGTGGAGTGATTTGTCTGGTTAATTCCGTTAACGAACGAGACCTCAGCCTGCTAAATAGTATGCATTTTCTTTGGAAAGTGTAAGACTTCTTA	D_0__Eukaryota;D_1__SAR;D_2__Stramenopiles;D_3__Labyrinthulomycetes;D_4__uncultured	0.6	0	0	0	0	0	0	0	0	0	0	0	0	0	13	0	0	0	84	0	0	0	0	187	0	0	0	15	0	9	0	0	0	0	0	0	0	0	0	0	0	0	0	0	0	0	0
ASV102	ATACCATCGTAGTCTTAACCATAAACTATGCCGACTAGGGATTAGCGGGCGTTCTCTTTTATGACTCCGTTAGCACCTTATGAGAAATCAAAGTCTTTGGGTTCCGGGGGGAGTATGGTCGCAAGGCTGAAACTTAAAGGAATTGACGGAAGGGCACCACCAGGAGTGGAGCCTGCGGCTTAATTTGACTCAACACGGGAAAACTTACCAGGTCCGGACATAGTAAGGATTGACAGATTGAGAGCTCTTTCTTGATTCTATGGGTGGTGGTGCATGGCCGTTCTTAGTTGGTGGAGTGATTTGTCTGGTTAATTCCGTTAACGAACGAGACCTCAGCCTGCTAAATAGTATGCGTTTTCTCACGAAAGCGTAAGACTTCT	D_0__Eukaryota;D_1__SAR;D_2__Stramenopiles;D_3__Labyrinthulomycetes;D_4__uncultured	1	0	0	0	0	0	0	0	0	0	0	0	0	0	0	0	0	0	4	8	0	0	0	4	33	0	0	32	0	0	0	0	0	0	0	0	0	0	0	0	0	0	0	0	0	0	0
ASV103	ATACCATCGTAGTCTTAACCATAAACTATGCCGACTAGGGATTGGCGGACGTTAATTAACGACTCCGTCAGCACCTTATGAGAAATCAAAGTCTTTGGGTTCCGGGGGGAGTATGGTCGCAAGGCTGAAACTTAAAGGAATTGACGGAAGGGCACCACCAGGAGTGGAGCCTGCGGCTTAATTTGACTCAACACGGGAAAACTTACCAGGTCCGGACATAGGAAGGATTGACAGATTGAGAGCTCTTTCTTGATTCTATGGGTGGTGGTGCATGGCCGTTCTTAGTTGGTGGAGTGATTTGTCTGGTTAATTCCGTTAACGAACGAGACCTCAGCCTGCTAAATAGTATGCGTTTTCTTTGGAAAATGTAAGACTTCTTA	D_0__Eukaryota;D_1__SAR;D_2__Stramenopiles;D_3__Labyrinthulomycetes;D_4__uncultured	0.6	0	0	0	0	0	0	0	0	0	0	26	0	0	0	19	4	0	0	9	20	0	0	0	70	17	0	0	0	0	0	0	0	0	0	0	0	0	0	0	0	0	0	0	45	20	0
ASV104	ATACCATCGTAGTCTTAACCATAAACTATGCCGACTAGGGATTGGTGGACGTTATTTGAACGACTTCATCAGCACCTTATGAGAAATCAAAGTCTTTGGGTTCCGGGGGGAGTATGGTCGCAAGGCTGAAACTTAAAGGAATTGACGGAAGGGCACCACCAGGAGTGGAGCCTGCGGCTTAATTTGACTCAACACGGGAAAACTTACCAGGTCCGGACATAGTAAGGATTGACAGATTGAGAGCTCTTTCTTGATTCTATGGGTGGTGGTGCATGGCCGTTCTTAGTTGGTGGAGTGATTTGTCTGGTTAATTCCGTTAACGAACGAGACCTCAGCCTACTAAATAGTATGCGCTTTCTCGCGAAAGCGTAAGACTTCTT	D_0__Eukaryota;D_1__SAR;D_2__Stramenopiles;D_3__Labyrinthulomycetes;D_4__Thraustochytriaceae	0.6	0	0	0	0	0	0	0	0	0	0	0	92	0	0	0	0	0	0	0	2	12	0	0	0	0	0	19	0	0	0	0	0	0	0	0	0	0	0	8	0	0	0	0	0	0	0
ASV105	ATACCATCGTAGTCTTAACCGTAAACTATGCCGACTTGCGATCATCCGATAGCCGTATTGGCATTGGGTGGCAGCACATGAGAAATCAAAGTCTTTGGGTTCCGGGGGGAGTATGGTCGCAAGGCTGAAACTTAAAGGAATTGACGGAAGGGCACCACCAGGAGTGGAGCCTGCGGCTTAATTTGACTCAACACGGGAAAACTTACCAGGTCCAGACATAGGAAGGATTGACAGATTGAGAGCTCTTTCTTGATTCTATGGGTGGTGGTGCATGGCCGTTCTTAGTTGGTGGAGTGATTTGTCTGGTTAATTCCGTTAACGAACGAGACCACAGCCTACTAAATAGGTGTCTGTATGGCAACATACAGTTTTGGCAGCTT	D_0__Eukaryota;D_1__SAR;D_2__Stramenopiles;D_3__Labyrinthulomycetes;D_4__Thraustochytriaceae;D_5__Thraustochytrium	1	0	0	0	0	0	0	0	0	0	78	0	0	0	0	0	0	0	0	0	0	0	0	0	0	0	0	0	0	0	37	0	0	0	4	0	0	0	0	14	0	0	0	0	154	0	0
ASV106	ATACCATCGTAGTCTTAACCATAAACTATGCCGACTAGGGATTAGCGGATGTTATTCTATGACTCTGTTAGCACCTTATGAGAAATCAAAGTCTTTGGGTTCCGGGGGGAGTATGGTCGCAAGGCTGAAACTTAAAGGAATTGACGGAAGGGCACCACCAGGAGTGGAGCCTGCGGCTTAATTTGACTCAACACGGGGAAACTTACCAGGTCCAGACATAGTAAGGATTGACAGATTGAGAGCTCTTTCTTGATTCTATGGGTGGTGGTGCATGGCCGTTCTTAGTTGGTGGAGTGATTTGTCTGGTTAATTCCGTTAACGAACGAGACCTCAGCCTGCTAAATAGTATATATTTTCTCACGAAAGTATACGACTTCTTA	D_0__Eukaryota;D_1__SAR;D_2__Stramenopiles;D_3__Labyrinthulomycetes;D_4__uncultured	1	0	0	0	0	0	0	0	0	0	0	0	0	0	0	0	0	0	0	1	28	10	23	0	0	16	0	0	0	0	0	0	0	0	0	0	0	0	0	0	0	0	0	0	0	0	0
ASV107	ATACCATCGTAGTCTTAACCATAAACTATGCCGACTAGGGATTGGTGAAAGTATTTAGACTTCATCAGTACCTTATGAGAAATCAAAGTCTTTGGGTTCTGGGGGGAGTATGGTCGCAAGGCTGAAACTTAAAGGAATTGACGGAAGGGCACCACCAGGAGTGGAGCCTGCGGCTTAATTTGACTCAACACGGGAAAACTTACCAGGTCCAGACATAGTAAGGATTGACAGATTGAGAGCTCTTTCTTGATTCTATGGGTGGTGGTGCATGGCCGTTCTTAGTTGGTGGAGTGATTTGTCTGGTTAATTCCGTTAACGAACGAGACCTCAGCCTGCTAAATAGTTCGCTTATTCGTAAGAATATTCGAGCTTCTTAGAGG	D_0__Eukaryota;D_1__SAR;D_2__Stramenopiles;D_3__Labyrinthulomycetes;D_4__Thraustochytriaceae	0.6	0	0	0	0	0	0	0	0	0	0	0	0	0	0	225	0	0	0	0	0	0	0	0	0	0	0	0	0	0	0	0	0	0	0	0	0	0	0	0	0	0	0	0	0	0	0
ASV109	ATACCATCGTAGTCTTAACCGTAAACGATGCCGACTTGCGATTGTCCAATGGTTTTTAACTTAGCCGTGGGCAGCAGCACATGAGAAATCAAAGTCTTTGGGTTCCGGGGGGAGTATGGTCGCAAGGCTGAAACTTAAAGGAATTGACGGAAGGGCACCACCAGGAGTGGAGCCTGCGGCTTAATTTGACTCAACACGGGAAAACTTACCAGGTCCAGACATAGGAAGGATTGACAGATTGAGAGCTCTTTCTTGATTCTATGGGTGGTGGTGCATGGCCGTTCTTAGTTGGTGGAGCGATTTGTCTGGTTAATTCCGTTAACGAACGAGACCACAGCCTACTAAATAGTACTGTTTATGGTAACATAGGTAGAGACTTC	D_0__Eukaryota;D_1__SAR;D_2__Stramenopiles;D_3__Labyrinthulomycetes;D_4__Thraustochytriaceae;D_5__uncultured;D_6__uncultured labyrinthulid;D_7__;D_8__;D_9__;D_10__;D_11__;D_12__;D_13__;D_14__	0.6	0	0	0	0	0	0	0	0	0	273	0	0	0	0	0	0	0	0	0	0	0	0	0	0	0	0	0	0	0	0	0	0	0	0	0	0	0	0	0	0	0	0	0	0	0	0
ASV108	ATACCATCGTAGTCTTGACCATAAACTATGCCGACTCGGGATTGGTGAGGTAGATTTAATGGCTTCATCAGCACCGTATGAGAAATCAAAGTCTTTGGGTTCCGGGGGGAGTATGGTCGCAAGGCTGAAACTTAAAGGAATTGACGGAAGGGCACCACCAGGAGTGGAGCCTGCGGCTTAATTTGACTCAACACGGGAAAACTTACCAGGTCCAGACATAGTGAGGATTGACAGATTAAGAGCTCTTTCTTGATTCTATGGGTGGTGGTGCATGGCCGTTCTTAGTTGGTGGAGTGATTTGTCTGGTTAATTCCGTTAACGAACGAGACCTCAGCCTACTAAATAGTAAGGTTTATCTCACGATAGATACTAACTTCTTA	D_0__Eukaryota;D_1__SAR;D_2__Stramenopiles;D_3__Labyrinthulomycetes;D_4__uncultured	0.6	0	0	0	0	0	0	0	0	0	0	0	0	0	0	0	0	0	0	0	0	0	0	0	0	0	0	0	0	0	0	0	0	0	0	0	0	0	0	0	0	0	0	0	0	0	0
ASV110	ATACCATCGTAGTCTTAACCATAAACTATGCCGACTAGGGATTGGCGGACGTACTCTAATGACTCCGTCAGCACCTTATGAGAAATCAAAGTCTTTGGGTTCCGGGGGGAGTATGGTCGCAAGGCTGAAACTTAAAGGAATTGACGGAAGGGCACCACCAGGAGTGGAGCCTGCGGCTTAATTTGACTCAACACGGGAAAACTTACCAGGTCCAGACATAGTAAGGATTGACAGATTGAGAGCTCTTTCTTGATTCTATGGGTGGTGGTGCATGGCCGTTCTTAGTTGGTGGAGTGATTTGTCTGGTTAATTCCGTTAACGAACGAGACCTCAGCCTACTAAATAGTGATGCGATCTTCACGGATCGTAGGGCACTTCTT	D_0__Eukaryota;D_1__SAR;D_2__Stramenopiles;D_3__Labyrinthulomycetes	0.7	0	0	0	0	0	0	0	0	0	3	0	0	92	0	0	4	19	0	0	7	1	0	0	0	8	0	0	3	44	0	0	0	0	20	0	0	0	0	0	0	0	0	0	0	0	0
ASV111	ATACCATCGTAGTCTTAACCATAAACTATGCCGACTAGGGATTGGCGGACGTTATTTGAACGACTTCGTCAGCACCTTATGAGAAATCAAAGTCTTTGGGTTCTGGGGGGAGTATGGTCGCAAGGCTGAAACTTAAAGGAATTGACGGAAGGGCACCACCAGGAGTGGAGCCTGCGGCTTAATTTGACTCAACACGGGAAAACTTACCAGGTCCAGACATAGTAAGGATTGACAGATTGATAGCTCTTTCTTGATTCTATGGGTGGTGGTGCATGGCCGTTCTTAGTTGGTGGAGTGATTTGTCTGGTTAATTCCGTTAACGAACGAGACCTCAGCCTGCTAAATAGTATGCCTTTTCTCACGAAAGGGTAAGACTTCTT	D_0__Eukaryota;D_1__SAR;D_2__Stramenopiles;D_3__Labyrinthulomycetes;D_4__uncultured	0.6	0	0	0	0	20	0	0	0	0	0	0	84	0	0	0	0	0	0	0	0	0	0	0	0	0	0	0	0	0	98	0	0	0	0	0	0	0	0	0	0	0	0	0	0	0	0
ASV112	ATACCATCGTAGTCTTAACCATAAACTATGCCGACTAGGGATTAGTGGACGTTATTTGAATGACTTCATTAGCACCTTATGAGAAATCAAAGTCTTTGGGTTCCGGGGGGAGTATGGTCGCAAGGCTGAAACTTAAAGGAATTGACGGAAGGGCACCACCAGGAGTGGAGCCTGCGGCTTAATTTGACTCAACACGGGAAAACTTACCAGGTCCAGACATAGTAAGGATTGACAGATTGAGAGCTCTTTCTTGATTCTATGGGTGGTGGTGCATGGCCGTTCTTAGTTGGTGGAGTGATTTGTCTGGTTAATTCCGTTAACGAACGAGACCTCAGCCTACTAAATAGTGGCGCCTTTCTCACGAAAGGGGTCGACTTCTT	D_0__Eukaryota;D_1__SAR;D_2__Stramenopiles;D_3__Labyrinthulomycetes;D_4__uncultured	0.8	0	0	0	0	0	0	0	0	0	0	0	0	0	0	0	0	0	0	0	17	56	139	0	0	0	0	0	0	0	0	0	0	0	0	0	0	0	0	0	0	0	0	0	0	0	0
ASV113	ATACCATCGTAGTCTCAACCATAAACTATGCCGACTTGGGATTGGAGGACGTGAATTTTTAATAACTCCTTCAGCACCACATGAGAAATCAAAGTCTTTGGGTTCCGGGGGGAGTATGGTCGCAAGGCTGAAACTTAAAGGAATTGACGGAAGGGCACACAAGTAGTGGAGCCTGCGGCTTAATTTGACTCAACACGGGAAAACTTACCAGGTCCAGACATAGTAAGGATTGACAGATTGAGAGCTCTTTCTTGATTCTATGGGTGGTGGTGCATGGCCGTTCTTAGTTGGTGGAGTGATTTGTCTGGTTAATTCCGTTAACGAACGAGACCTCAGCTTGCTTTATAGTGCTGCGAATGGTTTTTCATTCGTATCTTTTC	D_0__Eukaryota;D_1__SAR;D_2__Stramenopiles;D_3__Labyrinthulomycetes	0.9	16	0	0	0	0	0	0	0	0	2	0	0	0	0	0	10	0	0	48	5	0	0	0	0	0	0	0	0	0	121	0	0	0	5	0	0	0	0	1	0	0	0	0	37	0	0
ASV114	ATACCATCGTAGTCTTAACCATAAACTATGCCGACTAGGGATTAGCAGAGTTTTTTTCTTTGTTAGCACCTTATGAGAAATCAAAGTCTTTGGGTTCCGGGGGGAGTATGGTCGCAAGGCTGAAACTTAAAGGAATTGACGGAAGGGCACCACCAGGAGTGGAGCCTGCGGCTTAATTTGACTCAACACGGGAAAACTTACCAGGTCCAGACATAATGAGGATTGACAGATTGAGAGCTCTTTCTTGATTCTATGGGTGGTGGTGCATGGCCGTTCTTAGTTGGTGGAGTGATTTGTCTGGTTAATTCCGTTAACGAACGAGACCTCAGCCTACTAAATAGTGTACGTTTTCTAACGAAAGCGGAATACTTCTTAGAGGG	D_0__Eukaryota;D_1__SAR;D_2__Stramenopiles;D_3__Labyrinthulomycetes;D_4__uncultured	1	0	0	0	0	0	0	0	0	0	6	0	61	0	0	0	0	0	0	0	0	0	0	0	0	0	0	0	0	0	0	0	0	0	0	0	0	0	0	14	0	0	0	0	0	0	0
ASV115	ATACCATCGTAGTCTCAACTATAAACTATGCCGACTTGGGATTGGAGGATGTGAATTCTTAATAACACCTTCAGCACCACATGAGAAATCAAAGTCTTTGGGTTCCGGGGGGAGTATGGTCGCAAGGCTGAAACTTAAAGGAATTGACGGAAGGGCACACAAGTAGTGGAGCCTGCGGCTTAATTTGACTCAACACGGGAAAACTTACCAGGTCCAGACATAGTAAGGATTGACAGATTGAGAGCTCTTTCTTGATTCTATGGGTGGTGGTGCATGGCCGTTCTTAGTTGGTGGAGTGATTTGTCTGGTTAATTCCGTTAACGAACGAGACCTCAGCTTGCTTTATAGTGTTGCGAATGGTTTTTCATTCGTATCTTGAC	D_0__Eukaryota;D_1__SAR;D_2__Stramenopiles;D_3__Labyrinthulomycetes	0.9	0	0	0	0	0	0	0	0	0	70	91	0	0	0	0	0	0	0	0	0	0	0	0	0	0	0	0	0	0	0	0	0	0	0	0	0	0	0	7	0	0	0	0	16	7	0
ASV116	ATACCATCGTAGTCTTAACCATAAACTATGCCGACTAGGGATTGGCGGACGTTCTCTTTTATGACTCCGTCAGCACCTTATGAGAAATCAAAGTCTTTGGGTTCCGGGGGGAGTATGGTCGCAAGGCTGAAACTTAAAGGAATTGACGGAAGGGCACCACCAGGAGTGGAGCCTGCGGCTTAATTTGACTCAACACGGGAAAACTTACCAGGTCCGGACATAGTAAGGATTGACAGATTGAGAGCTCTTTCTTGATTCTATGGGTGGTGGTGCATGGCCGTTCTTAGTTGGTGGAGTGATTTGTCTGGTTAATTCCGTTAACGAACGAGACCTCAGCCTGCTAAATAGTATGCGCTTTCTCACGAAAGCGTAAGACTTCT	D_0__Eukaryota;D_1__SAR;D_2__Stramenopiles;D_3__Labyrinthulomycetes;D_4__uncultured	0.9	0	0	0	0	0	0	0	0	0	0	0	71	0	0	0	0	13	0	1	0	4	0	0	0	0	0	31	0	0	0	0	0	0	0	0	0	0	0	0	0	0	0	0	0	0	0
ASV117	ATACCATCGTAGTCTCAACCATAAACTATGCCGACTAGGGATCGTCCGATGTCTGTTTCTAGATTCGGGCGGCACCTCATGAGAAATCAAAGTCTTTGGGTTCCGGGGGGAGTATGGTCGCAAGGCTGAAACTTAAAGGAATTGACGGAAGGGCACACCAGAAGTGGAGCCTGCGGCTTAATTTGACTCAACACGGGAAAACTTACCAGGTCCAGACTTCGCAAGGATTGACAGATTGAGAGCTCTTTCTTGATTCGAAGGGTGGTGGTGCATGGCCGTTCTTAGTTGGTGGAGTGATTTGTCTGGTTGATTCCGTTAACGAACGAGACCTCGGCCTACTAAATAGTGGCATCCATTTCACGATGGGTTTCGTCGCTTCT	D_0__Eukaryota;D_1__SAR;D_2__Stramenopiles;D_3__Labyrinthulomycetes;D_4__Thraustochytriaceae;D_5__Aplanochytrium	0.9	0	0	0	0	5	0	0	0	0	18	0	164	6	0	12	0	0	0	0	0	0	0	0	0	0	0	0	0	0	14	0	0	0	0	0	0	0	0	0	0	0	0	0	3	0	0
ASV118	ATACCATCGTAGTCTTAACCATAAACTATGCCGACTAGGGATTGGCAGACGTTATTTCAATGACTCTGTCAGCACCTTATGAGAAATCAAAGTCTTTGGGTTCCGGGGGGAGTATGGTCGCAAGGCTGAAACTTAAAGGAATTGACGGAAGGGCACCACCAGGAGTGGAGCCTGCGGCTTAATTTGACTCAACACGGGAAAACTTACCAGGTCCAGACATAGTAAGGATTGACAGATTGAGAGCTCTTTCTTGATTCTATGGGTGGTGGTGCATGGCCGTTCTTAGTTGGTGGAGTGATTTGTCTGGTTGATTCCGTTAACGAACGAGACCTCAGCCTACTAAATAGTGGCGCTTTTTTCACGAAAGGCGCCGACTTCTT	D_0__Eukaryota;D_1__SAR;D_2__Stramenopiles;D_3__Labyrinthulomycetes;D_4__uncultured	0.9	0	0	0	0	0	19	0	0	0	0	3	0	97	0	0	0	0	0	0	0	0	0	0	0	0	0	0	0	0	0	0	0	0	0	20	45	0	0	0	0	0	0	0	0	0	14
ASV119	ATACCATCGTAGTCTTAACCATAAACTATGCCGACTAGGGATTAGCAGTCGTTTTTTTCAATGACTCTGTTAGCACCTTATGAGAAATCAAAGTCTTTGGGTTCCGGGGGGAGTATGGTCGCAAGGCTGAAACTTAAAGGAATTGACGGAAGGGCACCACCAGGAGTGGAGCCTGCGGCTTAATTTGACTCAACACGGGAAAACTTACCAGGTCCAGACATAGTAAGGATTGACAGATTGAGAGCTCTTTCTTGATTCTATGGGTGGTGGTGCATGGCCGTTCTTAGTTGGTGGAGTGATTTGTCTGGTTAATTCCGTTAACGAACGAGACCTCAGCCTGCTAAATAGTGTGCCTTTTCTCACGAAAGGGTTCAACTTCT	D_0__Eukaryota;D_1__SAR;D_2__Stramenopiles;D_3__Labyrinthulomycetes;D_4__uncultured	1	0	0	0	0	0	0	23	6	0	0	12	0	0	0	0	0	0	0	0	0	0	0	0	0	0	0	0	0	0	0	0	0	0	58	0	0	2	47	0	0	16	0	0	0	0	0
ASV120	ATACCATCGTAGTCTTAACCATAAACTATGCCGACTAGGGATTAGCGGACGTTAATTAATGACTCCGTTAGCACCTTATGAGAAATCAAAGTCTTTGGGTTCCGGGGGGAGTATGGTCGCAAGGCTGAAACTTAAAGGAATTGACGGAAGGGCACCACCAGGAGTGGAGCCTGCGGCTTAATTTGACTCAACACGGGAAAACTTACCAGGTCCGGACATAGTAAGGATTGACAGATTGAGAGCTCTTTCTTGATTCTATGGGTGGTGGTGCATGGCCGTTCTTAGTTGGTGGAGTGATTTGTCTGGTTAATTCCGTTAACGAACGAGACCTCAGCCTGCTAAATAGTATGCATTAACTTTGGTTAGTGTAAGACTTCTTA	D_0__Eukaryota;D_1__SAR;D_2__Stramenopiles;D_3__Labyrinthulomycetes;D_4__uncultured	1	0	0	0	0	0	0	0	0	0	0	0	16	0	0	10	0	0	17	11	7	0	0	59	0	0	0	21	0	0	0	0	0	0	0	0	0	0	0	0	0	0	0	0	0	0	0
ASV121	ATACCATCGTAGTCTTTACCTTAAACTATGCCGACTAGGGATTGGCAAACGTTATTTGAATGACTTTGTCAGCACCTTATGAGAAATCAAAGTCTTTGGGTTCCGGGGGGAGTATGGTCGCAAGGCTGAAACTTAAAGGAATTGACGGAAGGGCACCACCAGGAGTGGAGCCTGCGGCTTAATTTGACTCAACACGGGAAAACTTACCAGGTCCAGACATAGTAAGGATTGACAGATTGAGAGCTCTTTCTTGATTCTATGGGTGGTGGTGCATGGCCGTTCTTAGTTGGTGGAGTGATTTGTCTGGTTAATTCCGTTAACGAACGAGACCTCAGCCTACTAAATAGTGTGTCTTTTCTCACGAAAGGATTCGACTTCTT	D_0__Eukaryota;D_1__SAR;D_2__Stramenopiles;D_3__Labyrinthulomycetes;D_4__uncultured	0.8	0	0	0	0	0	0	0	0	0	0	0	0	0	0	0	0	0	0	0	0	0	0	0	0	0	0	0	0	0	0	0	0	0	0	0	0	0	0	0	0	0	0	0	0	0	0
ASV122	ATACCATCGTAGTCTTAACCATAAACTATGCCGACTAGGGATTGGCGAACGTTGTCTATATGACTTCGCCAGGACCTCATGAGAAATCAAAGTCTTTGGGTTCCGGGGGGAGTATGGTCGCAAGGCTGAAACTTAAAGGAATTGACGGAAGGGCACCACCAGGAGTGGAGCCTGCGGCTTAATTTGACTCAACACGGGAAAACTTACCAGGTCCAGACATAGTAAGGATTGACAGATTGAGAGCTCTTTCTTGATTCTATGGGTGGTGGTGCATGGCCGTTCTTAGTTGGTGGAGTGATTTGTCTGGTTAATTCCGTTAACGAACGAGACCTCAGCCTGCTAAATAGTGTACATATTCGAAAGAATGTGTATGACTTCTT	D_0__Eukaryota;D_1__SAR;D_2__Stramenopiles;D_3__Labyrinthulomycetes;D_4__Thraustochytriaceae;D_5__Aplanochytrium	1	0	0	0	0	0	0	0	0	0	0	0	0	0	0	0	0	0	0	0	0	0	0	0	0	0	0	0	0	0	0	0	0	0	0	0	0	0	38	0	0	0	0	0	0	0	0
ASV123	ATACCATCGTAGTCTTAACCATAAACTATGCCGACTAGGGATTGGCGGTCGTTAATTAATGACTCCGTCAGCACCTTATGAGAAATCAAAGTCTTTGGGTTCCGGGGGGAGTATGGTCGCAAGGCTGAAACTTAAAGGAATTGACGGAAGGGCACCACCAGGAGTGGAGCCTGCGGCTTAATTTGACTCAACACGGGAAAACTTACCAGGTCCGGACATAGGAAGGATTGACAGATTGAGAGCTCTTTCTTGATTCTATGGGTGGTGGTGCATGGCCGTTCTTAGTTGGTGGAGTGATTTGTCTGGTTAATTCCGTTAACGAACGAGACCTCAGCCTGCTAAATAGTATGCATTTTCTTTGGAAAGTGTACGACTTCTTA	D_0__Eukaryota;D_1__SAR;D_2__Stramenopiles;D_3__Labyrinthulomycetes;D_4__uncultured	0.9	0	0	0	0	60	0	0	0	0	0	0	0	0	31	1	0	0	0	0	0	7	0	0	0	0	0	0	0	17	0	0	0	0	10	0	0	0	0	0	0	49	0	0	0	0	0
ASV124	ATACCATCGTAGTCTTAACCATAAACTATGCCGACTAGGGATTAGCGAAAGTTATTCTATGACTTCGTTAGCACCTTATGAGAAATCAAAGTCTTTGGGTTCCGGGGGGAGTATGGTCGCAAGGCTGAAACTTAAAGGAATTGACGGAAGGGCACCACCAGGAGTGGAGCCTGCGGCTTAATTTGACTCAACACGGGGAAACTTACCAGGTCCAGACATAGTAAGGATTGACAGATTGAGAGCTCTTTCTTGATTCTATGGGTGGTGGTGCATGGCCGTTCTTAGTTGGTGGAGTGATTTGTCTGGTTAATTCCGTTAACGAACGAGACCTCAGCCTGCTAAATAGTATATATTTTCTCACGAAAGTATACGACTTCTTA	D_0__Eukaryota;D_1__SAR;D_2__Stramenopiles;D_3__Labyrinthulomycetes;D_4__uncultured	1	0	0	0	0	0	0	0	0	0	0	0	0	0	0	0	0	0	0	0	0	0	0	0	0	0	0	0	0	0	116	0	0	0	86	9	0	0	0	0	0	0	0	0	0	0	0
ASV126	ATACCATCGTAGTCTTAACCATAAACTATGCCGACTTGGGATTGGCGGACGTTAACTTTATGACTCCGTCAGCACCATATGAGAAATCAAAGTCTTTGGGTTCCGGGGGGAGTATGGTCGCAAGGCTGAAACTTAAAGGAATTGACGGAAGGGCACCACCAGGAGTGGAGCCTGCGGCTTAATTTGACTCAACACGGGAAAACTTACCAGGTCCAGACATAGTAAGGATTGACAGATTGAGAGCTCTTTCTTGATTCTATGGGTGGTGGTGCATGGCCGTTCTTAGTTGGTGGAGTGATTTGTCTGGTTAATTCCGTTAACGAACGAGACCTCAGCCTACTAAATAGTGGCGTCTTTCTCACGAAAGGCCGTCGACTTCT	D_0__Eukaryota;D_1__SAR;D_2__Stramenopiles;D_3__Labyrinthulomycetes;D_4__uncultured	1	0	0	0	0	0	0	0	0	0	0	0	0	0	0	0	0	0	0	0	13	19	130	0	0	0	33	0	0	0	0	0	0	0	0	0	0	0	0	0	0	0	0	0	0	0	0
ASV125	ATACCATCGTAGTCTTAACTATAAACTATGCCGACTTGCGATTGTTTAATGGTGTTTTTTGGCCATAAACAGCAGCACATGAGAAATCAAAGTCTTTGGGTTCCGGGGGGAGTATGGTCGCAAGGCTGAAACTTAAAGGAATTGACGGAAGGGCACCACCAGGAGTGGAGCCTGCGGCTTAATTTGACTCAACACGGGAAAACTTACCAGGTCCAGACATGAGAAGGATTGACAGATTGAGAGCTCTTTCTTGATTTTATGGGTGGTGGTGCATGGCCGTTCTTAGTTGGTGGAGTGATTTGTCTGGTTAATTCCGTTAACGAACGAGACCTCAGCCTACTAAATAGTAATATTTTAAGCAATTAAGGTATAGACTTCTT	D_0__Eukaryota;D_1__SAR;D_2__Stramenopiles;D_3__Labyrinthulomycetes;D_4__Thraustochytriaceae	1	12	0	0	0	0	0	0	0	0	0	0	56	0	0	0	0	0	0	0	14	3	0	0	0	0	0	32	0	0	0	0	0	0	0	0	0	0	0	0	0	0	0	0	34	0	0
ASV127	ATACCATCGTAGTCTTAACCATAAACTATGCCGACTAGGGATTGGTGGACGTTATATATTAAACGACTTCATCAGCACCTTATGAGAAATCAAAGTCTTTGGGTTCCGGGGGGAGTATGGTCGCAAGGCTGAAACTTAAAGGAATTGACGGAAGGGCACCACCAGGAGTGGAGCCTGCGGCTTAATTTGACTCAACACGGGAAAACTTACCAGGTCCAGACATAGTAAGGATTGACAGATTGAGAGCTCTTTCTTGATTCTATGGGTGGTGGTGCATGGCCGTTCTTAGTTGGTGGAGTGATTTGTCTGGTTAATTCCGTTAACGAACGAGACCTCAGCCTGCTAAATAGTATGCCTTTTTTGTTTTTGAAAAGGGTAAG	D_0__Eukaryota;D_1__SAR;D_2__Stramenopiles;D_3__Labyrinthulomycetes;D_4__Thraustochytriaceae	0.7	0	0	0	0	0	0	0	0	0	0	2	0	0	0	13	0	0	0	0	0	0	0	0	0	0	0	19	0	0	53	0	0	0	4	0	0	0	0	0	0	0	0	0	78	0	0
ASV128	ATACCATCGTAGTCTTAACCATAAACTATGCCGACTAGGGATTAGCGAACGTTATTTATACGACCTCGTTAGCACCTTATGAGAAATCAAAGTCTTTGGGTTCCGGGGGGAGTATGGTCGCAAGGCTGAAACTTAAAGGAATTGACGGAAGGGCACCACCAGGAGTGGAGCCTGCGGCTTAATTTGACTCAACACGGGAAAACTTACCAGGTCCGGACATAGTAAGGATTGACAGATTGAGAGCTCTTTCTTGATTCTATGGGTGGTGGTGCATGGCCGTTCTTAGTTGGTGGAGTGATTTGTCTGGTTAATTCCGTTAACGAACGAGACCTCAGCCTGCTAAATAGTATGCATTTTCTCACGAAAGTGTAAGACTTCTT	D_0__Eukaryota;D_1__SAR;D_2__Stramenopiles;D_3__Labyrinthulomycetes;D_4__uncultured	0.9	14	0	0	0	0	0	0	0	0	0	0	94	0	0	18	0	0	0	0	0	0	0	0	0	0	0	0	0	0	31	0	0	0	0	0	0	0	0	0	0	0	0	0	0	0	0
ASV129	ATACCATCGTAGTCTTAACCATAAACTATGCCGACTAGGGATTAGCAGCCGTTATTCTATGACTCTGTTAGCACCTTATGAGAAATCAAAGTCTTTGGGTTCCGGGGGGAGTATGGTCGCAAGGCTGAAACTTAAAGGAATTGACGGAAGGGCACCACCAGGAGTGGAGCCTGCGGCTTAATTTGACTCAACACGGGGAAACTTACCAGGTCCAGACATAGTAAGGATTGACAGATTGAGAGCTCTTTCTTGATTCTATGGGTGGTGGTGCATGGCCGTTCTTAGTTGGTGGAGTGATTTGTCTGGTTAATTCCGTTAACGAACGAGACCTCAGCCTGCTAAATAGTACAGCTTTTCTCACGAAAGGTTGCGACTTCTTA	D_0__Eukaryota;D_1__SAR;D_2__Stramenopiles;D_3__Labyrinthulomycetes;D_4__uncultured	1	0	0	0	0	0	0	0	0	0	0	0	0	0	0	0	0	0	0	10	0	0	0	0	0	115	22	0	0	0	40	0	0	0	0	0	0	0	0	7	0	0	0	0	0	0	0
ASV130	ATACCATCGTAGTCTTAACCATAAACTATGCCGACTAGGGATTAGCAGCCGTTTTTTTATGACTCTGTTAGCACCTTATGAGAAATCAAAGTCTTTGGGTTCCGGGGGGAGTATGGTCGCAAGGCTGAAACTTAAAGGAATTGACGGAAGGGCACCACCAGGAGTGGAGCCTGCGGCTTAATTTGACTCAACACGGGAAAACTTACCAGGTCCAGACATAGTAAGGATTGACAGATTGAGAGCTCTTTCTTGATTCTATGGGTGGTGGTGCATGGCCGTTCTTAGTTGGTGGAGTGATTTGTCTGGTTAATTCCGTTAACGAACGAGACCTCAGCCTGCTAAATAGTGTTCTCTTTCTCACGAAAGGGTTCGACTTCTTA	D_0__Eukaryota;D_1__SAR;D_2__Stramenopiles;D_3__Labyrinthulomycetes;D_4__uncultured	1	0	0	0	0	0	0	0	0	0	0	0	0	0	0	0	0	0	0	0	0	0	0	0	0	0	0	21	0	49	0	0	0	0	0	0	0	0	0	0	0	0	0	0	0	0	0
ASV131	ATACCATCGTAGTCTTAACCATAAACTATGCCGACTAGGGATTGGCGGACGTTTTTACGACTCCGTCAGCACCTTATGAGAAATCAAAGTCTTTGGGTTCCGGGGGGAGTATGGTCGCAAGGCTGAAACTTAAAGGAATTGACGGAAGGGCACCACCAGGAGTGGAGCCTGCGGCTTAATTTGACTCAACACGGGAAAACTTACCAGGTCCAGACATAGTGAGGATTGACAGATTGAGAGCTCTTTCTTGATTCTATGGGTGGTGGTGCATGGCCGTTCTTAGTTGGTGGAGTGATTTGTCTGGTTAATTCCGTTAACGAACGAGACCTCAGCCTACTAAATAGTGGCGTCTATCTCACGATAGGCGTGAACTTCTTAGA	D_0__Eukaryota;D_1__SAR;D_2__Stramenopiles;D_3__Labyrinthulomycetes;D_4__uncultured	0.9	0	0	8	119	0	0	0	0	0	0	1	0	0	0	0	0	4	0	0	0	0	0	0	0	0	0	0	0	0	0	0	0	27	0	0	0	0	6	0	0	0	0	0	0	0	0
ASV132	ATACCATCGTAGTCTTAACCATAAACTATGCCGACTAGGGATTGGCAGACGTTAACTTAATGACTCTGTCAGCACCTTATGAGAAATCAAAGTCTTTGGGTTCCGGGGGGAGTATGGTCGCAAGGCTGAAACTTAAAGGAATTGACGGAAGGGCACCACCAGGAGTGGAGCCTGCGGCTTAATTTGACTCAACACGGGAAAACTTACCAGGTCCAGACATAGTAAGGATTGACAGATTGAGAGCTCTTTCTTGATTCTATGGGTGGTGGTGCATGGCCGTTCTTAGTTGGTGGAGTGATTTGTCTGGTTAATTCCGTTAACGAACGAGACCTCAGCCTACTAAATAGTGGCATCTTTCTCACGAAAGGTCGTCGACTTCT	D_0__Eukaryota;D_1__SAR;D_2__Stramenopiles;D_3__Labyrinthulomycetes;D_4__uncultured	1	0	0	0	0	0	0	0	0	0	0	0	0	0	0	0	0	0	0	0	0	0	65	0	0	0	0	0	0	0	0	0	0	0	0	0	0	0	0	0	0	0	0	0	0	0	0
ASV133	ATACCATCGTAGTCTTAACCATAAACTATGCCGACTAGGGATCGGTGGACGTTACCTTAATGACTCCATCGGCACCTCATCTGAAAAGAAAGTCTTTGGGTTCCGGGGGGAGTATGGTCGCAAGGCTGAAACTTAAAGGAATTGACGGAAGGGCACCACCAGGAGTGGAGCCTGCGGCTTAATTTGACTCAACACGGGAAAACTTACCAGGTCCAGACATAGTAAGGATTGACAGATTGAGAGCTCTTTCTTGATTCTATGGGTGGTGGTGCATGGCCGTTCTTAGTTGGTGGAGTGATTTGTCTGGTTAATTCCGTTAACGAACGAGACCTCAGCCTACTAAATAGTGGCGTCTTTCTCACGAAAGGCTGTCGACTTCT	D_0__Eukaryota;D_1__SAR;D_2__Stramenopiles;D_3__Labyrinthulomycetes;D_4__uncultured	1	0	0	0	0	0	29	11	0	0	0	0	0	0	0	0	0	0	0	0	0	0	24	0	0	0	0	0	0	0	0	0	0	0	0	0	0	0	0	0	0	0	0	34	0	0	0
ASV134	ATACCATCGTAGTCTAGACAGTAAACTATGCCGACTTGCGATTGCCCGATGTTTTATTTAATGGACGCGGGCAGCAGCACATGAGAAATCAAAGTTTTTGGGTTCCGGGGGGAGTATGGTCGCAAGGGTGAAACTTAAAGGAATTGACGGAAGGGCACCACCAGGAGTGGAGCCTGCGGCTTAATTTGACTCAACACGGGAAAACTTACCAGGGCCAGACATGAGAAGGATTGACAGATTGAGAGCTCTTTCTTGATTTTATGGGTGGTGGTGCATGGCCGTTCTTAGTTGGTGGAGCGATTTGTCTGGTTAATTCCGTTAACGAACGAGACCTCAGCCTACTAAATAGTACGCGTTATGGTAACATAGCTGTGGGACTT	D_0__Eukaryota;D_1__SAR;D_2__Stramenopiles;D_3__Labyrinthulomycetes;D_4__Thraustochytriaceae	1	0	0	0	0	0	0	0	0	0	20	11	102	0	0	0	0	0	0	0	0	0	0	0	0	0	0	0	0	0	0	0	0	0	7	0	0	0	0	3	0	0	0	0	31	9	0
ASV136	ATACCATCGTAGTCTTAACCATAAACTATGCCGACTAGGGATTGGCGGACGTTAACTTAATGACTCCGTCAGCACCTTATGAGAAATCAAAGTCTTTGGGTTCCGGGGGGAGTATGGTCGCAAGGCTGAAACTTAAAGGAATTGACGGAAGGGCACCACCAGGAGTGGAGCCTGCGGCTTAATTTGACTCAACACGGGAAAACTTACCAGGTCCAGACATAGTAAGGATTGACAGATTGAGAGCTCTTTCTTGATTCTATGGGTGGTGGTGCATGGCCGTTCTTAGTTGGTGGAGTGATTTGTCTGGTTAATTCCGTTAACGAACGAGACCTCAGCCTACTAAATAGTGGCGTTTTTCTCACGAAAGGCGTCTTACTTCT	D_0__Eukaryota;D_1__SAR;D_2__Stramenopiles;D_3__Labyrinthulomycetes;D_4__uncultured	0.9	0	0	0	0	0	0	0	0	0	0	0	0	0	0	0	0	0	0	0	0	0	0	0	0	0	16	0	0	0	0	0	0	0	0	0	0	0	0	0	0	0	0	122	0	0	0
ASV135	ATACCATCGTAGTCTTAACCATAAACTATGCCGACTAGGGATTGGCGGACGTTAATTAACGACTCCGTCAGCACCTTATGAGAAATCAAAGTCTTTGGGTTCCGGGGGGAGTATGGTCGCAAGGCTGAAACTTAAAGGAATTGACGGAAGGGCACCACCAGGAGTGGAGCCTGCGGCTTAATTTGACTCAACACGGGAAAACTTACCAGGTCCGGACATAGGAAGGATTGACAGATTGAGAGCTCTTTCTTGATTCTATGGGTGGTGGTGCATGGCCGTTCTTAGTTGGTGGAGTGATTTGTCTGGTTAATTCCGTTAACGAACGAGACCTCAGCCTGCTAAATAGTATGCATTTTCTTTTGAAAGTGTAAGACTTCTTA	D_0__Eukaryota;D_1__SAR;D_2__Stramenopiles;D_3__Labyrinthulomycetes;D_4__uncultured	0.6	0	0	0	0	0	0	0	0	0	0	0	0	0	0	90	0	0	21	30	0	0	0	25	11	0	0	0	0	0	0	0	0	0	0	0	0	0	0	0	0	0	0	0	0	0	0
ASV137	ATACCATCGTAGTCTTAACCATAAACTATGCCGACTAGGGATTAGCAGTCGTTATTCTATGACTCTGTTAGCACCTTATGAGAAATCAAAGTCTTTGGGTTCCGGGGGGAGTATGGTCGCAAGGCTGAAACTTAAAGGAATTGACGGAAGGGCACCACCAGGAGTGGAGCCTGCGGCTTAATTTGACTCAACACGGGGAAACTTACCAGGTCCAGACATAGTAAGGATTGACAGATTGAGAGCTCTTTCTTGATTCTATGGGTGGTGGTGCATGGCCGTTCTTAGTTGGTGGAGTGATTTGTCTGGTTAATTCCGTTAACGAACGAGACCTCAGCCTGCTAAATAGTGTGCTCTTTCTCACGAAAGAGTTCTTTACTTCT	D_0__Eukaryota;D_1__SAR;D_2__Stramenopiles;D_3__Labyrinthulomycetes;D_4__uncultured	1	0	0	0	0	0	0	0	0	0	0	0	0	0	4	17	12	0	22	1	10	0	0	12	16	15	14	0	0	5	0	0	0	0	0	0	0	0	0	0	0	0	0	0	0	0	0
ASV140	ATACCATCGTAGTCTTAACCTTAAACCATGCCGACTAGGGATTGGTGGACGTTATTTGAACGACCTCATCAGCACCTTATGAGAAATCAAAGTCTTTGGGTTCCGGGGGGAGTATGGTCGCAAGGCTGAAACTTAAAGGAATTGACGGAAGGGCACCACCAGGAGTGGAGCCTGCGGCTTAATTTGACTCAACACGGGAAAACTTACCAGGTCCGGACATAGTAAGGATTGACAGATTGAGAGCTCTTTCTTGATTCTATGGGTGGTGGTGCATGGCCGTTCTTAGTTGGTGGAGTGATTTGTCTGGTTAATTCCGTTAACGAACGAGACCTCAGCCTGCTAAATAGTATGCGCTTTCTCACGAAAGCGTAAGACTTCTT	D_0__Eukaryota;D_1__SAR;D_2__Stramenopiles;D_3__Labyrinthulomycetes;D_4__Thraustochytriaceae	0.6	0	0	0	0	0	0	0	0	0	0	0	137	0	0	0	0	0	0	0	0	0	0	0	0	0	0	0	0	0	0	0	0	0	0	0	0	0	0	11	0	0	0	0	27	0	0
ASV139	ATACCATCGTAGTCTTAACCATAAACTATGCCGACTAGGGATCAGCGGACGATATTTGAATGTCTTCGTTGGCACCTTATGAGAAATCAAAGTCTTTGGGTTCCGGGGGGAGTATGGTCGCAAGGCTGAAACTTAAAGGAATTGACGGAAGGGCACCACCAGGAGTGGAGCCTGCGGCTTAATTTGACTCAACACGGGAAAACTTACCAGGTCCAGACATAGTAAGGATTGACAGATTGAGAGCTCTTTCTTGATTCTATGGGTGGTGGTGCATGGCCGTTCTTAGTTGGTGGAGTGATTTGTCTGGTTAATTCCGTTAACGAACGAGACCTCAGCCTACTAAATAGTGTTTACTTTTTCACGAAAGTATTCAACTTCTT	D_0__Eukaryota;D_1__SAR;D_2__Stramenopiles;D_3__Labyrinthulomycetes;D_4__uncultured	0.8	0	0	0	0	0	0	0	0	0	0	0	75	0	0	0	0	0	8	0	0	0	0	12	0	0	0	0	0	0	12	0	0	0	0	0	0	0	0	0	0	0	0	0	0	0	0
ASV138	ATACCATCGTAGTCTCAACTATAAACTATGCCGACTTGGGATTGGAGGATGTGAATTTTAATAACTCCTTCAGCACCACATGAGAAATCAAAGTTTTTGGGTTCCGGGGGGAGTATGGTCGCAAGGCTGAAACTTAAAGGAATTGACGGAAGGGCACACAAGTAGTGGAGCCTGCGGCTTAATTTGACTCAACACGGGAAAACTTACCAGGTCCAGACATAGTAAGGATTGACAGATTGAGAGCTCTTTCTTGATTCTATGGGTGGTGGTGCATGGCCGTTCTTAGTTGGTGGAGTGATTTGTCTGGTTAATTCCGTTAACGAACGAGACCTCAGCTTGCTTTATAGTGGGGCAAATGATTTTTCATTTGTGTTTATCAC	D_0__Eukaryota;D_1__SAR;D_2__Stramenopiles;D_3__Labyrinthulomycetes	0.9	0	0	0	0	3	0	0	0	0	0	16	0	27	0	0	0	0	0	0	0	4	0	0	0	0	0	0	0	0	0	0	0	0	0	0	0	0	0	26	0	0	0	0	0	0	0
ASV141	ATACCATCGTAGTCTAGACAGTAAACTATACCGACTTGCGATTGCGCGATGTTTGTTACTAGACGCGCGCAGCAGCACATGAGAAATCAAAGTCTTTGGGTTCCGGGGGGAGTATGGTCGCAAGGCTGAAACTTAAAGGAATTGACGGAAGGGCACCACCAGGAGTGGAGCCTGCGGCTTAATTTGACTCAACACGGGAAAACTTACCAGGGCCAGACATGTGAAGGATTGACAGATTGAGAGCTCTTTCTTGATTATATGGGTGGTGGTGCATGGCCGTTCTTAGTTGGTGGAGCGATTTGTCTGGTTAATTCCGTTAACGAACGAGACCTCAGCCTACTAAATAGTATGCGTTATGGTAACATAGCGTGAGACTTCTT	D_0__Eukaryota;D_1__SAR;D_2__Stramenopiles;D_3__Labyrinthulomycetes;D_4__Thraustochytriaceae	1	0	0	0	0	0	0	0	0	0	0	0	0	0	0	54	0	0	0	0	0	0	0	98	0	0	0	0	0	0	0	0	0	0	0	0	0	0	0	0	0	0	0	0	0	0	0
ASV142	ATACCATCGTAGTCTTAACCATAAACTATGCCGACTTGGGATTGGCGGACGTTAATTTAATGACTCCGTCAGCACCATATGAGAAATCAAAGTCTTTGGGTTCCGGGGGGAGTATGGTCGCAAGGCTGAAACTTAAAGGAATTGACGGAAGGGCACCACCAGGAGTGGAGCCTGCGGCTTAATTTGACTCAACACGGGAAAACTTACCAGGTCCAGACATAGTAAGGATTGACAGATTGAGAGCTCTTTCTTGATTCTATGGGTGGTGGTGCATGGCCGTTCTTAGTTGGTGGAGTGATTTGTCTGGTTAATTCCGTTAACGAACGAGACCTCAGCCTACTAAATAGTGGCGTCTTTCTCACGAAAGGCTGTCGACTTCT	D_0__Eukaryota;D_1__SAR;D_2__Stramenopiles;D_3__Labyrinthulomycetes;D_4__uncultured	0.9	0	0	0	0	0	0	0	0	0	20	0	0	24	0	0	0	0	0	0	0	0	0	0	0	0	0	0	0	0	0	0	0	0	0	0	0	0	0	0	0	0	0	0	0	0	0
ASV143	ATACCATCGTAGTCTTAACCATAAACTATGCCGACTAGGGATTAGCGGACGTTATTTGAATGACTTCGTTAGCACCTTATGAGAAATCAAAGTCTTTGGGTTCCGGGGGGAGTATGGTCGCAAGGCTGAAACTTAAAGGAATTGACGGAAGGGCACCACCAGGAGTGGAGCCTGCGGCTTAATTTGACTCAACACGGGAAAACTTACCAGGTCCAGACATAGTAAGGATTGACAGATTGAGAGCTCTTTCTTGATTCTATGGGTGGTGGTGCATGGCCGTTCTTAGTTGGTGGAGTGATTTGTCTGGTTAATTCCGTTAACGAACGAGACCTCAGCCTACTAAATAGTGTTTACTTTTTCACGAAAGTATTCGACTTCTT	D_0__Eukaryota;D_1__SAR;D_2__Stramenopiles;D_3__Labyrinthulomycetes;D_4__uncultured	0.9	0	0	0	0	0	0	0	0	0	6	0	0	0	0	0	0	30	0	0	0	0	7	0	4	0	11	0	0	0	0	0	0	0	0	0	0	0	0	0	0	0	0	0	0	0	0
ASV144	ATACCATCGTAGTCTTAACCATAAACTATGCCGACTAGGGATTGGTGAACGTATACTTAACGTCATCAGTACCTCGTGAGAAATCAAAGTCTTTGGGTTCTGGGGGGAGTATGGTCGCAAGGCTGAAACTTAAAGGAATTGACGGAAGGGCACCACCAGGAGTGGAGCCTGCGGCTTAATTTGACTCAACACGGGAAAACTTACCAGGTCCAGACATAAGAAGGATTGACAGATTGAGAGCTCTTTCATGATTTTATGGGTGGTGGTGCATGGCCGTTCTTAGTTGGTGGAGTGATTTGTCTGGTTAATTCCGTTAACGAACGAGACCTCAGCCTACTAAATAGGCGCCGCATTTTCGAATGTGTCGACTTCTTAGAGGG	D_0__Eukaryota;D_1__SAR;D_2__Stramenopiles;D_3__Labyrinthulomycetes;D_4__Labyrinthulaceae;D_5__Labyrinthula	0.9	0	0	0	0	0	0	0	0	0	26	0	0	0	0	0	0	0	0	0	0	0	0	0	0	0	0	0	0	0	124	0	0	0	0	0	0	0	0	14	0	0	0	0	0	0	0
ASV145	ATACCATCGTAGTCTTAACCATAAACTATGCCGACTAGGGATTGGTGAACGTTTTTTTCACGTCATCAGTACCTCGTGAGAAATCAAAGTCTTTGGGTTCTGGGGGGAGTATGGTCGCAAGGCTGAAACTTAAAGGAATTGACGGAAGGGCACCACCAGGAGTGGAGCCTGCGGCTTAATTTGACTCAACACGGGAAAACTTACCAGGTCCAGACATAAGAAGGATTGACAGATTGAGAGCTCTTTCATGATTTTATGGGTGGTGGTGCATGGCCGTTCTTAGTTGGTGGAGTGATTTGTCTGGTTAATTCCGTTAACGAACGAGACCTCAGCCTACTAAATAGGCTGTTCATTTTCGAATGGATAGGCTTCTTAGAGGG	D_0__Eukaryota;D_1__SAR;D_2__Stramenopiles;D_3__Labyrinthulomycetes;D_4__Labyrinthulaceae;D_5__Labyrinthula	0.9	0	0	0	0	0	0	0	0	0	38	0	70	0	0	0	0	0	0	0	0	0	0	0	0	0	0	0	0	0	7	0	0	0	12	0	0	0	0	37	0	0	0	0	0	0	0
ASV146	ATACCATCGTAGTCTTAACCATAAACTATGCCGACTAGGGATTGGCGGACGTTATTTATACGACTTCGTCAGCACCTTATGAGAAATCAAAGTCTTTGGGTTCCGGGGGGAGTATGGTCGCAAGGCTGAAACTTAAAGGAATTGACGGAAGGGCACCACCAGGAGTGGAGCCTGCGGCTTAATTTGACTCAACACGGGAAAACTTACCAGGTCCAGACATAGTAAGGATTGACAGATTGATAGCTCTTTCTTGATTCTATGGGTGGTGGTGCATGGCCGTTCTTAGTTGGTGGAGTGATTTGTCTGGTTAATTCCGTTAACGAACGAGACCTCAGCCTGCTAAATAGTATGCCTTTTCTCACGAAAGGGTAAGACTTCTT	D_0__Eukaryota;D_1__SAR;D_2__Stramenopiles;D_3__Labyrinthulomycetes;D_4__uncultured	0.7	0	0	0	0	0	0	0	0	0	0	0	17	0	0	0	0	0	16	0	0	0	0	41	0	0	0	0	0	0	0	0	0	0	11	0	0	0	0	6	0	0	0	0	0	0	0
ASV147	ATACCATCGTAGTCTTAACCATAAACTATGCCGACTAGGGATTAGCGGACGTTATTAATATGACTTCGTTAGCACCTTATGAGAAATCAAAGTCTTTGGGTTCCGGGGGGAGTATGGTCGCAAGGCTGAAACTTAAAGGAATTGACGGAAGGGCACCACCAGGAGTGGAGCCTGCGGCTTAATTTGACTCAACACGGGAAAACTTACCAGGTCCAGACATAGTAAGGATTGACAGATTGAGAGCTCTTTCTTGATTCTATGGGTGGTGGTGCATGGCCGTTCTTAGTTGGTGGAGTGATTTGTCTGGTTAATTCCGTTAACGAACGAGACCTCAGCCTACTAAATAGTTTTTACTTTTTCACGAAAGTATTATTACTTCT	D_0__Eukaryota;D_1__SAR;D_2__Stramenopiles;D_3__Labyrinthulomycetes;D_4__uncultured	0.9	0	0	0	0	0	0	0	0	0	0	0	0	0	0	0	0	0	30	25	0	9	0	34	28	0	0	15	0	1	0	0	0	0	0	0	0	0	0	0	0	0	0	0	0	0	0
ASV148	ATACCATCGTAGTCTTAACCATAAACTATGCCGACTAGGGATCGGCGGAGGTCGCATGACGCCGCCGGTACCTCATGAGAAATCAAAGTCTTTGGGTTCTGGGGGGAGTATGGTCGCAAGGCCGAAACTTAAAAGAATTGACGGAAGGGCACCACCAGGAGTGGAGCCTGCGGCCCAACTTGACTCAACACGGGGAAACTTACCAGGTCCGGACATAGGAAGGATTGACAGATTGAGAGCTCTTTCTTGATTCTATGATTGGTGGTGCATGGCCGTTCTTAGTTGGTGGAGTGATTTGTCTGGTTAATTCCGTTAACGAACGAGACCTCGGCTTGCTAACTAGACAGCGGGTGGTTTCAACCGCTGGGCTTCTTAGAAGG	D_0__Eukaryota;D_1__SAR;D_2__Stramenopiles;D_3__Labyrinthulomycetes;D_4__Thraustochytriaceae;D_5__Aplanochytrium	0.7	0	0	0	0	0	0	0	0	0	0	0	148	0	0	0	0	0	10	0	0	0	0	0	0	0	0	0	0	0	0	0	0	0	0	0	0	0	0	0	0	0	0	0	0	0	0
ASV149	ATACCATCGTAGTCTTGACCATAAACTATGCCGACTCGGGATTGGTGAGGTGTATTTATTGGCTTCATCAGCACCGTATGAGAAATCAAAGTCTTTGGGTTCCGGGGGGAGTATGGTCGCAAGGCTGAAACTTAAAGGAATTGACGGAAGGGCACCACCAGGAGTGGAGCCTGCGGCTTAATTTGACTCAACACGGGAAAACTTACCAGGTCCAGACATAGTGAGGATTGACAGATTAAGAGCTCTTTCTTGATTCTATGGGTGGTGGTGCATGGCCGTTCTTAGTTGGTGGAGTGATTTGTCTGGTTAATTCCGTTAACGAACGAGACCTCAGCCTACTAAATAGTAAGGTTTATCTCACGATAGATACTAACTTCTTA	D_0__Eukaryota;D_1__SAR;D_2__Stramenopiles;D_3__Labyrinthulomycetes;D_4__uncultured	0.9	0	0	0	0	0	0	0	0	0	0	0	0	0	0	0	0	0	0	13	0	0	0	8	0	0	0	65	0	0	0	0	0	0	0	0	0	0	0	0	0	0	0	0	0	0	0
ASV150	ATACCATCGTAGTCTTTACAGTAAACTATGCCGACTTGCGATTGTTTATTTTATAGAAAAATAAGCAGCAGCACATGAGAAATCAAAGTCTTTGGGTTCTGGGGGGAGTATGGTCGCAAGGCTGAAACTTAAAGGAATTGACGGAAGGGCACCACCAGGAGTGGAGCCTGCGGCTTAATTTGACTCAACACGGGGAAACTTACCAGGTCCGGACATAAGAATGATTGACAGATTGAGAGCTCTTTCTTGATTCTATGGGTGGTGGTGCATGGCCGTTCTTAGTTGGTGGAATGATTTGTCTACTTAATTGTGATAACGAACGAGACCTCAGCCTGCTAAATAGTTTTTAGTTTTAATAAATGGAAAAGCTTCTTAGAGGG	D_0__Eukaryota;D_1__SAR;D_2__Stramenopiles;D_3__Labyrinthulomycetes;D_4__Thraustochytriaceae;D_5__Parietichytrium	0.6	0	0	0	0	17	0	0	0	0	0	0	0	78	0	0	0	0	0	0	0	0	0	2	0	0	0	0	0	0	0	0	0	0	0	0	0	0	0	0	0	0	0	0	0	0	0
ASV151	ATACCATCGTAGTCTTAACCATAAACTATGCCGACTAGGGATTGGCGGTCGtttttttttATAGACTCCGTCAGCACCTTATGAGAAATCAAAGTCTTTGGGTTCCGGGGGGAGTATGGTCGCAAGGCTGAAACTTAAAGGAATTGACGGAAGGGCACCACCAGGAGTGGAGCCTGCGGCTTAATTTGACTCAACACGGGAAAACTTACCAGGTCCAGACATAGTAAGGATTGACAGATTGAGAGCTCTTTCTTGATTCTATGGGTGGTGGTGCATGGCCGTTCTTAGTTGGTGGAGTGATTTGTCTGGTTAATTCCGTTAACGAACGAGACCTCAGCCTGCTAAATAGTTTTGCTTTTCTCACGAAATGCAGAAACTTC	D_0__Eukaryota;D_1__SAR;D_2__Stramenopiles;D_3__Labyrinthulomycetes;D_4__uncultured	0.7	0	0	0	0	0	10	0	0	0	72	2	2	8	0	0	0	0	0	0	0	0	0	0	0	0	0	0	0	0	0	0	0	0	0	0	0	0	0	6	0	0	0	0	35	0	0
ASV152	ATACCATCGTAGTCTTAACCTTAAACCATGCCGACTAGGGATTGGTGGACGTTATTTGAACGACTTCATCAGCACCTTATGAGAAATCAAAGTCTTTGGGTTCCGGGGGGAGTATGGTCGCAAGGCTGAAACTTAAAGGAATTGACGGAAGGGCACCACCAGGAGTGGAGCCTGCGGCTTAATTTGACTCAACACGGGAAAACTTACCAGGTCCGGACATAGTAAGGATTGACAGATTGAGAGCTCTTTCTTGATTCTATGGGTGGTGGTGCATGGCCGTTCTTAGTTGGTGGAGTGATTTGTCTGGTTAATTCCGTTAACGAACGAGACCTCAGCCTGCTAAATAGTATGCGCTTTCTTGCGAAAGCGTAAGACTTCTT	D_0__Eukaryota;D_1__SAR;D_2__Stramenopiles;D_3__Labyrinthulomycetes;D_4__Thraustochytriaceae	0.7	0	0	0	0	0	0	0	0	0	0	0	0	0	0	39	0	0	0	6	0	0	0	6	0	0	0	2	0	0	0	0	0	0	0	0	0	0	0	0	0	0	0	0	0	0	0
ASV153	ATACCATCGTAGTCTTAACCATAAACTATGCCGACTAGGGATCAGCAGACGTTATATAAATGACTCTGTTGGCACCTTATGAGAAATCACAAGTCTTTGGGTTCCGGGGGGAGTATGGTCGCAAGGCTGAAACTTAAAGGAATTGACGGAAGGGCACCACCAGGAGTGGAGCCTGCGGCTTAATTTGACTCAACACGGGAAAACTTACCAGGTCCAGACATAGTAAGGATTGACAGATTGAGAGCTCTTTCTTGATTCTATGGGTGGTGGTGCATGGCCGTTCTTAGTTGGTGGAGTGATTTGTCTGGTTAATTCCGATAACGAACGAGACCTCAGCCTACTAAATAGTATGCATTTTTTCACAAAAGTGTAAGACTTCT	D_0__Eukaryota;D_1__SAR;D_2__Stramenopiles;D_3__Labyrinthulomycetes;D_4__uncultured	1	0	0	0	0	0	0	0	0	0	0	0	115	0	0	0	0	0	0	0	0	0	0	0	0	0	0	0	0	0	0	0	0	0	0	0	0	0	0	0	0	0	0	0	0	0	0
ASV156	ATACCATCGTAGTCTTAACCATAAACTATGCCGACTAGGGATTGGCGGACGTTAATTAACGACTCCGTCAGCACCTTATGAGAAATCAAAGTCTTTGGGTTCCGGGGGGAGTATGGTCGCAAGGCTGAAACTTAAAGGAATTGACGGAAGGGCACCACCAGGAGTGGAGCCTGCGGCTTAATTTGACTCAACACGGGAAAACTTACCAGGTCCGGACATAGGAAGGATTGACAGATTGAGAGCTCTTTCTTGATTCTATGGGTGGTGGTGCATGGCCGTTCTTAGTTGGTGGAGTGATTTGTCTGGTTAATTCCGTTAACGAACGAGACCTCAGCCTGCTAAATAGTATGCCTTTTCTTTGGAAAGGGTAAGACTTCTTA	D_0__Eukaryota;D_1__SAR;D_2__Stramenopiles;D_3__Labyrinthulomycetes;D_4__uncultured	0.6	0	0	0	0	10	0	0	0	0	0	0	0	0	0	0	0	0	0	0	0	0	0	0	0	0	0	0	0	0	0	0	0	0	70	0	0	0	0	0	0	0	0	0	42	0	0
ASV155	ATACCATCGTAGTCTTAACCATAAACTATGCCGACTAGGGATTGGTGGATGTTAATTAATGACTTCATCAGCACCTTATGAGAAATCAAAGTCTTTGGGTTCCGGGGGGAGTATGGTCGCAAGGCTGAAACTTAAAGGAATTGACGGAAGGGCACCACCAGGAGTGGAGCCTGCGGCTTAATTTGACTCAACACGGGAAAACTTACCAGGTCCGGACATAGTAAGGATTGACAGATTGAGAGCTCTTTCTTGATTCTATGGGTGGTGGTGCATGGCCGTTCTTAGTTGGTGGAGTGATTTGTCTGGTTAATTCCGTTAACGAACGAGACCTCAGCCTACTAAATAGTATGCGTTTTCTCACGAAAGCGTAAGACTTCTTA	D_0__Eukaryota;D_1__SAR;D_2__Stramenopiles;D_3__Labyrinthulomycetes	1	60	0	0	0	0	0	0	0	0	0	0	0	0	0	0	0	0	0	62	20	0	0	0	0	0	0	0	0	0	0	0	0	0	0	0	0	0	0	0	0	0	0	0	0	0	0
ASV154	ATACCATCGTAGTCTCAACCATAAACTATGCCGACTTGGGATTGGAGGACGTGAATTCTTAATAACTCCTTCAGCACCACATGAGAAATCAAAGTCTTTGGGTTCCGGGGGGAGTATGGTCGCAAGGCTGAAACTTAAAGGAATTGACGGAAGGGCACACAAGTAGTGGAGCCTGCGGCTTAATTTGACTCAACACGGGAAAACTTACCAGGTCCAGACATAGTAAGGATTGACAGATTGAGAGCTCTTTCTTGATTCTATGGGTGGTGGTGCATGGCCGTTCTTAGTTGGTGGAGTGATTTGTCTGGTTAATTCCGTTAACGAACGAGACCTCAGCTTGCTTTATAGTGCTGCGAATAATCATTATTCGTATCTTTGCA	D_0__Eukaryota;D_1__SAR;D_2__Stramenopiles;D_3__Labyrinthulomycetes	0.8	0	0	0	0	0	0	0	0	0	0	0	11	0	0	42	0	25	0	16	0	0	0	0	0	0	0	8	0	0	0	0	0	0	40	0	0	0	0	0	0	0	0	0	0	0	0
ASV158	ATACCATCGTAGTCTTAACCATAAACTATGCCGACTCGGGATCGGTGGACGTTAATACATGACTCCATCGGCACCGTATGAGAAATCAAAGTCTTTGGGTTCCGGGGGGAGTATGGTCGCAAGGCTGAAACTTAAAGGAATTGACGGAAGGGCACCACCAGGAGTGGAGCCTGCGGCTTAATTTGACTCAACACGGGAAAACTTACCAGGTCCAGACATAGTAAGGATTGACAGATTGAGAGCTCTTTCTTGATTCTATGGGTGGTGGTGCATGGCCGTTCTTAGTTGGTGGAGTGATTTGTCTGGTTAATTCCGTTAACGAACGAGACCTCAGCCTACTAAATAGTGGCGCTTTTCTCACGAAAGGCTGTCGACTTCTT	D_0__Eukaryota;D_1__SAR;D_2__Stramenopiles;D_3__Labyrinthulomycetes;D_4__uncultured	0.8	0	0	0	0	0	0	0	0	0	0	0	0	0	0	0	0	0	0	0	0	0	0	0	0	0	0	0	4	70	0	0	0	0	0	0	0	0	0	0	0	0	10	46	0	11	0
ASV157	ATACCATCGTAGTCTTAACCTTAAACTATGCCGACTAGGGATTGGTGGACGATAATTTATACGTCTTCATCAGCACCTTATGAGAAATCAAAGTCTTTGGGTTCCGGGGGGAGTATGGTCGCAAGGCTGAAACTTAAAGGAATTGACGGAAGGGCACACCAGGAGTGGAGCCTGCGGCTTAATTTGACTCAACACGGGAAAACTTACCAGGTCCGGACATAGCTAGGATTGACAGATTGAGAGCTCTTTCTTGATTCTATGGGTGGTGGTGCATGGCCGTTCTTAGTTGGTGGAGTGATTTGTCTGGTTAATTCCGTTAACGAACGAGACCTCAGCCTGCTAAATAGTATGCATTTTCTCACGAAAGTGTAAGACTTCTT	D_0__Eukaryota;D_1__SAR;D_2__Stramenopiles;D_3__Labyrinthulomycetes;D_4__Thraustochytriaceae	0.6	0	0	0	0	0	0	0	0	0	0	0	0	0	0	13	0	0	37	0	0	0	0	56	0	0	0	0	0	0	0	0	0	0	28	0	0	0	0	0	0	0	0	0	0	0	0
ASV159	ATACCATCGTAGTCTTAACCATAAACTATGCCGACTAGGGATTGGCGGACGTTGTTTTTATGACTCCGTCAGCACCTCATGAGAAATCAAAGTCTTTGGGTTCCGGGGGGAGTATGGTCGCAAGGCTGAAACTTAAAGGAATTGACGGAAGGGCACCACCAGGAGTGGAGCCTGCGGCTTAATTTGACTCAACACGGGAAAACTTACCAGGTCCAGACATAGTAAGGATTGACAGATTGAGAGCTCTTTCTTGATTCTATGGGTGGTGGTGCATGGCCGTTCTTAGTTGGTGGAGTGATTTGTCTGGTTAATTCCGTTAACGAACGAGACCTCAGCCTGCTAAATAGTGTGCATATTCGCAAGAATGTGTTCGACTTCTT	D_0__Eukaryota;D_1__SAR;D_2__Stramenopiles;D_3__Labyrinthulomycetes;D_4__Thraustochytriaceae;D_5__Aplanochytrium	1	0	0	0	0	0	0	0	0	0	0	0	0	0	0	0	0	0	0	0	0	0	0	137	0	0	0	0	0	0	0	0	0	0	0	0	0	0	0	0	0	0	0	0	0	0	0
ASV160	ATACCATCGTAGTCTTAACCATAAACTATGCCGACTAGGGATTGGCGGACGTTATTTGATGACTTCGTCAGCACCTTATGAGAAATCAAAGTCTTTGGGTTCCGGGGGGAGTATGGTCGCAAGGCTGAAACTTAAAGGAATTGACGGAAGGGCACCACCAGGAGTGGAGCCTGCGGCTTAATTTGACTCAACACGGGAAAACTTACCAGGTCCAGACATAGTAAGGATTGACAGATTGAGAGCTCTTTCTTGATTCTATGGGTGGTGGTGCATGGCCGTTCTTAGTTGGTGGAGTGATTTGTCTGGTTAATTCCGTTAACGAACGAGACCTCAGCCTGCTAAATAGTGGCGTCTTTCTCACGAAAGGGTGTCGACTTCTT	D_0__Eukaryota;D_1__SAR;D_2__Stramenopiles;D_3__Labyrinthulomycetes;D_4__uncultured	0.8	0	0	0	0	0	0	0	0	0	0	0	0	0	0	0	0	0	0	0	0	1	0	0	0	0	0	0	0	0	0	0	0	0	0	0	0	0	0	0	0	0	0	0	0	0	0
ASV161	ATACCATCGTAGTCTTAACCATAAACTATGCCGACTTGGGATTGGCGGACGTTAACTTAATGACTCCGTCAGCACCATATGAGAAATCAAAGTCTTTGGGTTCCGGGGGGAGTATGGTCGCAAGGCTGAAACTTAAAGGAATTGACGGAAGGGCACCACCAGGAGTGGAGCCTGCGGCTTAATTTGACTCAACACGGGAAAACTTACCAGGTCCAGACATAGTAAGGATTGACAGATTGAGAGCTCTTTCTTGATTCTATGGGTGGTGGTGCATGGCCGTTCTTAGTTGGTGGAGTGATTTGTCTGGTTAATTCCGTTAACGAACGAGACCTCGGCCTACTAAATAGTGGCGCCTTTCTCGCGAAAGGCCGTCGACTTCT	D_0__Eukaryota;D_1__SAR;D_2__Stramenopiles;D_3__Labyrinthulomycetes;D_4__uncultured;D_5__uncultured eukaryote;D_6__;D_7__;D_8__;D_9__;D_10__;D_11__;D_12__;D_13__;D_14__	0.6	0	0	0	0	0	0	0	0	0	0	0	0	0	0	0	0	0	0	0	43	92	0	0	0	0	0	0	0	0	0	0	0	0	0	0	0	0	0	0	0	0	0	0	0	0	0
ASV162	ATACCATCGTAGTCTTAACCATAAACTATGCCGACTAGGGATTGGCGGACGTTAATTAACGACTCCGTCAGCACCTTATGAGAAATCAAAGTCTTTGGGTTCCGGGGGGAGTATGGTCGCAAGGCTGAAACTTAAAGGAATTGACGGAAGGGCACCACCAGGAGTGGAGCCTGCGGCTTAATTTGACTCAACACGGGAAAACTTACCAGGTCCGGACATAGGAAGGATTGACAGATTGAGAGCTCTTTCTTGATTCTATGGGTGGTGGTGCATGGCCGTTCTTAGTTGGTGGAGTGATTTGTCTGGTTAATTCCGTTAACGAACGAGACCTCAGCCTGCTAAATAGTATGCATTTTCTTTTGAAAGTGTACGACTTCTTA	D_0__Eukaryota;D_1__SAR;D_2__Stramenopiles;D_3__Labyrinthulomycetes;D_4__uncultured	0.6	0	0	0	0	0	0	0	0	0	0	0	0	0	0	0	0	0	26	0	18	0	0	0	3	0	0	7	0	0	0	0	0	0	0	0	0	0	0	0	0	0	0	0	0	0	0
ASV163	ATACCATCGTAGTCCTAACCATAAACGATGCCGACTCGGGATCCCAGAACGTTATTATTATGACCTTTGGGGCACCGTATGAGAAATCAAAGTCTTTGGGTTCCGGGGGGAGTATGGTCGCAAGGCTGAAACTTAAAGGAATTGACGGAAGGGCACCACAAGACGTGGAGCCTGCGGCTTAATTTGACTCAACACGGGAAAACTTACCAGGTCCAGACATAATAAGGATTGACAGGCTGAAAGACCTTTCTTGATTCTATGGGTGGTGGTGCATGGCCGTTCTTAGTTGGTGGAGTGATTTGTCTGGTTGATTCCGTTAACGAACGAGACCTCGGCTTACTAAATAGAGTGCTCTATCTCACGATAGTTCAATCTTCTTA	D_0__Eukaryota;D_1__SAR;D_2__Stramenopiles;D_3__Labyrinthulomycetes;D_4__uncultured	0.9	0	0	0	0	0	0	0	0	0	0	0	43	0	0	0	0	0	0	15	0	17	0	0	5	0	0	0	0	0	0	0	0	0	0	0	0	0	0	0	0	0	0	0	0	0	0
ASV164	ATACCATCGTAGTCTTAACCATAAACTATGCCGACTAGGGATTGGCGGACGTTTTTATGACTCCGTCAGCACCTTATGAGAAATCAAAGTCTTTGGGTTCCGGGGGGAGTATGGTCGCAAGGCTGAAACTTAAAGGAATTGACGGAAGGGCACCACCAGGAGTGGAGCCTGCGGCTTAATTTGACTCAACACGGGAAAACTTACCAGGTCCAGACATAGTGAGGATTGACAGATTGAGAGCTCTTTCTTGATTCTATGGGTGGTGGTGCATGGCCGTTCTTAGTTGGTGGAGTGATTTGTCTGGTTAATTCCGTTAACGAACGAGACCTCAGCCTACTAAATAGTGGCGTCTATCTCACGATAGGCGTGAACTTCTTAGA	D_0__Eukaryota;D_1__SAR;D_2__Stramenopiles;D_3__Labyrinthulomycetes;D_4__uncultured	0.9	0	0	0	0	0	0	0	0	0	0	0	0	0	0	0	0	0	0	0	0	0	0	0	5	0	0	0	8	112	0	0	0	0	0	0	0	0	0	0	0	0	0	0	0	0	0
ASV165	ATACCATCGTAGTCTAAACCATAAACTATGCCGACTCGGGATTGTATATAGTTTATATTGACGTATGCAGCACCGTACGCGAAAGCAAAGTCTTTGGGTTCTGGGGGGAGTATGGTCGCAAGGCTGAAACTTAAAGGAATTGACGGAAGGGCACCATCAGGCGTGGAGCCTGCGGCTCAATTTGACTCAACTCGGGAAAACTTAGCAGGGCAGGACAAAAGTAGGATTGACAGATTGAGAGCTCTTTCTTGATTCTTTGGGTGGTGGTGCATGGCCGTTTTTAGTTGGTGGTGTGAATTGTCTGGTTAATTCCGTTAACGAACGAGACCTCGACCTACTAAATAGTATATCCATATTTTTATGGTGAAATAACTTCTTAG	D_0__Eukaryota;D_1__SAR;D_2__Stramenopiles;D_3__Labyrinthulomycetes	0.8	17	0	0	0	10	0	0	4	0	0	2	0	0	2	15	5	5	0	4	0	7	0	0	0	0	0	0	0	0	0	0	0	0	5	0	0	0	0	0	0	0	0	0	0	2	0
ASV166	ATACCATCGTAGTCTTAACCATAAACTATGCCGACTTGGGATTGGCGGACGTTAACTTAATGACTCCGTCAGCACCATATGAGAAATCAAAGTCTTTGGGTTCCGGGGGGAGTATGGTCGCAAGGCTGAAACTTAAAGGAATTGACGGAAGGGCACCACCAGGAGTGGAGCCTGCGGCTTAATTTGACTCAACACGGGAAAACTTACCAGGTCCAGACATAGTAAGGATTGACAGATTGAGAGCTCTTTCTTGATTCTATGGGTGGTGGTGCATGGCCGTTCTTAGTTGGTGGAGTGATTTGTCTGGTTAATTCCGTTAACGAACGAGACCTCGGCCTACTAAATAGGAATGCCTTTCTCACGAAAGGTAGTATCTTCTT	D_0__Eukaryota;D_1__SAR;D_2__Stramenopiles;D_3__Labyrinthulomycetes;D_4__uncultured	0.8	0	0	0	0	0	0	0	0	0	0	0	0	0	0	0	0	11	0	0	0	1	0	0	0	0	0	0	0	0	0	0	0	0	0	0	0	0	0	0	0	0	0	0	0	0	0
ASV167	ATACCATCGTAGTCCTAACCATAAACGATGCCGATTCAGGATTCCAGAACGTTATTTTTATGACCTTTGGAGCACTGTATGAGAAATCAAAATCTTTGGGTTCCGGGGGGAGTATGGTCGCAAGGCTGAAACTTAAAGGAATTGACGGAAGGGCACCACAAGACGTGGAGCCTGCGGCTTAATTTGACTCAACACGGGAAAACTTACCAGGTCCAGACATAATAAGGATTGTCAGATTGAGAGCTCTTACTTGATTCTATGGGTGGTGGTGCATGGCCGTTCTTAGTTGGTGGAGTGATTTGTCTGGTTGATTCCGTTAACGAACGAGACCTCGGCTTACTAAATAGAGTGCTCTTTCTCACGAAAGTTCAATCTTCTTA	D_0__Eukaryota;D_1__SAR;D_2__Stramenopiles;D_3__Labyrinthulomycetes;D_4__uncultured	0.6	0	0	0	0	0	0	0	0	0	0	0	0	0	0	0	0	0	0	0	62	54	0	0	0	0	5	0	0	0	0	0	0	0	0	0	0	0	0	0	0	0	0	0	0	0	0
ASV168	ATACCATCGTAGTCTCAACTATAAACTATGCCGACTTGGGATTGGAGGATGTGAATTTTTTATAACACCTTCAGCACCACATGAGAAATCAAAGTCTTTGGGTTCCGGGGGGAGTATGGTCGCAAGGCTGAAACTTAAAGGAATTGACGGAAGGGCACACAAGTAGTGGAGCCTGCGGCTTAATTTGACTCAACACGGGAAAACTTACCAGGTCCAGACATAGTAAGGATTGACAGATTGAGAGCTCTTTCTTGATTCTATGGGTGGTGGTGCATGGCCGTTCTTAGTTGGTGGAGTGATTTGTCTGGTTAATTCCGTTAACGAACGAGACCTCAGCTTGCTTTATAGTGTTGCGAATGGCCTTTCATTCGTATTTTTTG	D_0__Eukaryota;D_1__SAR;D_2__Stramenopiles;D_3__Labyrinthulomycetes	0.8	0	0	0	0	0	0	0	0	0	0	0	21	0	0	0	0	0	0	0	0	0	0	0	0	0	0	0	0	0	0	0	0	0	0	0	0	0	0	0	0	0	0	0	0	0	0
ASV169	ATACCATCGTAGTCTTAACCATAAACTATGCCGACTAGGGATTGGCGGACGTTCTCTTATATGACTCCGTCAGCACCTTATGAGAAATCAAAGTCTTTGGGTTCCGGGGGGAGTATGGTCGCAAGGCTGAAACTTAAAGGAATTGACGGAAGGGCACCACCAGGAGTGGAGCCTGCGGCTTAATTTGACTCAACACGGGAAAACTTACCAGGTCCGGACATAGTAAGGATTGACAGATTGAGAGCTCTTTCTTGATTCTATGGGTGGTGGTGCATGGCCGTTCTTAGTTGGTGGAGTGATTTGTCTGGTTAATTCCGTTAACGAACGAGACCTCAGCCTGCTAAATAGTATGCGCTTTCTCACGAAAGCGTAAGACTTCT	D_0__Eukaryota;D_1__SAR;D_2__Stramenopiles;D_3__Labyrinthulomycetes;D_4__uncultured	0.9	0	0	0	0	0	0	0	0	0	0	12	0	0	2	13	0	0	0	0	0	0	0	0	0	0	0	0	0	1	0	0	0	0	0	0	0	0	0	0	0	0	0	0	0	0	0
ASV170	ATACCATCGTAGTCTTAACCGTAAACGATGCCGACTTGAGATTGCAGAGTGTCGTATTGACTTTTGCAGCATCACGAAGGAAACTAAAGTTTTTGGGTTCCGGGGGGAGTATGGTCGCAAGGCTGAAACTTAAAGGAATTGACGGAAGGGCACCACCAGGAGTGGAGCCTGCGGCTTAATTTGACTCAACACGGGAAAACTTACCAGGTCCGGACATAAGAAGGATTGACAGATTGAGAGCTCTTTCTTGATTTTATGGGTGGTGGTGCATGGCCGTTCTTAGTTGGTGGAGTGATTTGTCTGGTTAATTCCGTTAACGAACGAGACCTCAGCCTATTAAATAGAACAGTTTATGGCAACATAAGCTGAGTCTTCTTAGA	D_0__Eukaryota;D_1__SAR;D_2__Stramenopiles;D_3__Labyrinthulomycetes;D_4__Thraustochytriaceae	1	0	0	0	0	0	0	0	0	0	0	0	82	0	0	0	0	0	0	0	0	0	0	0	0	0	0	0	0	0	0	0	0	0	0	0	0	0	0	0	0	0	0	0	0	0	0
ASV171	ATACCATCGTAGTCTAAACAGTAAACTATGCCGACTTGCGATTGTTTGATGGTGttttttttttGCCACAAGCAGCAGCATATGAGAAATCATAAGTCTTTGGGTTCCGGGGGGAGTATGGTCGCAAGATTGAAACTTAAAAGAATTGACGGAAGGGCACCACCAGGAGTGGAGCCTGCGGCTTAATTTGACTCAACACGGGAAAACTTACCAGGTCCGGACATAAGAAGGATTGACAGATTGAGAGCTCTTTCTTGATTTTATGGGTGGTGGTGCATGGCCGTTCTTAGTTGGTGGTTTGAATTGTCTGGTTAATTCCGTTAACGAACGAGACCTCGGCCTACTAAATAGTAATATTTTGAGCAATCAAGATAGTATAA	D_0__Eukaryota;D_1__SAR;D_2__Stramenopiles;D_3__Labyrinthulomycetes;D_4__Thraustochytriaceae	1	0	0	0	0	0	0	0	0	0	0	0	0	0	0	0	0	0	0	0	0	7	0	0	0	0	0	0	0	0	0	0	0	0	0	0	0	0	0	0	0	0	0	0	61	0	13
ASV172	ATACCATCGTAGTCTTAACCATAAACTATGCCGACTAGGGATTGGCGGACGTTAATTAACGACTCCGTCAGCACCTTATGAGAAATCAAAGTCTTTGGGTTCCGGGGGGAGTATGGTCGCAAGGCTGAAACTTAAAGGAATTGACGGAAGGGCACCACCAGGAGTGGAGCCTGCGGCTTAATTTGACTCAACACGGGAAAACTTACCAGGTCCGGACATAGGAAGGATTGACAGATTGAGAGCTCTTTCTTGATTCTATGGGTGGTGGTGCATGGCCGTTCTTAGTTGGTGGAGTGATTTGTCTGGTTAATTCCGTTAACGAACGAGACCTCAGCCTGCTAAATAGTATGCATTTTCTTTGGAAAATGTAAGACTTCTTA	D_0__Eukaryota;D_1__SAR;D_2__Stramenopiles;D_3__Labyrinthulomycetes;D_4__uncultured	0.6	0	0	0	0	0	0	0	0	0	0	0	0	0	0	0	0	0	0	21	0	0	0	0	0	0	0	0	0	0	0	0	0	0	0	0	0	0	0	0	0	0	0	0	0	0	0
ASV173	ATACCATCGTAGTCCTGGTAGTAAACTATGCCGACTTGCGATTGCAAGGTGTCTGTTTTTTGACTCTTGCAGCAGCACATGAGAAATCAAAGTCTTTGGGGTCTGGGGGGAGTATGGTCGCAAGGCTGAAACTTAAAGGAATTGACGGAAGGGCACCACCAGGAGTGGAGCTTGCGGCTTAATTCGACTCAACACGGGAAAACTTACCAGGTCCGGACATAGGAAGGATTGACAGATTGAGAGCTCTTTCTTGATTCTATGGGTGGTGGTGCATGGCCGTTCTTAGTTGGTGGAGTGATTTGTCTGGTTAATTCCGTTAACGAACGAGACCTCGGCCTACTAAATAAGACGCATTATGGCGACATAGTGTGAGCTTTCTT	D_0__Eukaryota;D_1__SAR;D_2__Stramenopiles;D_3__Labyrinthulomycetes;D_4__Thraustochytriaceae	1	0	0	0	0	21	0	0	0	0	0	0	0	0	0	0	0	0	0	0	0	0	0	0	0	0	0	0	0	0	36	0	0	0	21	0	0	0	0	23	0	0	0	0	0	0	0
ASV174	ATACCATCGTAGTCTCAACTATAAACTATGCCGACTTGGGATTGGAGGATGTGAATTTTTTATAACACCTTCAGCACCACATGAGAAATCAAAGTCTTTGGGTTCCGGGGGGAGTATGGTCGCAAGGCTGAAACTTAAAGGAATTGACGGAAGGGCACACAAGTAGTGGAGCCTGCGGCTTAATTTGACTCAACACGGGAAAACTTACCAGGTCCAGACATAGTAAGGATTGACAGATTGAGAGCTCTTTCTTGATTCTATGGGTGGTGGTGCATGGCCGTTCTTAGTTGGTGGAGTGATTTGTCTGGTTAATTCCGTTAACGAACGAGACCTCAGCTTGCTTTATAGTGTTGCGAATGGCTTTCATTCGTATTTGGCAC	D_0__Eukaryota;D_1__SAR;D_2__Stramenopiles;D_3__Labyrinthulomycetes	0.8	0	0	0	0	0	0	0	0	0	0	0	0	0	0	0	1	0	0	65	0	0	0	2	0	0	0	0	0	13	0	0	0	0	0	0	0	0	0	0	0	0	0	0	0	0	0
ASV175	ATACCATCGTAGTCTTAACCATAAACTATGCCGACTAGGGATTGGCGGACGTTATTTGAACGACTTCGTCAGCACCTTATGAGAAATCAAAGTCTTTGGGTTCCGGGGGGAGTATGGTCGCAAGGCTGAAACTTAAAGGAATTGACGGAAGGGCACCACCAGGAGTGGAGCCTGCGGCTTAATTTGACTCAACACGGGAAAACTTACCAGGTCCAGACATAGTAAGGATTGACAGATTGATAGCTCTTTCTTGATTCTATGGGTGGTGGTGCATGGCCGTTCTTAGTTGGTGGAGTGATTTGTCTGGTTAATTCCGTTAACGAACGAGACCTCAGCCTGCTAAATAGTATGCCTTTTCTCACGAAAGGGTAAGACTTCTT	D_0__Eukaryota;D_1__SAR;D_2__Stramenopiles;D_3__Labyrinthulomycetes;D_4__uncultured	0.6	0	0	0	0	5	0	0	0	0	31	7	0	0	0	10	0	0	0	0	0	6	0	0	0	0	0	0	0	0	0	0	0	0	0	0	0	0	0	0	0	0	0	0	19	0	0
ASV176	ATACCATCGTAGTCTATACTTCAAACTATGCCGACTTGCGATTGTCTGGTGGTGTTTTTTGGCCCCAGGCAGCAGCACATGAGAAATCAAAGTCTTTGGGTTCCGGGGGGAGTATGGTCGCAAGATTGAAACTTAAAGGAATTGACGGAAGGGCACCACCAGGAGTGGAGCCTGCGGCTTAATTTGACTCAACACGGGGAAACTTACCAGGTCCAGACATAGGAAGGATTGACAGATTGAGAGCTCTTTCTTGATTCTATGGGTGGTGGTGCATGGCCGTTCTTAGTTGGTGGAGTGATTTGTCTGGTTAATTCCGTTAACGAACGAGACCTCAGCCTACTAAATAGTACTGCTTTTCGCAAGAAAGGTAGAGACTTCTT	D_0__Eukaryota;D_1__SAR;D_2__Stramenopiles;D_3__Labyrinthulomycetes;D_4__Thraustochytriaceae;D_5__Thraustochytrium	0.6	0	0	0	0	0	0	0	0	0	0	0	0	0	0	25	0	0	0	0	12	2	0	0	0	0	1	12	0	5	0	0	0	0	0	0	0	0	0	0	0	0	0	0	0	0	0
ASV177	ATACCATCGTAGTCTTAACCATAAACTATGCCGACTAGGGATTAGCGGACGTTATTTGAATGACTTCGTTAGCACCTTATGAGAAATCAAAGTCTTTGGGTTCCGGGGGGAGTATGGTCGCAAGGCTGAAACTTAAAGGAATTGACGGAAGGGCACCACCAGGAGTGGAGCCTGCGGCTTAATTTGACTCAACACGGGAAAACTTACCAGGTCCAGACATAGTAAGGATTGACAGATTGAGAGCTCTTTCTTGATTCTATGGGTGGTGGTGCATGGCCGTTCTTAGTTGGTGGAGTGATTTGTCTGGTTAATTCCGTTAACGAACGAGACCTCAGCCTACTAAATAGTGTTTATTTTTTCACGAAAGTATTTACTTCTTA	D_0__Eukaryota;D_1__SAR;D_2__Stramenopiles;D_3__Labyrinthulomycetes;D_4__uncultured	0.9	0	0	0	0	1	0	0	0	0	0	0	0	0	0	0	0	0	0	0	0	0	0	0	0	0	0	0	0	0	0	0	0	0	0	0	0	0	0	0	0	0	0	0	53	10	0
ASV179	ATACCATCGTAGTCTTAACTGTAAACTATGCCGACTTGCGATCGTCCGACGTTGTTTTATTGACTTGGGCGGCAGCACATGAGAAATCAAAGTTTTTGGGTTCCGGGGGGAGTATGATCGCAAGGTTGAAACTTAAAGGAATTGACGGAAGGGCACCACCAGGAGTGGAGCCTGCGGCTTAATTTGACTCAACACGGGAAAACTTACCAGGTCCAGACATAGTAAGGATTGACAGATTGAGAGCTCTTTCTTGATTCTATGGGTGGTGGTGCATGGCCGTTCTTAGTTGGTGGAGTGATTTGTCTGGTTAATTCCGTTAACGAACGAGACCTCAGCCTACTAAATAGTACCGCGTATTGCGAGATAGGCGGAGACTTCTT	D_0__Eukaryota;D_1__SAR;D_2__Stramenopiles;D_3__Labyrinthulomycetes;D_4__Thraustochytriaceae;D_5__Thraustochytrium	0.6	0	0	0	0	0	0	0	0	0	0	0	22	0	0	0	0	0	0	0	0	0	0	4	0	0	0	13	0	0	0	0	0	0	0	0	0	0	0	0	0	0	0	0	0	0	0
ASV178	ATACCATCGTAGTCTTAACCATAAACTATGCCGACTAGGGATTAGCAGAGTTTTTAAATGTCTTTGTTAGCACCTTATGAGAAATCAAAGTCTTTGGGTTCCGGGGGGAGTATGGTCGCAAGTCTGAAACTTAAAGGAATTGACGGAAGGGCACCACCAGGAGTGGAGCCTGCGGCTTAATTTGACTCAACACGGGAAAACTTACCAGGTCCAGACATAATGAGGATTGACAGATTGAGAGCTCTTTCTTGATTCTATGGGTGGTGGTGCATGGCCGTTCTTAGTTGGTGGAGTGATTTGTCTGGTTAATTCCGTTAACGAACGAGACCTCAGCCTACTAAATAGGGTACATTATCTCACGATAGTGCTTACTCTTCTTA	D_0__Eukaryota;D_1__SAR;D_2__Stramenopiles;D_3__Labyrinthulomycetes;D_4__uncultured	0.9	0	0	0	0	32	0	0	0	0	27	0	0	0	0	0	0	0	0	0	0	0	0	0	0	0	0	0	0	0	27	0	0	0	0	0	0	0	0	0	0	0	0	0	25	0	0
ASV180	ATACCATCGTAGTCTTAACCATAAACTATGCCGACTAGGGATTGGCAGACGGTATTTGATGCCTCTGTCAGCACCTTATGAGAAATCAAAGTCTTTGGGTTCCGGGGGGAGTATGGTCGCAAGGCTGAAACTTAAAGGAATTGACGGAAGGGCACCACCAGGAGTGGAGCCTGCGGCTTAATTTGACTCAACACGGGAAAACTTACCAGGTCCAGACATAGTAAGGATTGACAGATTGAGAGCTCTTTCTTGATTCTATGGGTGGTGGTGCATGGCCGTTCTTAGTTGGTGGAGTGATTTGTCTGGTTAATTCCGTTAACGAACGAGACCTCAGCCTGCTAAATAGTGGCCTCTTTCTCGCGAAAGGGGTGAACTTCTTA	D_0__Eukaryota;D_1__SAR;D_2__Stramenopiles;D_3__Labyrinthulomycetes;D_4__uncultured	0.8	0	0	0	0	0	0	0	0	0	0	0	0	0	0	0	0	0	0	0	0	3	0	0	0	3	0	0	0	0	0	0	0	0	0	0	0	0	0	0	0	0	0	0	0	0	0
ASV181	ATACCATCGTAGTCTTAACCGTAAACTATGCCGACTTGCGATTGTCCGATGTTTGTTTTAGACTTGGGCAGCAGCACATGAGAAATCAAAGTCTTTGGGTTCCGGGGGGAGTATGGTCGCAAGGCTGGAACTTAAAGGAATTGACGGAAGGGCACCACCAGGAGTGGAGCCTGCGGCTTAATTTGACTCAACACGGGAAAACTTACCAGGTCCAGACATAGGAAGGATTGACAGATTGAGAGCTCTTTCTTGATTCTATGGGTGGTGGTGCATGGCCGTTCTTAGTTGGTGGAGCGATTTGTCTGGTTAATTCCGTTAACGAACGAGACCACGGCCTACTAAATAGTACGTGTTATGGCAACATAGTACGAGACTTCTTA	D_0__Eukaryota;D_1__SAR;D_2__Stramenopiles;D_3__Labyrinthulomycetes;D_4__Thraustochytriaceae	1	0	0	0	0	0	0	0	0	0	0	0	0	0	0	0	0	0	0	0	0	0	0	0	0	0	0	22	0	0	0	0	0	0	0	0	0	0	0	0	0	0	0	0	0	0	0
ASV183	ATACCATCGTAGTCTTAACCGTAAACTATGCCGACTTGCGATCATCCGTTAGCCGTATTGGCGATGGGTGGCAGCACATGAGAAATCAAAGTCTTTGGGTTCCGGGGGGAGTATGGTCGCAAGGCTGAAACTTAAAGGAATTGACGGAAGGGCACCACCAGGAGTGGAGCCTGCGGCTTAATTTGACTCAACACGGGAAAACTTACCAGGTCCAGACATAGGAAGGATTGACAGATTGAGAGCTCTTTCTTGATTCTATGGGTGGTGGTGCATGGCCGTTCTTAGTTGGTGGAGTGATTTGTCTGGTTAATTCCGTTAACGAACGAGACCACAGCCTACTAAATAGGTGTCTGTATGGCAACATACAGTTGGCAGCTTCT	D_0__Eukaryota;D_1__SAR;D_2__Stramenopiles;D_3__Labyrinthulomycetes;D_4__Thraustochytriaceae;D_5__Thraustochytrium	0.9	0	0	0	0	0	0	0	0	0	67	0	0	0	0	0	0	0	0	0	0	0	0	0	0	0	0	0	0	0	0	0	0	0	0	0	0	0	0	10	0	0	0	0	34	0	0
ASV182	ATACCATCGTAGTCTTAACCATAAACTATGCCGACTAGGGATTAGCAGTCGTTTTTCTTAATGACTCTGTTAGCACCTTATGAGAAATCAAAGTCTTTGGGTTCCGGGGGGAGTATGGTCGCAAGGCTGAAACTTAAAGGAATTGACGGAAGGGCACCACCAGGAGTGGAGCCTGCGGCTTAATTTGACTCAACACGGGAAAACTTACCAGGTCCAGACATAGTAAGGATTGACAGATTGAGAGCTCTTTCTTGATTCTATGGGTGGTGGTGCATGGCCGTTCTTAGTTGGTGGAGTGATTTGTCTGGTTAATTCCGTTAACGAACGAGACCTCAGCCTGCTAAATAGTGTGCCTTTTCTCACGAAAGGGTTCGACTTCT	D_0__Eukaryota;D_1__SAR;D_2__Stramenopiles;D_3__Labyrinthulomycetes;D_4__uncultured	1	0	0	0	0	0	0	0	0	0	0	0	0	0	0	0	6	0	4	65	1	0	0	9	0	16	0	3	0	2	0	0	0	0	0	0	0	0	0	0	0	0	0	0	0	0	0
ASV184	ATACCATCGTAGTCTTAACCATAAACTATGCCGACTAGGGATTGGCGGACGTTAATTTTATGACTCCGTCAGCACCTTATGAGAAATCAAAGTCTTTGGGTTCCGGGGGGAGTATGGTCGCAAGGCTGAAACTTAAAGGAATTGACGGAAGGGCACCACCAGGAGTGGAGCCTGCGGCTTAATTTGACTCAACACGGGAAAACTTACCAGGTCCGGACATAGTAAGGATTGACAGATTGAGAGCTCTTTCTTGATTCTATGGGTGGTGGTGCATGGCCGTTCTTAGTTGGTGGAGTGATTTGTCTGGTTAATTCCGTTAACGAACGAGACCTCAGCCTGCTAAATAGTATGCCTTTTCTCACGAAAGGGTAAGACTTCTT	D_0__Eukaryota;D_1__SAR;D_2__Stramenopiles;D_3__Labyrinthulomycetes;D_4__uncultured	0.9	0	0	0	0	0	0	0	0	0	0	0	0	0	0	0	0	0	0	2	0	0	0	80	6	0	0	11	0	0	0	0	0	0	0	0	0	0	0	0	0	0	0	0	0	0	0
ASV185	ATACCATCGTAGTCTTAACCATAAACTATGCCGACTTGGGATTTTTGAACGTTAACTTAATGACTTCAGAAGCACCATATGAGAAATCAAAGTCTTTGGGTTCCGGGGGGAGTATGGTCGCAAGGCTGAAACTTAAAGGAATTGACGGAAGGGCACCACCAGGAGTGGAGCCTGCGGCTTAATTTGACTCAACACGGGAAAACTTACCAGGTCCAGACATAGTAAGGATTGACAGATTGAGAGCTCTTTCTTGATTCTATGGGTGGTGGTGCATGGCCGTTCTTAGTTGGTGGAGTGATTTGTCTGGTTAATTCCGTTAACGAACGAGACCTCAGCCTACTAAATAGTGGCACCTTTCTCACGAAAGGTCGTCGACTTCT	D_0__Eukaryota;D_1__SAR;D_2__Stramenopiles;D_3__Labyrinthulomycetes;D_4__uncultured	0.9	0	0	0	0	0	0	0	0	0	0	0	0	0	0	0	0	0	0	0	0	0	0	0	0	0	68	0	0	0	0	0	0	0	0	0	0	18	18	0	0	0	0	0	0	0	0
ASV186	ATACCATCGTAGTCTTAACCATAAACTATGCCGACTAGGGATTGGCGGACGTTCGCTTAAATGACTCCGTCAGCACCTTATGAGAAATCAAAGTCTTTGGGTTCCGGGGGGAGTATGGTCGCAAGGCTGAAACTTAAAGGAATTGACGGAAGGGCACCACCAGGAGTGGAGCCTGCGGCTTAATTTGACTCAACACGGGAAAACTTACCAGGTCCGGACATAGTAAGGATTGACAGATTGAGAGCTCTTTCTTGATTCTATGGGTGGTGGTGCATGGCCGTTCTTAGTTGGTGGAGTGATTTGTCTGGTTAATTCCGTTAACGAACGAGACCTCAGCCTGCTAAATAGTATGCGCTTTTTCACGAAAGCGTAAGACTTCT	D_0__Eukaryota;D_1__SAR;D_2__Stramenopiles;D_3__Labyrinthulomycetes;D_4__uncultured	0.9	0	0	0	0	0	0	0	0	0	14	0	0	0	0	0	0	0	0	0	0	0	0	0	0	0	0	0	0	0	45	0	0	0	0	0	0	0	0	7	0	0	0	0	41	0	0
ASV187	ATACCATCGTAGTCTTAACCATAAACTATGCCGACTAGGGATTGGCGGACGTTGTATATATAAATTGACTCCGTCAGCACCTTATGAGAAATCAAAGTCTTTGGGTTCCGGGGGGAGTATGGTCGCAAGGCTGAAACTTAAAGGAATTGACGGAAGGGCACCACCAGGAGTGGAGCCTGCGGCTTAATTTGACTCAACACGGGGAAACTTACCAGGTCCAGACATAGTGAGGATTGACAGATTGAGAGCTCTTTCTTGATTCTATGGGTGGTGGTGCATGGCCGTTCTTAGTTGGTGGAGTGATTTGTCTGGTTAATTCCGTTAACGAACGAGACCTCAGCCTACTAAATAGTGGCGTTTTGATCCTCACGGATTACGTT	D_0__Eukaryota;D_1__SAR;D_2__Stramenopiles;D_3__Labyrinthulomycetes;D_4__uncultured	0.7	0	0	0	0	0	0	0	0	5	0	0	0	0	0	0	0	0	0	0	0	0	0	0	0	0	0	0	0	0	0	0	0	0	0	0	0	0	11	0	0	0	24	39	0	0	0
ASV188	ATACCATCGTAGTCTTAACCATAAACTATGCCGACTAGGGATTAGCAGTCGTTATTCTATGACTCTGTTAGCACCTTATGAGAAATCAAAGTCTTTGGGTTCCGGGGGGAGTATGGTCGCAAGGCTGAAACTTAAAGGAATTGACGGAAGGGCACCACCAGGAGTGGAGCCTGCGGCTTAATTTGACTCAACACGGGAAAACTTACCAGGTCCAGACATAGTAAGGATTGACAGATTGAGAGCTCTTTCTTGATTCTATGGGTGGTGGTGCATGGCCGTTCTTAGTTGGTGGAGTGATTTGTCTGGTTAATTCCGTTAACGAACGAGACCTCAGCCTGCTAAATAGTGTGCCTTTTCTCACGAAAGGGTTCTTTACTTCT	D_0__Eukaryota;D_1__SAR;D_2__Stramenopiles;D_3__Labyrinthulomycetes;D_4__uncultured	1	0	0	0	0	0	0	0	0	0	0	0	0	0	0	69	0	0	2	34	0	0	0	0	0	0	0	0	0	0	0	0	0	0	0	0	0	0	0	0	0	0	0	0	0	0	0
ASV190	ATACCATCGTAGTCTTAACCATAAACTATGCCGACTAGGGATTGGCGGACGTTGTTAACGACTCCGTCAGCACCTTATGAGAAATCAAAGTCTTTGGGTTCCGGGGGGAGTATGGTCGCAAGGCTGAAACTTAAAGGAATTGACGGAAGGGCACCACCAGGAGTGGAGCCTGCGGCTTAATTTGACTCAACACGGGAAAACTTACCAGGTCCAGACATAGTAAGGATTGACAGATTGAGAGCTCTTTCTTGATTCTATGGGTGGTGGTGCATGGCCGTTCTTAGTTGGTGGAGTGATTTGTCTGGTTAATTCCGTTAACGAACGAGACCTCAGCCTACTAAATAGTGGCGTTTATCTCACGATAGGCGTGGACTTCTTAG	D_0__Eukaryota;D_1__SAR;D_2__Stramenopiles;D_3__Labyrinthulomycetes;D_4__uncultured	0.9	0	0	0	0	0	0	10	56	0	0	0	0	0	0	0	0	0	0	0	0	0	0	0	0	0	0	0	0	0	0	0	0	0	0	0	0	0	0	0	0	0	0	38	0	0	0
ASV189	ATACCATCGTAGTCTTAACCATAAACTATGCCGACTAGGGATCAGTGGATGTTATATCAATGACTTCATTGGCACCTTATGAGAAATCATAAGTCTTTGGGTTCCGGGGGGAGTATGGTCGCAAGGCTGAAACTTAAAGGAATTGACGGAAGGGCACCACCAGGAGTGGAGCCTGCGGCTTAATTTGACTCAACACGGGAAAACTTACCAGGTCCAGACATAGTAAGGATTGACAGATTGAGAGCTCTTTCTTGATTCTATGGGTGGTGGTGCATGGCCGTTCTTAGTTGGTGGAGTGATTTGTCTGGTTAATTCCGTTAACGAACGAGACCTCAGCCTGCTAAATAGTTTGCATTTTCTCACGAAAGTGTAGTTACTTC	D_0__Eukaryota;D_1__SAR;D_2__Stramenopiles;D_3__Labyrinthulomycetes;D_4__uncultured	0.8	0	0	0	0	0	0	0	0	0	0	0	0	0	0	0	0	0	0	0	0	0	0	0	0	0	0	0	0	0	0	0	0	0	1	0	0	0	0	4	0	0	0	0	0	0	0
ASV191	ATACCATCGTAGTCTTAACCATAAACTATGCCGACTAGGGATTAGCGGTCGTTATTCTATGACTCCGTTAGCACCTTATGAGAAATCAAAGTCTTTGGGTTCCGGGGGGAGTATGGTCGCAAGGCTGAAACTTAAAGGAATTGACGGAAGGGCACCACCAGGAGTGGAGCCTGCGGCTTAATTTGACTCAACACGGGAAAACTTACCAGGTCCAGACATAGTAAGGATTGACAGATTGAGAGCTCTTTCTTGATTCTATGGGTGGTGGTGCATGGCCGTTCTTAGTTGGTGGAGTGATTTGTCTGGTTAATTCCGTTAACGAACGAGACCTCAGCCTGCTAAATAGTGTGCCTTTTCTCACGAAAGGGTTCTTTACTTCT	D_0__Eukaryota;D_1__SAR;D_2__Stramenopiles;D_3__Labyrinthulomycetes;D_4__uncultured	1	0	0	0	0	0	0	0	0	0	0	0	28	0	0	0	0	0	0	3	0	0	0	0	0	0	0	0	0	0	0	0	0	0	0	23	36	0	0	0	0	0	0	0	0	0	0
ASV192	ATACCATCGTAGTCTAAACAGTAAACTATGCCGACTTGCGATTGTTTGATGGTGTTATTTTATTGCCACAAGCAGCAGCACATGAGAAATCAAAGTCTTTGGGTTCCGGGGGGAGTATGGTCGCAAGACTGAAACTTAAAAGAATTGACGGAAGGGCACCACCAGGAGTGGAGCCTGCGGCTTAATTTGACTCAACACGGGAAAACTTACCAGGTCCGGACATAAGAAGGATTGACAGATTGAGAGCTCTTTCTTGATTTTATGGGTGGTGGTGCATGGCCGTTCTTAGTTGGTGGAGTGATTTGTCTGGTTAATTCCGTTAACGAACGAGACCTCGGCCTACTAAATAGTAATGCTTTGAGTAATCAAGGTAGAATGAC	D_0__Eukaryota;D_1__SAR;D_2__Stramenopiles;D_3__Labyrinthulomycetes;D_4__Thraustochytriaceae	1	0	0	0	0	0	0	0	0	0	9	0	0	0	0	5	0	0	0	0	0	0	0	0	0	0	0	0	0	0	88	0	0	0	0	0	0	0	0	0	0	0	0	0	0	0	0
ASV193	ATACCATCGTAGTCTTAACCATAAACTATGCCGACTAGGGATTGGTGGACGTTATTTGAACGACTTCATCAGCACCTTATGAGAAATCAAAGTCTTTGGGTTCCGGGGGGAGTATGGTCGCAAGGCTGAAACTTAAAGGAATTGACGGAAGGGCACCACCAGGAGTGGAGCCTGCGGCTTAATTTGACTCAACACGGGGAAACTTACCAGGTCCAGACATAGTAAGGATTGACAGATTGAGAGCTCTTTCTTGATTCTATGGGTGGTGGTGCATGGCCGTTCTTAGTTGGTGGAGTGATTTGTCTGGTTAATTCCGTTAACGAACGAGACCTCAGCCTGCTAAATAGTATGCCTTTTCTCACGAAAGGGTACTGACTTCT	D_0__Eukaryota;D_1__SAR;D_2__Stramenopiles;D_3__Labyrinthulomycetes	1	0	0	0	0	0	0	0	0	0	0	0	0	0	0	0	0	0	0	55	0	0	0	8	0	0	0	0	0	0	0	0	0	0	0	0	0	0	0	0	0	0	0	0	0	0	0
ASV194	ATACCATCGTAGTCTTAACCGTAAACTATGCCGACTTGCGATTGTCCAATGGTTATTTAGCCGTGGGCAGCAGCACATGAGAAATCAAAGTCTTTGGGTTCCGGGGGGAGTATGGTCGCAAGGCTGAAACTTAAAGGAATTGACGGAAGGGCACCACCAGGAGTGGAGCCTGCGGCTTAATTTGACTCAACACGGGGAAACTTACCAGGTCCAGACATGGGAAGGATTGACAGATTGAGAGCTCTTTCTTGATTCTATGGGTGGTGGTGCATGGCCGTTCTTAGTTGGTGGAGCGATTTGTCTGGTTAATTCCGTTAACGAACGAGACCACAGCCTACTAAATAGTACGGCTTATGGTAACATAGGTCGAGACTTCTTAG	D_0__Eukaryota;D_1__SAR;D_2__Stramenopiles;D_3__Labyrinthulomycetes;D_4__Thraustochytriaceae;D_5__uncultured;D_6__uncultured labyrinthulid;D_7__;D_8__;D_9__;D_10__;D_11__;D_12__;D_13__;D_14__	0.6	0	0	0	0	0	0	0	0	0	0	0	0	0	0	0	0	0	0	0	2	4	0	0	0	94	0	0	0	0	0	0	0	0	0	0	0	0	0	0	0	0	0	0	0	0	0
ASV195	ATACCATCGTAGTCTCAACTATAAACTATGCCGACTTGGGATTGGATGGGTGAATTTTTAATAACCTATTCAGCACCACATGAGAAATCAAAGTCTTTGGGTTCCGGGGGGAGTATGGTCGCAAGGCTGAAACTTAAAGGAATTGACGGAAGGGCACACAAGTAGTGGAGCCTGCGGCTTAATTTGACTCAACACGGGAAAACTTACCAGGTCCAGACATAGTAAGGATTGACAGATTGAGAGCTCTTTCTTGATTCTATGGGTGGTGGTGCATGGCCGTTCTTAGTTGGTGGAGTGATTTGTCTGGTTAATTCCGTTAACGAACGAGACCTCAGCTTGCTTTATAGTATTGCAAATCATTTCGATTTGTATTTATACTT	D_0__Eukaryota;D_1__SAR;D_2__Stramenopiles;D_3__Labyrinthulomycetes	0.7	0	0	0	0	0	0	0	0	0	0	0	65	0	0	0	0	0	8	0	9	0	0	1	0	0	0	0	0	0	0	0	0	0	0	0	0	0	0	8	0	0	0	0	0	0	0
ASV196	ATACCATCGTAGTCTTAACCATAAACTATGCCGACTAGGGATTGGTGACTGTATTTTAACGTCATCAGTACCTCGTGAGAAATCAAAGTCTTTGGGTTCTGGGGGGAGTATGGTCGCAAGGCTGAAACTTAAAGGAATTGACGGAAGGGCACCACCAGGAGTGGAGCCTGCGGCTTAATTTGACTCAACACGGGAAAACTTACCAGGTCCAGACATAAGAAGGATTGACAGATTGAGAGCTCTTTCATGATTTTATGGGTGGTGGTGCATGGCCGTTCTTAGTTGGTGGAGTGATTTGTCTGGTTAATTCCGTTAACGAACGAGACCTCAGCCTACTAAATAGGCGTCGCATTTTCGAATGTGCCGACTTCTTAGAGGGA	D_0__Eukaryota;D_1__SAR;D_2__Stramenopiles;D_3__Labyrinthulomycetes;D_4__Labyrinthulaceae;D_5__Labyrinthula	0.9	0	0	0	0	0	0	0	0	0	0	0	0	0	0	0	0	0	0	0	0	0	0	0	0	0	0	0	0	0	0	0	0	0	95	0	0	0	0	0	0	0	0	0	0	0	0
ASV197	ATACCATCGTAGTCTAGACAGTAAACTATGCCGACTTGCGATTGCCCGATGTTTAATTTAATGGACGCGGGCAGCAGCACATGAGAAATCAAAGTTTTTGGGTTCCGGGGGGAGTATGGTCGCAAGGGTGAAACTTAAAGGAATTGACGGAAGGGCACCACCAGGAGTGGAGCCTGCGGCTTAATTTGACTCAACACGGGAAAACTTACCAGGGCCAGACATGAGAAGGATTGACAGATTGAGAGCTCTTTCTTGATTTTATGGGTGGTGGTGCATGGCCGTTCTTAGTTGGTGGAGCGATTTGTCTGGTTAATTCCGTTAACGAACGAGACCTCAGCCTACTAAATAGTACGCGTTATGGTAACATAGCAGTGAGACTT	D_0__Eukaryota;D_1__SAR;D_2__Stramenopiles;D_3__Labyrinthulomycetes;D_4__Thraustochytriaceae;D_5__Labyrinthuloides	0.6	0	0	0	0	0	0	0	0	0	0	0	46	48	0	0	0	0	0	0	0	0	0	0	0	0	0	0	0	0	0	0	0	0	0	0	0	0	0	0	0	0	0	0	0	0	0
ASV198	ATACCATCGTAGTCTTAACCATAAACTATGCCGACTAGGGATTGGCGAACGTTGTTTGTATGACTTCGCCAGCACCTCATGAGAAATCAAAGTCTTTGGGTTCCGGGGGGAGTATGGTCGCAAGGCTGAAACTTAAAGGAATTGACGGAAGGGCACCACCAGGAGTGGAGCCTGCGGCTTAATTTGACTCAACACGGGAAAACTTACCAGGTCCAGACATAGTAAGGATTGACAGATTGAGAGCTCTTTCTTGATTCTATGGGTGGTGGTGCATGGCCGTTCTTAGTTGGTGGAGTGATTTGTCTGGTTAATTCCGTTAACGAACGAGACCTCAGCCTGCTAAATAGTGTGCATATTCGAAAGAATGTGTTCGACTTCTT	D_0__Eukaryota;D_1__SAR;D_2__Stramenopiles;D_3__Labyrinthulomycetes;D_4__Thraustochytriaceae;D_5__Aplanochytrium	1	0	0	0	0	0	0	0	0	0	0	0	0	0	0	0	0	0	59	0	0	0	0	0	32	0	0	0	2	0	0	0	0	0	0	0	0	0	0	0	0	0	0	0	0	0	0
ASV199	ATACCATCGTAGTCTTAACCGTAAACTATGCCGACTTGCGATTGTCCAATGTTGTTTTTTGACGTGGGCAGCAGCACATGAGAAATCAAAGTCTTTGGGTTCCGGGGGGAGTATGGTCGCAAGGCTGAAACTTAAAGGAATTGACGGAAGGGCACCACCAGGAGTGGAGCCTGCGGCTTAATTTGACTCAACACGGGAAAACTTACCAGGTCCAGACATAGGAAGGATTGACAGATTGAGAGCTCTTTCTTGATTCTATGGGTGGTGGTGCATGGCCGTTCTTAGTTGGTGGAGCGATTTGTCTGGTTAATTCCGTTAACGAACGAGACCACGGCCTACTAAATAGTACAGGCTATGGCAACATAGTGTGAGACTTCTTA	D_0__Eukaryota;D_1__SAR;D_2__Stramenopiles;D_3__Labyrinthulomycetes;D_4__Thraustochytriaceae	1	0	0	0	0	0	0	0	0	0	0	0	58	0	0	0	0	0	0	0	0	0	0	0	0	0	0	0	0	0	0	0	0	0	0	0	0	0	0	3	0	0	0	0	0	0	0
ASV200	ATACCATCGTAGTCTTAACCATAAACTATGCCGACTAGGGATCAGCAGACGTTATTTAAATGACTCTGTTGGCACCTTATGAGAAATCACAAGTCTTTGGGTTCCGGGGGGAGTATGGTCGCAAGGCTGAAACTTAAAGGAATTGACGGAAGGGCACCACCAGGAGTGGAGCCTGCGGCTTAATTTGACTCAACACGGGAAAACTTACCAGGTCCAGACATAGTAAGGATTGACAGATTGAGAGCTCTTTCTTGATTCTATGGGTGGTGGTGCATGGCCGTTCTTAGTTGGTGGAGTGATTTGTCTGGTTAATTCCGATAACGAACGAGACCTCAGCCTACTAAATAGTATGCATTTTTTCACAAAAGTGTAAGACTTCT	D_0__Eukaryota;D_1__SAR;D_2__Stramenopiles;D_3__Labyrinthulomycetes;D_4__uncultured	0.9	0	0	0	0	0	0	0	0	0	0	0	11	2	0	0	0	0	0	16	1	0	0	0	0	0	0	0	0	0	0	0	0	0	0	0	0	0	0	0	0	0	0	0	11	0	0
ASV202	ATACCATCGTAGTCTTAACCATAAACTATGCCGACTAGGGATTGGCGGACGTTATTTATACGACTTCGTCAGCACCTTATGAGAAATCAAAGTCTTTGGGTTCCGGGGGGAGTATGGTCGCAAGGCTGAAACTTAAAGGAATTGACGGAAGGGCACCACCAGGAGTGGAGCCTGCGGCTTAATTTGACTCAACACGGGAAAACTTACCAGGTCCGGACATAGTGAGGATTGACAGATTGAGAGCTCTTTCTTGATTCTATGGGTGGTGGTGCATGGCCGTTCTTAGTTGGTGGAGTGATTTGTCTGGTTAATTCCGTTAACGAACGAGACCTCAGCCTACTAAATAGTATGCGCTTTCTTCACGAAAGCGTAAGACTTCT	D_0__Eukaryota;D_1__SAR;D_2__Stramenopiles;D_3__Labyrinthulomycetes;D_4__uncultured	0.8	9	0	0	0	39	0	0	0	0	39	0	0	0	0	0	0	0	2	0	0	0	0	0	0	0	0	0	0	0	0	0	0	0	0	0	0	0	0	0	0	0	0	0	0	0	0
ASV201	ATACCATCGTAGTCTAAACCATAAACTATGCCGACTTGCGATTGTTTTGTTTCATTTGATGAGCAGAGCAGCAGCACATGAGAAATCAAAGTCTTTGGGTTCCGGGGGGAGTATGGTCGCAAGGCTGAAACTTAAAGGAATTGACGGAAGGGCACCACCAGGAGTGGAGCCTGCGGCTTAATTTGACTCAACACGGGAAAACTTACCAGGTCCAGACATAGGAAGGATTGACAGATTGAGAGCTCTTTCTTGATTCTATGGGTGGTGGTGCATGGCCGTTCTTAGTTGGTGGAGCGATTTGTCTGGTTAATTCCGTTAACGAACGAGACCACAGCCTACTAAATAGTGGTGTCTATGGCGACATAGGTGATTGCTTCTTA	D_0__Eukaryota;D_1__SAR;D_2__Stramenopiles;D_3__Labyrinthulomycetes;D_4__Thraustochytriaceae;D_5__Thraustochytrium	1	9	0	0	0	0	0	0	0	0	0	0	0	0	0	0	0	0	0	0	0	2	0	8	0	0	0	14	0	0	0	0	0	0	32	0	0	0	0	0	0	0	0	0	11	0	0
ASV204	ATACCATCGTAGTCTTAACCATAAACTATGCCGACTAGGGATTGGCGGACGTTATTTTATGACTTCGTCAGCACCTTATGAGAAATCAAAGTCTTTGGGTTCCGGGGGGAGTATGGTCGCAAGGCTGAAACTTAAAGGAATTGACGGAAGGGCACACAAGGAGTGGAGCCTGCGGCTTAATTTGACTCAACACGGGAAAACTTACCAGGTCCGGACATAGTAAGGATTGACAGATTGAGAGCTCTTTCTTGATTCTATGGGTGGTGGTGCATGGCCGTTCTTAGTTGGTGGAGTGATTTGTCTGGTTAATTCCGTTAACGAACGAGACCTCAGCCTGCTAAATAGTATGCGCTTTCTCACGAAAGCGTAAGACTTCTTAG	D_0__Eukaryota;D_1__SAR;D_2__Stramenopiles;D_3__Labyrinthulomycetes;D_4__uncultured	0.9	0	0	0	0	0	0	0	0	0	0	0	0	0	0	0	0	0	10	5	0	0	0	7	0	0	0	66	0	0	0	0	0	0	0	0	0	0	0	0	0	0	0	0	0	0	0
ASV203	ATACCATCGTAGTCTAAACAGTAAACTATGCCGACTTGCGATTGTTTGATGGTGTTTTTTTGCCACAAGCAGCAGCATATGAGAAATCATAAGTCTTTGGGTTCCGGGGGGAGTATGGTCGCAAGATTGAAACTTAAAAGAATTGACGGAAGGGCACCACCAGGAGTGGAGCCTGCGGCTTAATTTGACTCAACACGGGAAAACTTACCAGGTCCGGACATAAGAAGGATTGACAGATTGAGAGCTCTTTCTTGATTTTATGGGTGGTGGTGCATGGCCGTTCTTAGTTGGTGGTTTGAATTGTCTGGTTAATTCCGTTAACGAACGAGACCTCGGCCTACTAAATAGTGTTGCTTTGAGCAATCAAGGTAAAAACTTCT	D_0__Eukaryota;D_1__SAR;D_2__Stramenopiles;D_3__Labyrinthulomycetes;D_4__Thraustochytriaceae	1	0	0	0	0	0	0	0	0	0	0	0	0	0	0	25	0	0	0	0	0	0	0	7	0	0	0	0	0	0	0	0	0	0	0	0	0	0	0	0	0	0	0	0	0	0	0
ASV205	ATACCATCGTAGTCTTAACCGTAAACTATGCCGACTTGCGATTGTCCGATGTTTATTTTATAAGACACGGGCAGCAGCACATGAGAAATCAAAGTCTTTGGGTTCCGGGGGGAGTATGGTCGCAAGGCTGAAACTTAAAGGAATTGACGGAAGGGCACCACAAGCGATGGAGCCTGCGGCTTAATTTGACTCAACACGGGAAAACTTACCAGGTCCAGACATGGGAAGGATTGACAGATTGAGAGCTCTTTCTTGATTCTATGGGTGGTGGTGCATGGCCGTTCTTAGTTGGTGGAGCGATTTGTCTGGTTAATTCCGTTAACGAACGAGACCACGGCCTACTAAATAGTACGGCTTATGGTAACATAGGTCGAGACTTC	D_0__Eukaryota;D_1__SAR;D_2__Stramenopiles;D_3__Labyrinthulomycetes;D_4__Thraustochytriaceae	1	0	0	0	0	0	0	0	0	0	0	0	0	0	0	0	0	0	0	0	0	0	0	0	0	0	0	0	0	0	0	0	0	0	0	0	0	0	0	0	0	0	0	0	0	0	0
ASV206	ATACCATCGTAGTCTTAACCATAAACTATGCCGACTAGGGATTAGCAGTCGTTATTGTAATGACTCTGTTAGCACCTTATGAGAAATCAAAGTCTTTGGGTTCCGGGGGGAGTATGGTCGCAAGGCTGAAACTTAAAGGAATTGACGGAAGGGCACCACCAGGAGTGGAGCCTGCGGCTTAATTTGACTCAACACGGGAAAACTTACCAGGTCCAGACATAGTAAGGATTGACAGATTGAGAGCTCTTTCTTGATTCTATGGGTGGTGGTGCATGGCCGTTCTTAGTTGGTGGAGTGATTTGTCTGGTTAATTCCGTTAACGAACGAGACCTCAGCCTGCTAAATAGTGTGCCTTTTCTCACGAAAGGGTTCGACTTCTT	D_0__Eukaryota;D_1__SAR;D_2__Stramenopiles;D_3__Labyrinthulomycetes;D_4__uncultured	1	0	0	0	0	0	0	0	0	0	0	0	0	19	0	0	0	4	0	0	0	0	0	0	0	0	0	0	0	0	0	0	0	0	0	0	0	0	0	0	0	0	0	0	0	0	0
ASV209	ATACCATCGTAGTCTTAACCATAAACTATGCCGACTAGGGATTGGCAGACGTTGtttttttttGACTCTGTCAGCACCTTATGAGAAATCAAAGTCTTTGGGTTCCGGGGGGAGTATGGTCGCAAGGCTGAAACTTAAAGGAATTGACGGAAGGGCACCACCAGGAGTGGAGCCTGCGGCTTAATTTGACTCAACACGGGAAAACTTACCAGGTCCAGACATAGTAAGGATTGACAGATTGAGAGCTCTTTCTTGATTCTATGGGTGGTGGTGCATGGCCGTTCTTAGTTGGTGGAGTGATTTGTCTGGTTAATTCCGTTAACGAACGAGACCTCAGCCTACTAAATAGTTTTATTTATTTTACGATAGATAGTATACTT	D_0__Eukaryota;D_1__SAR;D_2__Stramenopiles;D_3__Labyrinthulomycetes	0.7	0	0	0	0	0	0	0	0	0	0	0	0	0	0	0	0	0	0	0	0	0	0	0	0	0	0	0	0	0	0	0	0	0	0	0	0	0	0	0	0	0	0	0	0	86	0
ASV207	ATACCATCGTAGTCTTAACCATAAACTATGCCGACTAGGGATTGGCGGACGTTGTTTTTATGACTCCGCCAGCACCTCATGAGAAATCAAAGTCTTTGGGTTCCGGGGGGAGTATGGTCGCAAGGCTGAAACTTAAAGGAATTGACGGAAGGGCACCACCAGGAGTGGAGCCTGCGGCTTAATTTGACTCAACACGGGAAAACTTACCAGGTCCAGACATAGTAAGGATTGACAGATTGAGAGCTCTTTCTTGATTCTATGGGTGGTGGTGCATGGCCGTTCTTAGTTGGTGGAGTGATTTGTCTGGTTAATTCCGTTAACGAACGAGACCTCAGCCTGCTAAATAGTGTGTGTATTCGCAAGAATGCATTCGACTTCTT	D_0__Eukaryota;D_1__SAR;D_2__Stramenopiles;D_3__Labyrinthulomycetes;D_4__Thraustochytriaceae;D_5__Aplanochytrium	1	0	0	0	0	0	0	0	0	0	0	0	16	0	0	0	0	0	0	0	0	0	0	0	0	0	0	0	0	0	0	0	0	0	0	0	0	0	0	0	0	0	0	0	70	0	0
ASV208	ATACCATCGTAGTCTTAACCATAAACTATGCCGACTAGGGATTAGCAGTCGTTATTCTATGACTCTGTTAGCACCTTATGAGAAATCAAAGTCTTTGGGTTCCGGGGGGAGTATGGTCGCAAGGCTGAAACTTAAAGGAATTGACGGAAGGGCACCACCAGGAGTGGAGCCTGCGGCTTAATTTGACTCAACACGGGAAAACTTACCAGGTCCAGACATAGTAAGGATTGACAGATTGAGAGCTCTTTCTTGATTCTATGGGTGGTGGTGCATGGCCGTTCTTAGTTGGTGGAGTGATTTGTCTGGTTAATTCCGTTAACGAACGAGACCTCAGCCTGCTAAATAGTGTGCGTTTTCTCACGAAAGCGTTCGACTTCTTA	D_0__Eukaryota;D_1__SAR;D_2__Stramenopiles;D_3__Labyrinthulomycetes;D_4__uncultured	1	0	0	0	0	0	0	1	0	0	0	0	0	0	14	0	0	0	0	0	0	0	0	0	0	0	0	0	0	0	0	0	0	0	0	0	0	0	0	0	0	11	0	0	0	0	0
ASV213	ATACCATCGTAGTCTTAACCATAAACTATGCCGACTAGGGATTGGCAGACGTTATTTAAACGACTTTGCCAGCACCTTATGAGAAATCAAAGTCTTTGGGTTTTGGGGGAAGTATGGTCGCAAGGCTGAAACTTAAAGGAATTGACGGAAGGGCACCACCAGGAGTGGAGCCTGCGGCTTAATTTGACTCAACACGGGAAAACTTACCAGGTCCAGACATAGGAAGGATTGACAGATTGAGAGCTCTTTCTTGATTCTATGGGTGGTGGTGCATGGCCGTTCTTAGTTGGTGGAGTGATTTGTCTGGTTAATTCCGTTAACGAACGAGACCTCAGCCTGCTAAATAGTATGCATTTTCTCACGAAAGTGTACGACTTCTT	D_0__Eukaryota;D_1__SAR;D_2__Stramenopiles;D_3__Labyrinthulomycetes;D_4__uncultured	0.8	0	0	0	0	0	0	0	0	0	0	0	64	0	0	17	0	0	0	0	0	0	0	0	0	0	0	0	0	0	0	0	0	0	0	0	0	0	0	0	0	0	0	0	0	0	0
ASV212	ATACCATCGTAGTCTAAACAGTAAACTATGCCGACTTGCGATTGTTTGATGGTGTTTTTTTATAAATATTGCCACAAGCAGCAGCATATGAGAAATCATAAGTCTTTGGGTTCCGGGGGGAGTATGGTCGCAAGATTGAAACTTAAAAGAATTGACGGAAGGGCACCACCAGGAGTGGAGCCTGCGGCTTAATTTGACTCAACACGGGAAAACTTACCAGGTCCGGACATAAGAAGGATTGACAGATTGAGAGCTCTTTCTTGATTTTATGGGTGGTGGTGCATGGCCGTTCTTAGTTGGTGGTTTGAATTGTCTGGTTAATTCCGTTAACGAACGAGACCTCGGCCTACTAAATAGTATTGCTTTGAGCAATCAAGGTA	D_0__Eukaryota;D_1__SAR;D_2__Stramenopiles;D_3__Labyrinthulomycetes;D_4__Thraustochytriaceae;D_5__Aurantiochytrium	0.8	0	0	0	0	11	0	0	0	0	0	0	61	0	0	0	0	0	0	0	0	0	0	0	0	0	0	0	0	0	0	0	0	0	0	0	0	0	0	0	0	0	0	0	0	0	0
ASV211	ATACCATCGTAGTCTCAACCATAAACTATGCCGACTTGGGATTGGAGGACGTGAATTTTTAATAACTCCTTCAGCACCACATGAGAAATCAAAGTCTTTGGGTTCCGGGGGGAGTATGGTCGCAAGGCTGAAACTTAAAGGAATTGACGGAAGGGCACACAAGTAGTGGAGCCTGCGGCTTAATTTGACTCAACACGGGAAAACTTACCAGGTCCAGACATAGCAAGGATTGACAGATTGAGAGCTCTTTCTTGATTCTATGGGTGGTGGTGCATGGCCGTTCTTAGTTGGTGGAGTGATTTGTCTGGTTAATTCCGTTAACGAACGAGACCTCAGCTTGCTTTATAGTGCTGCGAATGGTTTTTCATTCGTATTTTTCG	D_0__Eukaryota;D_1__SAR;D_2__Stramenopiles;D_3__Labyrinthulomycetes	0.9	0	0	0	0	46	0	0	0	0	19	3	0	0	0	0	0	0	0	0	1	0	0	0	0	0	0	0	0	0	0	0	0	0	0	0	0	0	0	0	0	0	0	0	0	0	0
ASV210	ATACCATCGTAGTCTAAACAGTAAACTATGCCGACTTGCGATTGTTTAATGGTTTAttttttttGCCATAAGCAGCAGCATATGAGAAATCATAAGTCTTTGGGTTCCGGGGGGAGTATGGTCGCAAGATTGAAACTTAAAAGAATTGACGGAAGGGCACCACCAGGAGTGGAGCCTGCGGCTTAATTTGACTCAACACGGGAAAACTTACCAGGTCCGGACATAAGAAGGATTGACAGATTGAGAGCTCTTTCTTGATTTTATGGGTGGTGGTGCATGGCCGTTCTTAGTTGGTGGTTTGAATTGTCTGGTTAATTCCGTTAACGAACGAGACCTCGGCCTACTAAATAGTAAATATTTGAGTAATCAAGTATTTTTTT	D_0__Eukaryota;D_1__SAR;D_2__Stramenopiles;D_3__Labyrinthulomycetes;D_4__Thraustochytriaceae	1	0	0	0	0	0	0	0	0	0	10	0	0	0	0	0	12	0	0	0	0	0	0	0	0	0	0	0	0	0	29	0	0	0	0	0	0	0	0	0	0	0	0	0	0	0	0
ASV217	ATACCATCGTAGTCTTAACCATAAACTATGCCGACTAGGGATTGGTGGACGTTAACTTAATGACTCCATCAGCACCTCATGAGAAATCAAAGTCTTTGGGTTCCGGGGGGAGTATGGTCGCAAGGCTGAAACTTAAAGGAATTGACGGAAGGGCACCACCAGGAGTGGAGCCTGCGGCTTAATTTGACTCAACACGGGAAAACTTACCAGGTCCAGACATAGTAAGGATTGACAGATTGAGAGCTCTTTCTTGATTCTATGGGTGGTGGTGCATGGCCGTTCTTAGTTGGTGGAGTGATTTGTCTGGTTAATTCCGTTAACGAACGAGACCTCAGCCTACTAAATAGTGGCGCCTTTCTCACGAAAGGCTGTCGACTTCT	D_0__Eukaryota;D_1__SAR;D_2__Stramenopiles;D_3__Labyrinthulomycetes;D_4__uncultured	1	0	0	0	0	0	0	0	0	0	0	0	0	0	0	0	0	0	0	0	58	25	0	0	0	0	0	0	0	0	0	0	0	0	0	0	0	0	0	0	0	0	0	0	0	0	0
ASV216	ATACCATCGTAGTCTAAACAGTAAACTATGCCGACTTGCGATTGTTTAATGGTGTTTTTTTAATTAAATATTGCCATAAGCAGGAGCATATGAGAAATCATAAGTCTTTGGGTTCCGGGGGGAGTATGGTCGCAAGATTGAAACTTAAAAGAATTGACGGAAGGGCACCACCAGGAGTGGAGCCTGCGGCTTAATTTGACTCAACACGGGAAAACTTACCAGGTCCGGACATAAGAAGGATTGACAGATTGAGAGCTCTTTCTTGATTTTATGGGTGGTGGTGCATGGCCGTTCTTAGTTGGTGGTTTGAATTGTCTGGTTAATTCCGTTAACGAACGAGACCTCGGCCTACTAAATAGTATTATATAGAGTAATTTATA	D_0__Eukaryota;D_1__SAR;D_2__Stramenopiles;D_3__Labyrinthulomycetes;D_4__Thraustochytriaceae	1	0	0	0	0	0	0	0	0	0	6	47	0	0	14	0	0	0	0	0	0	0	0	0	0	0	0	0	0	0	8	0	0	0	0	0	0	0	0	2	0	0	0	0	1	5	0
ASV214	ATACCATCGTAGTCTTAACCGTAAACTATGCCGACTTGCGATTGTCCGATGTTCGTAATGGACTTGGGCAGCAGCACATGAGAAATCAAAGTCTTTGGGTTCCGGGGGGAGTATGGTCGCAAGGCTGAAACTTAAAGGAATTGACGGAAGGGCACCACCAGGAGTGGAGCCTGCGGCTTAATTTGACTCAACACGGGAAAACTTACCAGGTCCAGACATAGGAAGGATTGACAGATTGAGAGCTCTTTCTTGATTCTATGGGTGGTGGTGCATGGCCGTTCTTAGTTGGTGGAGTGATTTGTCTGGTTAATTCCGTTAACGAACGAGACCACAGCCTACTAAATAGGTGCCGGTATGGCGACATACCGTTTAGCAGCTTC	D_0__Eukaryota;D_1__SAR;D_2__Stramenopiles;D_3__Labyrinthulomycetes;D_4__Thraustochytriaceae;D_5__Thraustochytrium	0.7	0	0	0	0	0	0	0	0	0	0	0	0	0	0	34	0	0	0	0	0	0	0	0	4	0	0	8	0	0	0	0	0	0	0	0	0	0	0	0	0	0	0	0	0	0	0
ASV215	ATACCATCGTAGTCTAGACAGTAAACTATACCGACTTGCGATTGCGCGATGTTTGTTACTAGACGCGCGCAGCAGCACATGAGAAATCAAAGTCTTTGGGTTCCGGGGGGAGTATGGTCGCAAGGCTGAAACTTAAAGGAATTGACGGAAGGGCACCACCAGGAGTGGAGCCTGCGGCTTAATTTGACTCAACACGGGAAAACTTACCAGGGCCAGACATGTGAAGGATTGACAGATTGAGAGCTCTTTCTTGATTATATGGGTGGTGGTGCATGGCCGTTCTTAGTTGGTGGAGCGATTTGTCTGGTTAATTCCGTTAACGAACGAGACCTCAGCCTACTAAATAGTACGCGTTATGGTAACATAGCGTGAGACTTCTT	D_0__Eukaryota;D_1__SAR;D_2__Stramenopiles;D_3__Labyrinthulomycetes;D_4__Thraustochytriaceae	1	0	0	0	0	0	0	0	0	0	0	0	0	0	0	0	0	0	14	7	0	0	0	32	1	0	0	9	0	8	0	0	0	0	0	0	0	0	0	0	0	0	0	0	0	0	0
ASV219	ATACCATTGTAGTCTAGACAGTAAACTATACCGACTTGCGATTGCCCGATGTTTATTTGAAGACGCGGGCAGCAGCACATGAGAAATCAAAGTCTTTGGGTTCCGGGGGGAGTATGGTCGCAAGGCTGAAACTTAAAGGAATTGACGGAAGGGCACCACCAGGAGTGGAGCCTGCGGCTTAATTTGACTCAACACGGGAAAACTTACCAGGGCCAGACATGTGAAGGATTGACAGATTGAGAGCTCTTTCTTGATTATATGGGTGGTGGTGCATGGCCGTTCTTAGTTGGTGGAGCGATTTGTCTGGTTAATTCCGTTAACGAACGAGACCTCAGCCTACTAAATAGAACGCGTTATGGTAACATAGCGTGAGTCTTCTT	D_0__Eukaryota;D_1__SAR;D_2__Stramenopiles;D_3__Labyrinthulomycetes;D_4__Thraustochytriaceae	1	0	0	0	0	0	0	0	0	0	0	0	0	0	0	47	0	0	9	8	0	0	0	12	0	0	0	0	0	0	0	0	0	0	0	0	0	0	0	0	0	0	0	0	0	0	0
ASV218	ATACCATCGTAGTCTTAACCATAAACTATGCCGACTAGGGATCAGCAGAGGttttttttttATCTTTGTTGGCACCTTATGAGAAATCAAAGTCTTTGGGTTCCGGGGGGAGTATGGTCGCAAGGCTGAAACTTAAAGGAATTGACGGAAGGGCACCACCAGGAGTGGAGCCTGCGGCTTAATTTGACTCAACACGGGAAAACTTACCAGGTCCAGACATAATGAGGATTGACAGTTTGAGAGCACTTTCTTGATTTTATGGTTGGTGGTGCATGGCCGTTCTTAGTTGGTGGAGTGATTTGTCTGGTTAATTCCGTTAACGAACGAGACCTCAGCCTACTAAATAATGGACTCTTTCTAACAAAAGAGGATTCATTTCT	D_0__Eukaryota;D_1__SAR;D_2__Stramenopiles;D_3__Labyrinthulomycetes;D_4__uncultured	0.9	0	0	0	0	16	0	0	0	0	37	0	0	0	0	0	0	0	0	0	0	0	0	0	0	0	0	0	0	0	0	0	0	0	0	0	0	0	0	4	0	0	0	0	10	0	0
ASV220	ATACCATCGTAGTCTTAACCGTAAACTATGCCGACTTGCGATCATCCGACTGCCGTATTGGCATTGGGTGGCAGCACATGAGAAATCAAAGTCTTTGGGTTCCGGGGGGAGTATGGTCGCAAGGCTGAAACTTAAAGGAATTGACGGAAGGGCACCACCAGGAGTGGAGCCTGCGGCTTAATTTGACTCAACACGGGAAAACTTACCAGGTCCAGACATAGGAAGGATTGACAGATTGAGAGCTCTTTCTTGATTCTATGGGTGGTGGTGCATGGCCGTTCTTAGTTGGTGGAGTGATTTGTCTGGTTAATTCCGTTAACGAACGAGACCACAGCCTACTAAATAGGTGTGCGTATGGCAACATACGTTATTTTGCAGCT	D_0__Eukaryota;D_1__SAR;D_2__Stramenopiles;D_3__Labyrinthulomycetes;D_4__Thraustochytriaceae	1	0	0	0	0	0	0	0	0	0	20	0	0	0	0	0	0	0	0	0	0	0	0	0	0	0	0	0	0	0	10	0	0	0	20	0	0	0	0	0	0	0	0	0	31	0	0
ASV221	ATACCATCGTAGTCTTAACCGTAAACTATGCCGACTTGCGATTGTCCGATGTTTGTTTTAGACGCGGGCAGCAGCACATGAGAAATCAAAGTCTTTGGGTTCCGGGGGGAGTATGGTCGCAAGGCTGAAACTTAAAGGAATTGACGGAAGGGCACCACCAGGAGTGGAGCCTGCGGCTTAATTTGACTCAACACGGGAAAACTTACCAGGGCCAGACATAAAGAGGATTGACAGATTGAGAGCTCTTTCTTGATTTTATGGGTGGTGGTGCATGGCCGTTCTTAGTTGGTGGAGCGATTTGTCTGGTTAATTCCGTTAACGAACGAGACCACAGCCTACTAAATAGTACAGGCTATGGTAACATAGTCTGAGACTTCTTA	D_0__Eukaryota;D_1__SAR;D_2__Stramenopiles;D_3__Labyrinthulomycetes;D_4__Thraustochytriaceae	1	0	0	0	0	0	0	0	0	0	0	0	0	0	0	35	0	0	0	0	0	0	0	0	0	0	0	0	0	0	0	0	0	0	0	0	0	0	0	0	0	0	0	0	0	0	0
ASV222	ATACCATCGTAGTCTCAACCATAAACTATGCCGACTTGGGATTGGAGGACGTGAATTTTTAATAACTCCTTCAGCACCACATGAGAAATCAAAGTCTTTGGGTTCCGGGGGGAGTATGGTCGCAAGGCTGAAACTTAAAGGAATTGACGGAAGGGCACACAAGTAGTGGAGCCTGCGGCTTAATTTGACTCAACACGGGAAAACTTACCAGGTCCAGACATAGCAAGGATTGACAGATTGAGAGCTCTTTCTTGATTCTATGGGTGGTGGTGCATGGCCGTTCTTAGTTGGTGGAGTGATTTGTCTGGTTAATTCCGTTAACGAACGAGACCTCAGCTTGCTTTATAGTGCTGCGAATGGTTTTTCATTCGTATTTTTTC	D_0__Eukaryota;D_1__SAR;D_2__Stramenopiles;D_3__Labyrinthulomycetes	0.9	0	0	0	0	21	0	0	0	0	1	0	0	0	0	0	0	0	0	0	0	0	15	0	0	0	0	0	0	0	0	0	0	0	15	0	0	0	0	0	0	0	0	0	0	0	0
ASV223	ATACCATCGTAGTCTTAACCATAAACTATGCCGACTAGGGATCGGTGAACGTATTGAACGTCATCGGTACCTCGTGAGAAATCAAAGTCTTTGGGTTCTGGGGGGAGTATGGTCGCAAGGCTGAAACTTAAAGGAATTGACGGAAGGGCACCACCAGGAGTGGAGCCTGCGGCTTAATTTGACTCAACACGGGAAAACTTACCAGGTCCAGACATAAGAAGGATTGACAGATTGAGAGCTCTTTCATGATTTTATGGGTGGTGGTGCATGGCCGTTCTTAGTTGGTGGAGTGATTTGTCTGGTTAATTCCGTTAACGAACGAGACCTCAGCCTGCTAAATAGACAAGGTATTTCCGAATACGCTTGACTTCTTAGAGGGA	D_0__Eukaryota;D_1__SAR;D_2__Stramenopiles;D_3__Labyrinthulomycetes;D_4__Labyrinthulaceae;D_5__Labyrinthula	0.9	0	0	0	0	0	0	0	0	0	0	0	51	0	0	0	0	0	0	0	0	0	0	0	0	0	0	0	0	0	0	0	0	0	0	0	0	0	0	27	0	0	0	0	0	0	0
ASV224	ATACCATCGTAGTCTTAACCATAAACTATGCCGACTAGGGATTAGCAGACGTTGCTTTACGACTCTGTTAGCACCTTATGAGAAATCAAAGTCTTTGGGTTCCGGGGGGAGTATGGTCGCAAGGCTGAAACTTAAAGGAATTGACGGAAGGGCACCACCAGGAGTGGAGCCTGCGGCTTAATTTGACTCAACACGGGAAAACTTACCAGGTCCAGACATAGTAAGGATTGACAGATTGAGAGCTCTTTCTTGATTCTATGGGTGGTGGTGCATGGCCGTTCTTAGTTGGTGGAGTGATTTGTCTGGTTGATTCCGTTAACGAACGAGACCTCAGCCTACTAAATAGTTGGGCTTATCTCACGATAGGTTGTATACTTCTT	D_0__Eukaryota;D_1__SAR;D_2__Stramenopiles;D_3__Labyrinthulomycetes;D_4__uncultured	1	0	0	0	0	0	0	0	0	31	0	0	0	0	0	0	0	0	0	0	0	0	0	0	0	0	0	0	0	0	0	0	0	0	0	0	0	6	4	0	0	11	11	9	0	0	0
ASV225	ATACCATCGTAGTCTTAACCATAAACTATGCCGACTAGGGATTAGCGGACGTTATTTGAATGACTTCGTTAGCACCTTATGAGAAATCAAAGTCTTTGGGTTCCGGGGGGAGTATGGTCGCAAGGCTGAAACTTAAAGGAATTGACGGAAGGGCACCACCAGGAGTGGAGCCTGCGGCTTAATTTGACTCAACACGGGAAAACTTACCAGGTCCAGACATAGTAAGGATTGACAGATTGAGAGCTCTTTCTTGATTCTATGGGTGGTGGTGCATGGCCGTTCTTAGTTGGTGGAGTGATTTGTCTGGTTAATTCCGTTAACGAACGAGACCTCAGCCTACTAAATAGTGTTTATTTTTTCACGAAAGTATTCGACTTCTT	D_0__Eukaryota;D_1__SAR;D_2__Stramenopiles;D_3__Labyrinthulomycetes;D_4__uncultured	0.8	0	0	0	0	0	0	0	0	0	0	0	0	0	0	0	0	0	0	0	0	0	0	0	0	0	0	0	0	0	0	0	0	0	0	0	0	0	0	0	0	0	0	0	0	0	0
ASV227	ATACCATCGTAGTCTTAACCATAAACTATGCCGACTAGGGATTGGCGGACGTTATTTGAACGACTTCGTCAGCACCTTATGAGAAATCAAAGTCTTTGGGTTCCGGGGGGAGTATGGTCGCAAGGCTGAAACTTAAAGGAATTGACGGAAGGGCACCACCAGGAGTGGAGCCTGCGGCTTAATTTGACTCAACACGGGAAAACTTACCAGGTCCAGACATAGTAAGGATTGACAGATTGATAGCTCTTTCTTGATTCTATGGGTGGTGGTGCATGGCCGTTCTTAGTTGGTGGAGTGATTTGTCTGGTTAATTCCGTTAACGAACGAGACCTCAGCCTGCTAAATAGTATGCCTTTTCTCACGAAAGGGTAGGACTTCTT	D_0__Eukaryota;D_1__SAR;D_2__Stramenopiles;D_3__Labyrinthulomycetes;D_4__uncultured	0.6	0	0	0	0	0	0	0	0	0	0	0	75	0	0	0	0	0	0	0	0	0	0	0	0	0	0	0	0	0	0	0	0	0	0	0	0	0	0	0	0	0	0	0	0	0	0
ASV228	ATACCATCGTAGTCTTAACCGTAAACAATGCCGACTTGCGATTGTCCGATGTTAATAATAGACTTGGGCAGCAGCACATGAGAAATCAAAGTTTTTGGGTTCCGGGGGGAGTATGGTCGCAAGGCTGAAACTTAAAGGAATTGACGGAAGGGCACACCAGGAGTGGAGCCTGCGGCTTAATTTGACTCAACACGGGAAAACTTACCAGGTCCAGACATAGGAAGGATTGACAGATTGAGAGCTCTTTCTTGATTCTATGGGTGGTGGTGCATGGCCGTTCTTAGTTGGTGGAGTGATTTGTCTGGTTAATTCCGTTAACGAACGAGACCACCGCCTACTAAATAGTACGTATTATGGCAACATAGTATGAGACTTCTTAG	D_0__Eukaryota;D_1__SAR;D_2__Stramenopiles;D_3__Labyrinthulomycetes;D_4__Thraustochytriaceae	1	0	0	0	0	0	0	0	0	0	0	0	0	0	0	0	0	0	0	0	0	0	0	75	0	0	0	0	0	0	0	0	0	0	0	0	0	0	0	0	0	0	0	0	0	0	0
ASV229	ATACCATCGTAGTCTTAACCATAAACTATGCCGACTTGGGATTGGCGGACGTTAACTTAATGACTCCGTCAGCACCATATGAGAAATCAAAGTCTTTGGGTTCCGGGGGGAGTATGGTCGCAAGGCTGAAACTTAAAGGAATTGACGGAAGGGCACCACCAGGAGTGGAGCCTGCGGCTTAATTTGACTCAACACGGGAAAACTTACCAGGTCCAGACATAGTAAGGATTGACAGATTGAGAGCTCTTTCTTGATTCTATGGGTGGTGGTGCATGGCCGTTCTTAGTTGGTGGAGTGATTTGTCTGGTTAATTCCGTTAACGAACGAGACCTCGGCCTACTAAATAGTGGCGCCTTTCTCACGAAAGGCCGTCGACTTCT	D_0__Eukaryota;D_1__SAR;D_2__Stramenopiles;D_3__Labyrinthulomycetes;D_4__uncultured	0.9	0	0	0	0	0	0	0	0	0	0	0	0	0	0	0	0	0	0	0	0	0	0	0	0	3	0	0	0	0	0	0	0	0	0	0	0	0	0	0	0	0	0	0	0	0	0
ASV226	ATACCATCGTAGTCTTAACCGTAAACTATGCCGACTTGCGATCATCCGTTAGCCGTATTGGCGATGGGTGGCAGCACATGAGAAATCAAAGTCTTTGGGTTCCGGGGGGAGTATGGTCGCAAGGCTGAAACTTAAAGGAATTGACGGAAGGGCACCACCAGGAGTGGAGCCTGCGGCTTAATTTGACTCAACACGGGAAAACTTACCAGGTCCAGACATAGGAAGGATTGACAGATTGAGAGCTCTTTCTTGATTCTATGGGTGGTGGTGCATGGCCGTTCTTAGTTGGTGGAGTGATTTGTCTGGTTAATTCCGTTAACGAACGAGACCACAGCCTACTAAATAGGTGCACATATGGCAACATATGTATTTGGCAGCTT	D_0__Eukaryota;D_1__SAR;D_2__Stramenopiles;D_3__Labyrinthulomycetes;D_4__Thraustochytriaceae;D_5__Thraustochytrium	0.7	0	0	0	0	0	0	0	0	0	30	0	0	0	0	0	0	0	0	0	0	0	0	0	0	0	0	0	0	0	0	0	0	0	8	0	0	0	0	7	0	0	0	0	24	0	0
ASV231	ATACCATCGTAGTCTCAACTATAAACTATGCCGACTTGGGATTGGAGGATGTGAATTTAATAACTCCTTCAGCACCACATGAGAAATCAAAGTTTTTGGGTTCCGGGGGGAGTATGGTCGCAAGGCTGAAACTTAAAGGAATTGACGGAAGGGCACACAAGTAGTGGAGCCTGCGGCTTAATTTGACTCAACACGGGAAAACTTACCAGGTCCAGACATAGTAAGGATTGACAGATTGAGAGCTCTTTCTTGATTCTATGGGTGGTGGTGCATGGCCGTTCTTAGTTGGTGGAGTGATTTGTCTGGTTAATTCCGTTAACGAACGAGACCTCAGCTTGCTTTATAGTGGGGCAAATGATTTTTCATTTGTGTTTTTCACT	D_0__Eukaryota;D_1__SAR;D_2__Stramenopiles;D_3__Labyrinthulomycetes	0.9	0	0	0	0	0	0	0	0	0	0	0	0	0	0	0	0	0	0	0	5	0	0	0	5	0	0	0	0	52	0	0	0	0	0	0	0	0	0	0	0	0	0	0	0	0	0
ASV230	ATACCATCGTAGTCTTAACCATAAACTATGCCGACTAGGGATTGGTGGACGTTGTTTTTATGACTCCACCAGCACCTCATGAGAAATCAAAGTCTTTGGGTTCCGGGGGGAGTATGGTCGCAAGGCTGAAACTTAAAGGAATTGACGGAAGGGCACCACCAGGAGTGGAGCCTGCGGCTTAATTTGACTCAACACGGGAAAACTTACCAGGTCCAGACATAGTAAGGATTGACAGATTGAGAGCTCTTTCTTGATTCTATGGGTGGTGGTGCATGGCCGTTCTTAGTTGGTGGAGTGATTTGTCTGGTTAATTCCGTTAACGAACGAGACCTCAGCCTACTAAATAGTGTGTATATTCGAAAGAATGTATTCGACTTCTT	D_0__Eukaryota;D_1__SAR;D_2__Stramenopiles;D_3__Labyrinthulomycetes;D_4__Thraustochytriaceae;D_5__Aplanochytrium	1	0	0	0	0	0	0	0	0	0	8	0	33	0	0	3	0	0	5	0	0	0	0	0	0	0	0	0	0	0	0	0	0	0	0	0	0	0	0	0	0	0	0	0	0	0	0
ASV233	ATACCATCGTAGTCTTAACCATAAACTATGCCGACTAGGGATTGGTGGACGTTATTTGAACGACTTCATCAGCACCTTATGAGAAATCAAAGTCTTTGGGTTCCGGGGGGAGTATGGTCGCAAGGCTGAAACTTAAAGGAATTGACGGAAGGGCACCACCAGGAGTGGAGCCTGCGGCTTAATTTGACTCAACACGGGAAAACTTACCAGGTCCGGACATAGGAAGGATTGACAGATTGAGAGCTCTTTCTTGATTCTATGGGTGGTGGTGCATGGCCGTTCTTAGTTGGTGGAGTGATTTGTCTGGTTAATTCCGTTAACGAACGAGACCTCAGCCTACTAAATAGTACGCGCTTTCTCGCGAAAGCGTGAGACTTCTT	D_0__Eukaryota;D_1__SAR;D_2__Stramenopiles;D_3__Labyrinthulomycetes;D_4__Thraustochytriaceae	0.6	0	0	0	0	0	0	0	0	0	0	5	0	0	0	67	0	0	0	0	0	0	0	0	0	0	0	1	0	0	0	0	0	0	0	0	0	0	0	0	0	0	0	0	0	0	0
ASV237	ATACCATCGTAGTCTTAACCATAAACTATGCCGACTGAGGATTCTCCGGTGGTTGTTTGTATGCCACGGGGAGCACTCCATGAGAAATCAAAGTCTTTGGGTTCCGGGGGGAGTATGGTCGCAAGGCTGAAACTTAAAGGAATTGACGGAAGGGCACCACCAGGAGTGGAGCCTGCGGCTTAATTTGACTCAACACGGGAAAACTTACCAGGTCCAGACATAGTGAGGATTGACAGATTGAGAGCTCTTTCTTGATTCTATGGGTGGTGGTGCATGGCCGTTCTTAGTTGGTGGAGTGATTTGTCTGGTTAATTCCGTTAACGAACGAGACCTCAGCCTGCTAAATAGTGGTTGTTTTGGTGACAAAGCGACGGTACTTC	D_0__Eukaryota;D_1__SAR;D_2__Stramenopiles;D_3__Labyrinthulomycetes;D_4__Thraustochytriaceae;D_5__Aplanochytrium	1	0	0	0	0	0	0	0	0	0	0	0	0	0	0	0	0	0	0	0	0	0	0	0	0	0	0	0	0	0	0	0	0	0	0	0	0	0	0	0	0	0	0	0	0	0	0
ASV235	ATACCATCGTAGTCTTAACCATAAACTATGCCGACTAGGGATTGGTGGACGTTGATTTAATGACTCCATCAGCACCTCATGAGAAATCAAAGTCTTTGGGTTCCGGGGGGAGTATGGTCGCAAGGCTGAAACTTAAAGGAATTGACGGAAGGGCACCACCAGGAGTGGAGCCTGCGGCTTAATTTGACTCAACACGGGGAAACTTACCAGGTCCAGACATAGTAAGGATTGACAGATTGAGAGCTCTTTCTTGATTCTATGGGTGGTGGTGCATGGCCGTTCTTAGTTGGTGGAGTGATTTGTCTGGTTAATTCCGTTAACGAACGAGACCTCAGCCTACTAAATAGTACAATTTATCGTCATGATAGATTGAGACTTCT	D_0__Eukaryota;D_1__SAR;D_2__Stramenopiles;D_3__Labyrinthulomycetes;D_4__uncultured	0.7	0	0	0	0	0	0	0	0	0	0	10	0	0	0	0	0	0	0	0	0	1	0	0	0	0	0	0	0	0	0	0	0	0	0	0	0	0	0	0	0	0	0	0	0	0	0
ASV234	ATACCATCGTAGTCTTAACCGTAAACAATGCCGACTTGCGATTGTCCAATGGTTGTTTAGCCGTGGGCAGCAGCACATGAGAAATCAAAGTCTTTGGGTTCCGGGGGGAGTATGGTCGCAAGGCTGAAACTTAAAGGAATTGACGGAAGGGCACCACCAGGAGTGGAGCCTGCGGCTTAATTTGACTCAACACGGGGAAACTTACCAGGTCCAGACATGGGAAGGATTGACAGATTGAGAGCTCTTTCTTGATTCTATGGGTGGTGGTGCATGGCCGTTCTTAGTTGGTGGAGCGATTTGTCTGGTTAATTCCGTTAACGAACGAGACCACAGCCTACTAAATAGTACGACTTATGGTAACATAGGCTGAGACTTCTTAG	D_0__Eukaryota;D_1__SAR;D_2__Stramenopiles;D_3__Labyrinthulomycetes;D_4__Thraustochytriaceae;D_5__uncultured	0.7	0	0	0	0	0	0	0	0	0	0	17	0	0	0	43	0	0	0	8	0	0	0	0	4	0	0	0	0	0	0	0	0	0	0	0	0	0	0	0	0	0	0	0	0	0	0
ASV236	ATACCATCGTAGTCTTAACCATAAACTATGCCGACTAGGGATTGGCAGACGTTATTTTAAACGACTTTGCCAGCACCTTATGAGAAATCAAAGTCTTTGGGTTTTGGGGGAAGTATGGTCGCAAGGCTGAAACTTAAAGGAATTGACGGAAGGGCACCACCAGGAGTGGAGCCTGCGGCTTAATTTGACTCAACACGGGAAAACTTACCAGGTTCAGACGTAATAAGGATTGACAGATTGAGAGCTCTTTCTTGATTCTACGGGTGGTGGTGCATGGCCGTTCTTAGTTGGTGGAGTGATTTGTCTGGTTAATTCCGTTAACGAACGAGACCTCAGCCTGCTAAATAGTATGCGCTTTCTCACGAAAGCGTAAGACTTCT	D_0__Eukaryota;D_1__SAR;D_2__Stramenopiles;D_3__Labyrinthulomycetes;D_4__uncultured	0.6	0	0	0	0	4	0	0	0	0	0	0	0	0	0	0	0	0	0	0	0	0	0	0	0	0	0	0	0	0	0	0	0	0	41	0	0	0	0	13	0	0	0	0	0	0	0
ASV232	ATACCATCGTAGTCTTAACCTTAAACCATGCCGACTAGGGATTGGTGGACGTTATTTGAACGACTTCATCAGCACCTTATGAGAAATCAAAGTCTTTGGGTTCCGGGGGGAGTATGGTCGCAAGGCTGAAACTTAAAGGAATTGACGGAAGGGCACCACCAGGAGTGGAGCCTGCGGCTTAATTTGACTCAACACGGGAAAACTTACCAGGTCCGGACATAGTAAGGATTGACAGATTGAGAGCTCTTTCTTGATTCTATGGGTGGTGGTGCATGGCCGTTCTTAGTTGGTGGAGTGATTTGTCTGGTTAATTCCGTTAACGAACGAGACCTCAGCCTGCTAAATAGTATGCGCTTTCATTTGAAAGCGTAAGACTTCTT	D_0__Eukaryota;D_1__SAR;D_2__Stramenopiles;D_3__Labyrinthulomycetes;D_4__Thraustochytriaceae	0.6	0	0	0	0	0	0	0	0	0	8	0	2	0	0	9	0	0	0	0	0	0	0	0	0	0	0	0	0	0	0	0	0	0	18	0	0	0	0	29	0	0	0	0	0	0	0
ASV238	ATACCATCGTAGTCTTAACTGTAAACTATGCCGACTTGCGATTGTCCGTCGTTGTGTTTTAGACATGGGCAGCAGCACATGAGAAATCAAAGTTTTTGGGTTCCGGGGGGAGTATGGTCGCAAGGTTGAAACTTAAAGGAATTGACGGAAGGGCACCACCAGGAGTGGAGCCTGCGGCTTAATTTGACTCAACACGGGAAAACTTACCAGGTCCAGACATAGTAAGGATTGACAGATTGAGAGCTCTTTCTTGATTCTATGGGTGGTGGTGCATGGCCGTTCTTAGTTGGTGGAGTGATTTGTCTGGTTAATTCCGTTAACGAACGAGACCTCAGCCTACTAAATAGTGCTGCGTATCGCGAGATACGTATTTGATACTT	D_0__Eukaryota;D_1__SAR;D_2__Stramenopiles;D_3__Labyrinthulomycetes;D_4__Thraustochytriaceae;D_5__Thraustochytrium	0.8	0	0	0	0	0	0	0	0	0	0	0	6	0	26	0	6	0	13	0	0	0	0	0	0	0	0	0	0	0	0	0	0	0	0	0	0	0	0	0	0	0	0	0	0	0	0
ASV239	ATACCATCGTAGTCTTAACCATAAACTATGCCGACTAGGGATCGGACAACGTTAACTTAATGACTTGTTCGGCACCTCATCTGAAAAGAAAGTCTTTGGGTTCCGGGGGGAGTATGGTCGCAAGGCTGAAACTTAAAGGAATTGACGGAAGGGCACCACCAGGAGTGGAGCCTGCGGCTTAATTTGACTCAACACGGGAAAACTTACCAGGTCCAGACATAGTAAGGATTGACAGATTGAGAGCTCTTTCTTGATTCTATGGGTGGTGGTGCATGGCCGTTCTTAGTTGGTGGAGTGATTTGTCTGGTTAATTCCGTTAACGAACGAGACCTCAGCCTACTAAATAGTGGCGCCTTTCTCGCGAAAGGCCGTCGACTTCT	D_0__Eukaryota;D_1__SAR;D_2__Stramenopiles;D_3__Labyrinthulomycetes;D_4__uncultured	0.8	0	0	0	0	0	0	0	0	0	0	0	0	0	0	0	0	2	0	0	19	16	32	0	0	0	0	0	0	0	0	0	0	0	0	0	0	0	0	0	0	0	0	0	0	0	0
ASV241	ATACCATCGTAGTCTCAACTATAAACTATGCCGACTTGGGATTGGAGGATGTGAATTTTTTATAACACCTTCAGCACCACATGAGAAATCAAAGTCTTTGGGTTCCGGGGGGAGTATGGTCGCAAGGCTGAAACTTAAAGGAATTGACGGAAGGGCACACAAGTAGTGGAGCCTGCGGCTTAATTTGACTCAACACGGGAAAACTTACCAGGTCCAGACATAGTAAGGATTGACAGATTGAGAGCTCTTTCTTGATTCTATGGGTGGTGGTGCATGGCCGTTCTTAGTTGGTGGAGTGATTTGTCTGGTTAATTCCGTTAACGAACGAGACCTCAGCTTGCTTTATAGTGTTGCGAATGATTTTTCATTCGTATTTTGAC	D_0__Eukaryota;D_1__SAR;D_2__Stramenopiles;D_3__Labyrinthulomycetes	0.8	0	0	0	0	0	0	0	0	0	0	0	0	0	0	0	0	0	0	0	0	0	0	0	0	0	0	0	0	0	0	0	0	0	0	0	0	0	0	0	0	0	0	0	0	0	0
ASV240	ATACCATCGTAGTCTTAACCATAAACTATGCCGACTAGGGATTGGTGAACGTATTAAGACGTCATCAGTACCTCGTGAGAAATCAAAGTCTTTGGGTTCTGGGGGGAGTATGGTCGCAAGGCTGAAACTTAAAGGAATTGACGGAAGGGCACCACCAGGAGTGGAGCCTGCGGCTTAATTTGACTCAACACGGGAAAACTTACCAGGTCCAGACATAAATAGGATTGACAGATTGAGAGCTCTTTCATGATTGTATGGGTGGTGGTGCATGGCCGTTCTTAGTTGGTGGAGTGATTTGTCTGGTTAATTCCGTTAACGAACGAGACCTCAGCCTACTAAATAGACCGCGCATTGTTACAATGCGACGGACTTCTTAGAGG	D_0__Eukaryota;D_1__SAR;D_2__Stramenopiles;D_3__Labyrinthulomycetes;D_4__Labyrinthulaceae;D_5__Labyrinthula	0.9	0	0	0	0	0	0	0	0	0	0	0	0	0	0	0	0	0	0	0	0	0	0	0	0	0	0	0	0	0	26	0	0	0	0	0	0	0	0	0	0	0	0	0	33	0	0
ASV242	ATACCATCGTAGTCTTAACCATAAACTATGCCGACTAGGGATTGGTGGAAGTATTTTAGACTTCATCAGTACCTTATGAGAAATCAAAGTCTTTGGGTTCTGGGGGGAGTATGGTCGCAAGGCTGAAACTTAAAGGAATTGACGGAAGGGCACCACCAGGAGTGGAGCCTGCGGCTTAATTTGACTCAACACGGGAAAACTTACCAGGTCCAGACATAGTAAGGATTGACAGATTGAGAGCTCTTTCTTGATTCTATGGGTGGTGGTGCATGGCCGTTCTTAGTTGGTGGAGTGATTTGTCTGGTTAATTCCGTTAACGAACGAGACCTCAGCCTGCTAAATAGTTTGTTCATTCGTAAGAATGTTTAAGCTTCTTAGAG	D_0__Eukaryota;D_1__SAR;D_2__Stramenopiles;D_3__Labyrinthulomycetes;D_4__Thraustochytriaceae	0.6	0	0	0	0	0	0	0	0	0	67	0	0	0	0	0	0	0	0	0	0	0	0	0	0	0	0	0	0	0	0	0	0	0	0	0	0	0	0	0	0	0	0	0	0	0	0
ASV243	ATACCATCGTAGTCTTAACCATAAACTATGCCGACTAGGGATTGGCAGACGTTAACTTAATGACTCTGTCAGCACCTTATGAGAAATCAAAGTCTTTGGGTTCCGGGGGGAGTATGGTCGCAAGGCTGAAACTTAAAGGAATTGACGGAAGGGCACCACCAGGAGTGGAGCCTGCGGCTTAATTTGACTCAACACGGGAAAACTTACCAGGTCCAGACATAGTAAGGATTGACAGATTGAGAGCTCTTTCTTGATTCTATGGGTGGTGGTGCATGGCCGTTCTTAGTTGGTGGAGTGATTTGTCTGGTTAATTCCGTTAACGAACGAGACCTCAGCCTACTAAATAGTGGCACCTTTCTCACGAAAGGTCGTCGACTTCT	D_0__Eukaryota;D_1__SAR;D_2__Stramenopiles;D_3__Labyrinthulomycetes;D_4__uncultured	1	0	0	0	0	0	0	0	0	0	0	0	0	0	0	0	0	0	0	0	7	0	0	0	0	0	0	0	0	0	0	0	0	0	0	0	0	0	0	0	0	0	0	0	0	0	0
ASV244	ATACCATCGTAGTCTTAACCATAAACTATGCCGACTAGGGATCGGCGGACGTTATTTAAACGACTCCGTCGGCACCTTATGAGAAATCAAAGTCTTTGGGTTCCGGGGGGAGTATGGTCGCAAGGCTGAAACTTAAAGGAATTGACGGAAGGGCACCACCAGGAGTGGAGCCTGCGGCTTAATTTGACTCAACACGGGAAAACTTACCAGGTCCAGACATAGTGAGGATTGACAGATTGAGAGCTCTTTCTTGATTCTATGGGTGGTGGTGCATGGCCGTTCTTAGTTGGTGGAGTGATTTGTCTGGTTAATTCCGTTAACGAACGAGACCTCAGCCTACTAAATAGTGGCGCTTTTCTCACGAAAGGTTGTCGACTTCT	D_0__Eukaryota;D_1__SAR;D_2__Stramenopiles;D_3__Labyrinthulomycetes;D_4__uncultured	0.8	0	0	0	0	0	0	0	0	0	0	0	0	0	0	0	0	0	0	0	0	0	0	0	0	0	36	0	0	0	0	0	0	0	0	0	0	0	0	0	0	0	0	0	0	0	0
ASV245	ATACCATCGTAGTCTTAACCGTAAACTATGCCGACTTGCGATTGTCCGATGTTTGTTTATTAGACGCGGGCAGCAGCACATGAGAAATCAAAGTCTTTGGGTTCCGGGGGGAGTATGGTCGCAAGGCTGAAACTTAAAGGAATTGACGGAAGGGCACCACCAGGAGTGGAGCCTGCGGCTTAATTTGACTCAACACGGGAAAACTTACCAGGTCCAGACATAAGAAGGATTGACAGATTGAGAGCTCTTTCTTGATTTTATGGGTGGTGGTGCATGGCCGTTCTTAGTTGGTGGAGCGATTTGTCTGGTTAATTCCGTTAACGAACGAGACCACAGCCTACTAAATAGTACGGGTTATGGTAACATAGCTTGAGACTTCT	D_0__Eukaryota;D_1__SAR;D_2__Stramenopiles;D_3__Labyrinthulomycetes;D_4__Thraustochytriaceae	1	10	0	0	0	0	0	0	0	0	0	0	0	0	0	0	0	0	0	0	0	0	0	0	0	0	0	0	0	0	0	0	0	0	27	0	0	0	0	7	0	7	0	0	0	0	0
ASV247	ATACCATCGTAGTCTTAACCATAAACTATGCCGACTAGGGATTAGCGGAGTTTTTCAATGTCTCCGTTAGCACCTTATGAGAAATCAAAGTCTTTGGGTTCCGGGGGGAGTATGGTCGCAAGTCTGAAACTTAAAGGAATTGACGGAAGGGCACCACCAGGAGTGGAGCCTGCGGCTTAATTTGACTCAACACGGGAAAACTTACCAGGTCCAGACATAATGAGGATTGACAGATTGAGAGCTCTTTCTTGATTCTATGGGTGGTGGTGCATGGCCGTTCTTAGTTGGTGGAGTGATTTGTCTGGTTAATTCCGTTAACGAACGAGACCTCAGCCTACTAAATAGTGACTGTTATCTTCCGATAGCAATACACTTCTTAG	D_0__Eukaryota;D_1__SAR;D_2__Stramenopiles;D_3__Labyrinthulomycetes;D_4__uncultured	1	0	0	0	0	0	0	0	0	0	0	0	0	0	3	0	0	0	0	0	0	1	0	0	0	0	0	0	0	1	0	0	0	0	0	0	0	0	0	0	0	0	0	0	0	0	0
ASV246	ATACCATCGTAGTCTTAACCATAAACTATGCCGACTAGGGATTGGTGGACGTTATTTGAACGACTTCATCAGCACCTTATGAGAAATCAAAGTCTTTGGGTTCCGGGGGGAGTATGGTCGCAAGGCTGAAACTTAAAGGAATTGACGGAAGGGCACCACCAGGAGTGGAGCCTGCGGCTTAATTTGACTCAACACGGGAAAACTTACCAGGTCCGGACATAGTGAGGATTGACAGATTGAGAGCTCTTTCTTGATTCTATGGGTGGTGGTGCATGGCCGTTCTTAGTTGGTGGAGTGATTTGTCTGGTTAATTCCGTTAACGAACGAGACCTCAGCCTACTAAATAGTATGCGCTTTTTCACGAAAGCGTAAGACTTCTT	D_0__Eukaryota;D_1__SAR;D_2__Stramenopiles;D_3__Labyrinthulomycetes;D_4__Thraustochytriaceae	0.6	0	0	0	0	0	0	0	0	0	5	0	0	0	0	0	0	0	0	0	0	0	0	0	0	0	0	0	0	0	23	0	0	0	19	0	0	0	0	0	0	0	0	0	0	0	0
ASV248	ATACCATCGTAGTCTTAACCATAAACTATGCCGACTAGGGATTGGCGGACGTTGTCTATATGACTCCGCCAGCACCTCATGAGAAATCAAAGTCTTTGGGTTCCGGGGGGAGTATGGTCGCAAGGCTGAAACTTAAAGGAATTGACGGAAGGGCACCACCAGGAGTGGAGCCTGCGGCTTAATTTGACTCAACACGGGAAAACTTACCAGGTCCAGACATAGTAAGGATTGACAGATTGAGAGCTCTTTCTTGATTCTATGGGTGGTGGTGCATGGCCGTTCTTAGTTGGTGGAGTGATTTGTCTGGTTAATTCCGTTAACGAACGAGACCTCAGCCTGCTAAATAGTGTGCATATTCGCAAGAATGTGTTCGACTTCTT	D_0__Eukaryota;D_1__SAR;D_2__Stramenopiles;D_3__Labyrinthulomycetes;D_4__Thraustochytriaceae;D_5__Aplanochytrium	1	0	0	0	0	0	0	0	0	0	0	0	0	0	0	0	0	0	47	0	0	0	0	0	0	0	0	18	0	0	0	0	0	0	0	0	0	0	0	0	0	0	0	0	0	0	0
ASV250	ATACCATCGTAGTCTTAACCATAAACTATGCCGACTTGGGATTGGCGGACGTTAACTTAATGACTCCGTCAGCACCATATGAGAAATCAAAGTCTTTGGGTTCCGGGGGGAGTATGGTCGCAAGGCTGAAACTTAAAGGAATTGACGGAAGGGCACCACCAGGAGTGGAGCCTGCGGCTTAATTTGACTCAACACGGGAAAACTTACCAGGTCCAGACATAGTAAGGATTGACAGATTGAGAGCTCTTTCTTGATTCTATGGGTGGTGGTGCATGGCCGTTCTTAGTTGGTGGAGTGATTTGTCTGGTTAATTCCGTTAACGAACGAGACCTCGGCCTACTAAATAATACTGCCTTTCTCGCGAAAGGTTGTGATTTCTT	D_0__Eukaryota;D_1__SAR;D_2__Stramenopiles;D_3__Labyrinthulomycetes;D_4__uncultured	0.8	0	0	0	0	0	0	0	0	0	0	0	0	0	0	0	0	45	0	0	0	9	0	0	0	0	0	0	0	0	0	0	0	0	0	0	0	0	0	0	0	0	0	0	0	0	0
ASV249	ATACCATCGTAGTCTTAACCATAAACTATGCCGACTAGGGATTAGCAGTCGTTTTTCTTTATGACTCTGTTAGCACCTTATGAGAAATCAAAGTCTTTGGGTTCCGGGGGGAGTATGGTCGCAAGGCTGAAACTTAAAGGAATTGACGGAAGGGCACCACCAGGAGTGGAGCCTGCGGCTTAATTTGACTCAACACGGGAAAACTTACCAGGTCCAGACATAGTAAGGATTGACAGATTGAGAGCTCTTTCTTGATTCTATGGGTGGTGGTGCATGGCCGTTCTTAGTTGGTGGAGTGATTTGTCTGGTTAATTCCGTTAACGAACGAGACCTCAGCCTGCTAAATAGTGTGTGTTTTCTCACGAAAGCATTCGACTTCT	D_0__Eukaryota;D_1__SAR;D_2__Stramenopiles;D_3__Labyrinthulomycetes;D_4__uncultured	1	0	0	0	0	0	0	0	0	0	0	0	0	0	0	0	0	0	0	0	0	0	0	10	0	0	0	0	0	0	0	0	0	0	0	0	0	0	0	0	0	0	0	0	0	0	0
ASV251	ATACCATCGTAGTCTTAACCATAAACTATGCCGACTTGGGATTGGCAGACGTTGTTTTATTGACTCTGTCAGCACCATATGAGAAATCAAAGTCTTTGGGTTCCGGGGGGAGTATGGTCGCAAGGCTGAAACTTAAAGGAATTGACGGAAGGGCACCACCAGGAGTGGAGCCTGCGGCTTAATTTGACTCAACACGGGAAAACTTACCAGGTCCAGACATAGTAAGGATTGACAGATTGAGAGCTCTTTCTTGATTCTATGGGTGGTGGTGCATGGCCGTTCTTAGTTGGTGGAGTGATTTGTCTGGTTAATTCCGTTAACGAACGAGACCTCAGCCTACTAAATAGTGGCGTTTATCTCACGATAGGCGTGGACTTCTT	D_0__Eukaryota;D_1__SAR;D_2__Stramenopiles;D_3__Labyrinthulomycetes;D_4__uncultured	0.9	0	0	0	0	0	14	0	0	0	0	0	0	0	0	0	0	0	0	0	0	0	0	0	0	0	0	0	0	0	0	0	0	0	0	0	30	0	0	0	0	0	0	0	0	0	0
ASV252	ATACCATCGTAGTCTCAACCATAAACTATGCCGACTTGGGATTGGAAGATGTGAATTTTTAATAACTCTTTCAGGACCACATGAGAAATCAAAGTCTTTGGGTTCCGGGGGGAGTATGGTCGCAAGGCTGAAACTTAAAGGAATTGACGGAAGGGCACACCAGAAGTGGAGCCTGCGGCTTAATTTGACTCAACACGGGAAAACTTACCAGGTCCAGACATAGTAAGGATTGACAGATTGAGAGCTCTTTCTTGATTCTATGGGTGGTGGTGCATGGCCGTTCTTAGTTGGTGGAGTGATTTGTCTGGTTGATTCCGCTAACGAACGAGACCTCGGCTTACTTTATAGTGTTGCGAATAAATTTATTCGTACTATCACTT	D_0__Eukaryota;D_1__SAR;D_2__Stramenopiles;D_3__Labyrinthulomycetes	0.9	0	0	0	0	0	0	0	0	0	0	0	63	0	0	0	0	0	0	0	0	0	0	0	0	0	0	0	0	0	0	0	0	0	0	0	0	0	0	0	0	0	0	0	0	0	0
ASV254	ATACCATCGTAGTCTCAACTATAAACTATGCCGACTTGGGATTGGAGGATGTGAATTTTTAATAACTCCTTCAGCACCACATGAGAAATCAAAGTTTTTGGGTTCCGGGGGGAGTATGGTCGCAAGGCTGAAACTTAAAGGAATTGACGGAAGGGCACACAAGTAGTGGAGCCTGCGGCTTAATTTGACTCAACACGGGAAAACTTACCAGGTCCAGACATAGTAAGGATTGACAGATTGAGAGCTCTTTCTTGATTCTATGGGTGGTGGTGCATGGCCGTTCTTAGTTGGTGGAGTGATTTGTCTGGTTAATTCCGTTAACGAACGAGACCTCAGCTTGCTTTATAGTGGGACGAATGATTTTTCATTCGTGTTTTTAT	D_0__Eukaryota;D_1__SAR;D_2__Stramenopiles;D_3__Labyrinthulomycetes	0.9	0	0	0	0	0	0	0	0	0	10	0	0	0	0	0	0	0	0	0	0	0	0	0	0	0	0	0	0	0	0	0	0	0	9	0	0	0	0	33	0	0	0	0	0	0	9
ASV253	ATACCATCGTAGTCTTAACAGTAAACTATGCCGACTTGCGATTGTCCGATGTTGTTTATGACATGGGCAGCAGCACATGAGAAATCAAAGTTTTTGGGTTTCGGGGGGAGTATGATCGCAAGGTTGAAACTTAAAGGAATTGACGGAAGGGCACACAAGTAGTGGAGCCTGCGGCTTAATTTGACTCAACACGGGAAAACTTACCAGGTCCAGACATAGTAAGGATTGACAGATTGAGAGCTCTTTCTTGATTCTATGGGTGGTGGTGCATGGCCGTTCTTAGTTGGTGGAGTGATTTGTCTGGTTAATTCCGTTAACGAACGAGACCTCAACCTACTAAATAGTAGTAGTTATAGCAATATAATTATAGACTTCTTAGA	D_0__Eukaryota;D_1__SAR;D_2__Stramenopiles;D_3__Labyrinthulomycetes;D_4__Thraustochytriaceae;D_5__Thraustochytrium	0.6	0	0	0	0	0	0	0	0	0	0	0	0	0	0	0	0	0	0	0	0	0	0	13	4	0	0	0	0	0	0	0	0	0	0	0	0	0	0	0	0	0	0	0	0	0	0
ASV255	ATACCATCGTAGTCTTAACCATAAACTATGCCGACTAGGGATTGGTGGACGTTATATTTTAGAACGACTTCATCAGCACCTTATGAGAAATCAAAGTCTTTGGGTTCCGGGGGGAGTATGGTCGCAAGGCTGAAACTTAAAGGAATTGACGGAAGGGCACCACCAGGAGTGGAGCCTGCGGCTTAATTTGACTCAACACGGGAAAACTTACCAGGTCCAGACATAGTAAGGATTGACAGATTGAGAGCTCTTTCTTGATTCTATGGGTGGTGGTGCATGGCCGTTCTTAGTTGGTGGAGTGATTTGTCTGGTTAATTCCGTTAACGAACGAGACCTCAGCCTGCTAAATAGTATGCCTTTTTTGTTTTTGAAAAGGGTAA	D_0__Eukaryota;D_1__SAR;D_2__Stramenopiles;D_3__Labyrinthulomycetes;D_4__Thraustochytriaceae	0.7	0	0	0	0	0	0	16	0	0	0	0	0	0	3	0	0	0	0	0	0	0	0	0	0	0	0	0	0	0	0	0	0	0	8	0	0	0	0	11	0	0	0	0	0	0	0
ASV256	ATACCATCGTAGTCTTAACCATAAACTATGCCGACTAGGGATTGGCGGACGTTAATTAACGACTCCGTCAGCACCTTATGAGAAATCAAAGTCTTTGGGTTCCGGGGGGAGTATGGTCGCAAGGCTGAAACTTAAAGGAATTGACGGAAGGGCACCACCAGGAGTGGAGCCTGCGGCTTAATTTGACTCAACACGGGAAAACTTACCAGGTCCGGACATAGGAAGGATTGACAGATTGAGAGCTCTTTCTTGATTCTATGGGTGGTGGTGCATGGCCGTTCTTAGTTGGTGGAGTGATTTGTCTGGTTAATTCCGTTAACGAACGAGACCTCAGCCTGCTAAATAGTATGCATTTTTCTTGGAAAGTGTAAGACTTCTTA	D_0__Eukaryota;D_1__SAR;D_2__Stramenopiles;D_3__Labyrinthulomycetes;D_4__uncultured;D_5__uncultured labyrinthulid;D_6__;D_7__;D_8__;D_9__;D_10__;D_11__;D_12__;D_13__;D_14__	0.6	0	0	0	0	0	0	0	0	0	0	0	0	0	0	0	0	0	58	0	0	0	0	0	0	0	0	0	0	0	0	0	0	0	0	0	0	0	0	0	0	0	0	0	0	0	0
ASV257	ATACCATCGTAGTCTTAACCATAAACTATGCCGACTAGGGATTAGCAGACGTTATTTGAATGACTTTGCTAGCACCTTATGAGAAATCAAAGTCTTTGGGTTCCGGGGGGAGTATGGTCGCAAGGCTGAAACTTAAAGGAATTGACGGAAGGGCACCACCAGGAGTGGAGCCTGCGGCTTAATTTGACTCAACACGGGAAAACTTACCAGGTCCAGACATAGTAAGGATTGACAGATTGAGAGCTCTTTCTTGATTCTATGGGTGGTGGTGCATGGCCGTTCTTAGTTGGTGGAGTGATTTGTCTGGTTAATTCCGTTAACGAACGAGACCTCAGCCTACTAAATAGTAGGGCCTTTCTCACGAAAGGTCTTGACTTCTT	D_0__Eukaryota;D_1__SAR;D_2__Stramenopiles;D_3__Labyrinthulomycetes;D_4__uncultured	0.8	0	0	0	0	0	0	0	0	0	0	0	0	0	0	0	0	0	0	0	17	21	11	0	0	0	0	0	0	0	0	0	0	0	0	0	0	0	0	0	0	0	0	0	0	0	0
ASV259	ATACCATCGTAGTCTTAACCATAAACTATGCCGACTAGGGATTGGCGGACGTTATTTTTATGACTCCGCCAGCACCTCATGAGAAATCAAAGTCTTTGGGTTCCGGGGGGAGTATGGTCGCAAGGCTGAAACTTAAAGGAATTGACGGAAGGGCACCACCAGGAGTGGAGCCTGCGGCTTAATTTGACTCAACACGGGAAAACTTACCAGGTCCAGACATAGTAAGGATTGACAGATTGAGAGCTCTTTCTTGATTCTATGGGTGGTGGTGCATGGCCGTTCTTAGTTGGTGGAGTGATTTGTCTGGTTAATTCCGTTAACGAACGAGACCTCAGCCTGCTAAATAGTGTGCGTATTTTAACGAATGCGTTCGACTTCTT	D_0__Eukaryota;D_1__SAR;D_2__Stramenopiles;D_3__Labyrinthulomycetes;D_4__Thraustochytriaceae;D_5__Aplanochytrium	1	0	0	0	0	0	0	0	0	0	0	0	0	0	0	0	22	0	0	28	0	7	0	0	0	0	0	0	0	0	0	0	0	0	0	0	0	0	0	0	0	0	0	0	0	0	0
ASV258	ATACCATCGTAGTCTTAACCATAAACTATGCCGACTAGGGATCAGCAGACGTTATTTTAATGACTCTGTTGGCACCTTATGAGAAATCATAAGTCTTTGGGTTCCGGGGGGAGTATGGTCGCAAGGCTGAAACTTAAAGGAATTGACGGAAGGGCACCACCAGGAGTGGAGCCTGCGGCTTAATTTGACTCAACACGGGAAAACTTACCAGGTCCAGACATAGTAAGGATTGACAGATTGAGAGCTCTTTCTTGATTCTATGGGTGGTGGTGCATGGCCGTTCTTAGTTGGTGGAGTGATTTGTCTGGTTAATTCCGATAACGAACGAGACCTCAGCCTGCTAAATAGTATGCATTTTCTTACGAAAGTGTAAGACTTCT	D_0__Eukaryota;D_1__SAR;D_2__Stramenopiles;D_3__Labyrinthulomycetes;D_4__uncultured	1	0	0	0	0	0	0	0	0	0	0	0	0	0	0	0	0	0	12	14	0	0	0	18	0	0	0	12	0	0	0	0	0	0	0	0	0	0	0	0	0	0	0	0	0	0	0
ASV260	ATACCATCGTAGTCTTAACCATAAACTATGCCGACTAGGGATTAGCAGTCGttttttttATGACTCTGTTAGCACCTTATGAGAAATCAAAGTCTTTGGGTTCCGGGGGGAGTATGGTCGCAAGGCTGAAACTTAAAGGAATTGACGGAAGGGCACCACCAGGAGTGGAGCCTGCGGCTTAATTTGACTCAACACGGGAAAACTTACCAGGTCCAGACATAGTAAGGATTGACAGATTGAGAGCTCTTTCTTGATTCTATGGGTGGTGGTGCATGGCCGTTCTTAGTTGGTGGAGTGATTTGTCTGGTTAATTCCGTTAACGAACGAGACCTCAGCCTGCTAAATAGTGTTCTCTTTCTCACGAAAGAGTTCGACTTCTT	D_0__Eukaryota;D_1__SAR;D_2__Stramenopiles;D_3__Labyrinthulomycetes;D_4__uncultured	1	0	0	0	0	0	0	0	0	0	0	0	0	0	0	0	0	0	0	0	0	0	0	55	0	0	0	0	0	0	0	0	0	0	0	0	0	0	0	0	0	0	0	0	0	0	0
ASV261	ATACCATCGTAGTCTTAACCGTAAACGATGCCGACTTGCGATTGTCCAATGGTGTTTAAAGCCGTGGGCAGCAGCACATGAGAAATCAAAGTCTTTGGGTTCCGGGGGGAGTATGGTCGCAAGGCTGAAACTTAAAGGAATTGACGGAAGGGCACCACCAGGAGTGGAGCCTGCGGCTTAATTTGACTCAACACGGGAAAACTTACCAGGTCCAGACATAGGAAGGATTGACAGATTGATAGCTCTTTCTTGATTCTATGGGTGGTGGTGCATGGCCGTTCTTAGTTGGTGGAGCGATTTGTCTGGTTAATTCCGTTAACGAACGAGACCACAGCCTACTAAATAGTACGATTTATGGCAACATAGATTGAGACTTCTTA	D_0__Eukaryota;D_1__SAR;D_2__Stramenopiles;D_3__Labyrinthulomycetes;D_4__Thraustochytriaceae;D_5__uncultured;D_6__uncultured labyrinthulid;D_7__;D_8__;D_9__;D_10__;D_11__;D_12__;D_13__;D_14__	0.6	0	0	0	0	0	0	0	0	0	41	0	0	0	0	0	0	0	0	0	0	0	0	0	0	0	0	0	0	0	0	0	0	0	14	0	0	0	0	0	0	0	0	0	0	0	0
ASV263	ATACCATCGTAGTCTCAACCATAAACTATGCCGACTTGGGATTGGAGGACGTGAATTTTTAATAACTCCTTCAGCACCACATGAGAAATCAAAGTCTTTGGGTTCCGGGGGGAGTATGGTCGCAAGGCTGAAACTTAAAGGAATTGACGGAAGGGCACACCAGAAGTGGAGCCTGCGGCTTAATTTGACTCAACACGGGAAAACTTACCAGGTCCAGACATAGTAAGGATTGACAGATTGAGAGCTCTTTCTTGATTCTATGGGTGGTGGTGCATGGCCGTTCTTAGTTGGTGGAGTGATTTGTCTGGTTAATTCCGTTAACGAACGAGACCTCAGCTTGCTTTATAGTGTTGCGAATGGTTTTTCATTCGTATTTTTTT	D_0__Eukaryota;D_1__SAR;D_2__Stramenopiles;D_3__Labyrinthulomycetes	0.9	0	0	0	0	27	0	0	0	0	0	0	0	0	0	0	0	0	0	0	0	0	0	0	0	0	0	0	0	0	28	0	0	0	0	0	0	0	0	0	0	0	0	0	0	0	0
ASV262	ATACCATCGTAGTCTTAACCATAAACTATGCCGACTAGGGATTGGTGGACGTTGTTTATGACTCCATCAGCACCTTATGAGAAATCAAAGTCTTTGGGTTCCGGGGGGAGTATGGTCGCAAGGCTGAAACTTAAAGGAATTGACGGAAGGGCACCACCAGGAGTGGAGCCTGCGGCTTAATTTGACTCAACACGGGAAAACTTACCAGGTCCAGACATAGTAAGGATTGACAGATTGAGAGCTCTTTCTTGATTCTATGGGTGGTGGTGCATGGCCGTTCTTAGTTGGTGGAGTGATTTGTCTGGTTAATTCCGTTAACGAACGAGACCTCAGCCTACTAAATAGTGGCTGTTATCTCACGATAGCAGTGGACTTCTTAG	D_0__Eukaryota;D_1__SAR;D_2__Stramenopiles;D_3__Labyrinthulomycetes;D_4__uncultured	1	0	0	0	0	0	17	0	0	0	0	6	0	0	0	0	0	0	0	0	0	0	0	0	0	0	0	0	0	11	0	0	0	0	0	0	0	0	0	0	4	7	0	0	0	0	0
ASV264	ATACCATCGTAGTCCTAACCATAAACGATGCCGACTCGGGATCCCAGAACGTTATTTTTATGACCTTTGGGGCACCGTATGAGAAATCAAAGTCTTTGGGTTCCGGGGGGAGTATGTTCGCAAGGATGAAACTTAAAGGAATTGACGGAAGGGCACCACAAGACGTGGAGCCTGCGGCTTAATTTGACTCAACACGGGAAAACTTACCAGGTCCAGACATAATAAGGATTGTCAGATTGAGAGCTCTTACTTGATTCTATGGGTGGTGGTGCATGGCCGTTCTTAGTTGGTGGAGTGATTTGTCTGGTTGATTCCGTTAACGAACGAGACCTCGGCTTACTAAATAGAGAACTCTTTCTCACGAAAGTTTAATCTTCTTA	D_0__Eukaryota;D_1__SAR;D_2__Stramenopiles;D_3__Labyrinthulomycetes;D_4__uncultured	0.8	0	0	0	0	0	0	0	0	0	0	0	0	0	0	40	0	0	0	0	0	0	0	0	0	0	0	0	0	0	0	0	0	0	0	0	0	0	0	0	0	0	0	0	0	0	0
ASV266	ATACCATCGTAGTCTTAACCATAAACTATGCCGACTAGGGATTGGCGGACGTTCTCAAATGACTCCGTCAGCACCTTATGAGAAATCAAAGTCTTTGGGTTCCGGGGGGAGTATGGTCGCAAGGCTGAAACTTAAAGGAATTGACGGAAGGGCACCACCAGGAGTGGAGCCTGCGGCTTAATTTGACTCAACACGGGAAAACTTACCAGGTCCAGACATAGTAAGGATTGACAGATTGAGAGCTCTTTCTTGATTCTATGGGTGGTGGTGCATGGCCGTTCTTAGTTGGTGGAGTGATTTGTCTGGTTAATTCCGTTAACGAACGAGACCTCAGCCTACTAAATAGTGATGCGATCCTCACGGATTGTAGGACACTTCTT	D_0__Eukaryota;D_1__SAR;D_2__Stramenopiles;D_3__Labyrinthulomycetes;D_4__Thraustochytriaceae	0.6	0	0	0	0	0	0	0	0	0	0	0	0	0	0	0	0	0	0	0	0	0	0	0	0	0	0	0	0	0	0	0	0	8	0	0	0	0	0	0	0	0	0	0	0	0	0
ASV265	ATACCATCGTAGTCTATACCGTAAACGATGCCGACTTGCGATTGTCTGATGGTGTTTTTTGGCCACAGGCAGCAGCACATGAGAAATCAAAGTCTTTGGGTTCCGGGGGGAGTATGGTCGCAAGGCTGAAACTTAAAGGAATTGACGGAAGGGCACCACCAGGAGTGGAGCCTGCGGCTTAATTTGACTCAACACGGGGAAACTTACCAGGTCCAGACATAGGAAGGATTGACAGATTGAGAGCTCTTTCTTGATTCTATGGGTGGTGGTGCATGGCCGTTCTTAGTTGGTGGAGTGATTTGTCTGGTTAATTCCGTTAACGAACGAGACCTCAGCCTACTAAATAGTACTGCTTTTCGCAAGAAAGGTAGAGACTTCTT	D_0__Eukaryota;D_1__SAR;D_2__Stramenopiles;D_3__Labyrinthulomycetes;D_4__Thraustochytriaceae;D_5__uncultured	0.8	0	0	0	0	32	0	0	0	0	0	0	0	0	0	0	0	0	0	0	0	0	0	0	0	0	0	0	0	0	0	0	0	0	0	0	0	0	0	9	0	0	0	0	0	0	0
ASV267	ATACCATCGTAGTCTTAACCATAAACTATGCCGACTAGGGATTGGTAGACGTTATTTTAATGACTCTATCAGCACCTTATGAGAAATCAAAGTCTTTGGGTTCCGGGGGGAGTATGGTCGCAAGGCTGAAACTTAAAGGAATTGACGGAAGGGCACCACCAGGAGTGGAGCCTGCGGCTTAATTTGACTCAACACGGGAAAACTTACCAGGTCCAGACATAGTAAGGATTGACAGATTGAGAGCTCTTTCTTGATTCTATGGGTGGTGGTGCATGGCCGTTCTTAGTTGGTGGAGTGATTTGTCTGGTTGATTCCGTTAACGAACGAGACCTCAGCCTACTAAATAGTGTGTCGTTTTTCACGAAACGATTCGACTTCTT	D_0__Eukaryota;D_1__SAR;D_2__Stramenopiles;D_3__Labyrinthulomycetes;D_4__uncultured	1	0	0	0	0	0	0	0	0	0	0	0	0	0	0	0	0	0	0	0	0	2	0	0	0	0	0	0	0	0	0	0	0	0	0	0	0	0	0	0	0	0	0	0	0	0	0
ASV269	ATACCATCGTAGTCTCAACTATAAACTATGCCGACTTGGGATTGGAGGATGTGAATTTTTTATAACTCCTTCAGCACCACATGAGAAATCAAAGTCTTTGGGTTCCGGGGGGAGTATGGTCGCAAGGCTGAAACTTAAAGGAATTGACGGAAGGGCACACAAGTAGTGGAGCCTGCGGCTTAATTTGACTCAACACGGGAAAACTTACCAGGTCCAGACATAGTAAGGATTGACAGATTGAGAGCTCTTTCTTGATTCTATGGGTGGTGGTGCATGGCCGTTCTTAGTTGGTGGAGTGATTTGTCTGGTTAATTCCGTTAACGAACGAGACCTTCACATGCTTTATAGTGTTGCAAATGACTTTTCATTTGTATTTTTTT	D_0__Eukaryota;D_1__SAR;D_2__Stramenopiles;D_3__Labyrinthulomycetes	0.8	0	0	0	0	23	0	0	0	0	16	0	0	0	0	0	0	0	0	2	0	0	0	0	0	0	0	0	0	0	0	0	0	0	0	0	0	0	0	0	0	0	0	0	0	0	0
ASV268	ATACCATCGTAGTCTTAACCATAAACTATGCCGACTAGGGATTAGCGGACGTTATTTATATGACTTCGTTAGCACCTTATGAGAAATCAAAGTCTTTGGGTTCCGGGGGGAGTATGGTCGCAAGGCTGAAACTTAAAGGAATTGACGGAAGGGCACCACCAGGAGTGGAGCCTGCGGCTTAATTTGACTCAACACGGGAAAACTTACCAGGTCCAGACATAGTAAGGATTGACAGATTGAGAGCTCTTTCTTGATTCTATGGGTGGTGGTGCATGGCCGTTCTTAGTTGGTGGAGTGATTTGTCTGGTTAATTCCGTTAACGAACGAGACCTCAGCCTACTAAATAGTGTTTGCTTTTTCACGAAAGCAATCAACTTCTT	D_0__Eukaryota;D_1__SAR;D_2__Stramenopiles;D_3__Labyrinthulomycetes;D_4__uncultured	0.9	0	0	0	0	0	0	0	0	0	20	0	0	0	0	0	0	0	0	0	0	0	0	0	0	0	0	1	0	0	0	0	0	0	0	0	0	0	0	15	0	0	0	0	0	0	0
ASV273	ATACCATCGTAGTCTTAACCATAAACTATGCCGACTAGGGATTGGCGGACGTTATTTGTACGACTCCGTCAGCACCTTATGAGAAATCAAAGTCTTTGGGTTCCGGGGGGAGTATGGTCGCAAGGCTGAAACTTAAAGGAATTGACGGAAGGGCACCACCAGGAGTGGAGCCTGCGGCTTAATTTGACTCAACACGGGAAAACTTACCAGGTCCAGACATAGTAAGGATTGACAGATTGAGAGCTCTTTCTTGATTCTATGGGTGGTGGTGCATGGCCGTTCTTAGTTGGTGGAGTGATTTGTCTGGTTAATTCCGTTAACGAACGAGACCTCAGCCTGCTAAATAGTGGCGCCTTTCTCACGAAAGGTTGTCGACTTCT	D_0__Eukaryota;D_1__SAR;D_2__Stramenopiles;D_3__Labyrinthulomycetes;D_4__uncultured	0.8	0	0	0	0	0	0	0	0	0	0	0	0	0	0	0	0	0	0	0	0	0	34	0	0	0	0	0	0	0	0	0	0	0	0	0	0	0	0	0	0	0	0	0	0	0	0
ASV270	ATACCATCGTAGTCTTAACAGTAAACTATGCCGACTTGCGATTGTCCGATGTTTATTTTAGACGCGGGCAGCAGCACATGAGAAATCAAAGTCTTTGGGTTCCGGGGGGAGTATGGTCGCAAGGCTGAAACTTAAAGGAATTGACGGAAGGGCACCACCAGGAGTGGAGCCTGCGGCTTAATTTGACTCAACACGGGAAAACTTACCAGGTCCAGACATAGGAAGGATTGACAGATTGAGAGCTCTTTCTTGATTCTATGGGTGGTGGTGCATGGCCGTTCTTAGTTGGTGGAGCGATTTGTCTGGTTAATTCCGTTAACGAACGAGACCACGGCCTACTAAATAGTACTGCCTATGGTAACATAGGTCGAGACTTCTTA	D_0__Eukaryota;D_1__SAR;D_2__Stramenopiles;D_3__Labyrinthulomycetes;D_4__Thraustochytriaceae	1	30	0	0	0	0	0	0	0	0	0	0	0	0	0	0	0	0	0	0	0	0	0	20	1	0	0	0	0	0	0	0	0	0	0	0	0	0	0	0	0	0	0	0	0	0	0
ASV271	ATACCATCGTAGTCTTAACCGTAAACTATGCCGACTTGCGATTGTCCGATGTTGTATTCGACTTGGGCAGCAGCACATGAGAAATCAAAGTTTTTGGGTTCCGGGGGGAGTATGATCGCAAGGTTGAAACTTAAAGGAATTGACGGAAGGGCACCACCAGGAGTGGAGCCTGCGGCTTAATTTGACTCAACACGGGAAAACTTACCAGGTCCAGACATAGTAAGGATTGACAGATTGAGAGCTCTTTCTTGATTCTATGGGTGGTGGTGCATGGCCGTTCTTAGTTGGTGGAGTGATTTGTCTGGTTAATTCCGTTAACGAACGAGACCTCAGCCTACTAAATAGTACGTTGCGTATTGTGAGATACGTCGAGACTTCTT	D_0__Eukaryota;D_1__SAR;D_2__Stramenopiles;D_3__Labyrinthulomycetes;D_4__Thraustochytriaceae	1	0	0	0	0	0	0	0	0	0	0	0	27	0	0	0	0	0	0	0	0	0	0	0	0	0	0	0	0	0	0	0	0	0	0	0	0	0	0	0	0	0	0	0	0	0	0
ASV272	ATACCATCGTAGTCTTAACCATAAACTATGCCGACTAGGGATTGGCAGACGCTGTTTTATGGCTCTGTCAGCACCTTATGAGAAATCAAAGTCTTTGGGTTCCGGGGGGAGTATGGTCGCAAGGCTGAAACTTAAAGGAATTGACGGAAGGGCACCACCAGGAGTGGAGCCTGCGGCTTAATTTGACTCAACACGGGAAAACTTACCAGGTCCAGACATAGTAAGGATTGACAGATTGAGAGCTCTTTCTTGATTCTATGGGTGGTGGTGCATGGCCGTTCTTAGTTGGTGGAGTGATTTGTCTGGTTAATTCCGTTAACGAACGAGACCTCAGCCTACTAAATAGTGGCGTTTATCTCACGATAGGCGTGGACTTCTTA	D_0__Eukaryota;D_1__SAR;D_2__Stramenopiles;D_3__Labyrinthulomycetes;D_4__uncultured	1	0	0	0	0	0	0	0	0	0	0	0	0	0	0	0	0	0	0	0	20	19	0	0	0	12	0	0	0	0	0	0	0	0	0	0	0	0	0	0	0	0	0	0	0	0	0
ASV276	ATACCATCGTAGTCTTAACCATAAACTATGCCGACTAGGGATTGGCAGACGTTAACTTAATGACTCTGTCAGCACCTTATGAGAAATCAAAGTCTTTGGGTTCCGGGGGGAGTATGGTCGCAAGGCTGAAACTTAAAGGAATTGACGGAAGGGCACCACCAGGAGTGGAGCCTGCGGCTTAATTTGACTCAACACGGGAAAACTTACCAGGTCCAGACATAGTAAGGATTGACAGATTGAGAGCTCTTTCTTGATTCTATGGGTGGTGGTGCATGGCCGTTCTTAGTTGGTGGAGTGATTTGTCTGGTTAATTCCGTTAACGAACGAGACCTCAGCCTACTAAATAGTGGCGCCTTTCTCACGAAAGGCTGTCGACTTCT	D_0__Eukaryota;D_1__SAR;D_2__Stramenopiles;D_3__Labyrinthulomycetes;D_4__uncultured	1	0	0	0	0	0	0	0	0	0	50	0	0	0	0	0	0	0	0	0	0	0	0	0	0	0	0	0	0	0	0	0	0	0	0	0	0	0	0	0	0	0	0	0	0	0	0
ASV277	ATACCATCGTAGTCTCAACTATAAACTATGCCGACTTGGGATTGGAGGATGTGAATTTTAATAACTCCTTCAGCACCACATGAGAAATCAAAGTTTTTGGGTTCCGGGGGGAGTATGGTCGCAAGGCTGAAACTTAAAGGAATTGACGGAAGGGCACACAAGTAGTGGAGCCTGCGGCTTAATTTGACTCAACACGGGAAAACTTACCAGGTCCAGACATAGTAAGGATTGACAGATTGAGAGCTCTTTCTTGATTCTATGGGTGGTGGTGCATGGCCGTTCTTAGTTGGTGGAGTGATTTGTCTGGTTAATTCCGTTAACGAACGAGACCTCAGCTTGCTTTATAGTGGGGCGAATGGTTTTTCATTCGTGTTTTTCAC	D_0__Eukaryota;D_1__SAR;D_2__Stramenopiles;D_3__Labyrinthulomycetes	0.9	0	0	0	0	0	0	0	0	0	0	0	0	0	0	12	0	0	0	0	0	0	0	0	0	0	0	0	0	0	0	0	0	0	0	0	0	0	0	0	0	0	0	0	0	0	0
ASV274	ATACCATCGTAGTCTTAACCGTAAACAATGCCGACTTGCGATTGTCCAATGGTTGTTTAGCCGTGGGCAGCAGCACATGAGAAATCAAAGTCTTTGGGTTCCGGGGGGAGTATGGTCGCAAGGCTGAAACTTAAAGGAATTGACGGAAGGGCACCACCAGGAGTGGAGCCTGCGGCTTAATTTGACTCAACACGGGGAAACTTACCAGGTCCAGACATGGGAAGGATTGACAGATTGAGAGCTCTTTCTTGATTCTATGGGTGGTGGTGCATGGCCGTTCTTAGTTGGTGGAGCGATTTGTCTGGTTAATTCCGTTAACGAACGAGACCACAGCCTACTAAATAGTACGGCTTATGGTAACATAGGTCGAGACTTCTTAG	D_0__Eukaryota;D_1__SAR;D_2__Stramenopiles;D_3__Labyrinthulomycetes;D_4__Thraustochytriaceae;D_5__uncultured;D_6__uncultured labyrinthulid;D_7__;D_8__;D_9__;D_10__;D_11__;D_12__;D_13__;D_14__	0.6	0	0	0	0	0	0	0	0	0	0	0	0	0	0	0	0	0	0	0	0	0	0	0	0	0	0	0	0	0	0	0	0	0	0	0	0	0	0	0	0	0	0	0	0	0	0
ASV275	ATACCATCGTAGTCTAAACCATAAACTATGCCGACTCGGGATTGTTAATAGTTACTTTTTTGACATTAGCAGCACCGTACGCGAAAGCAAAGTCTTTGGGTTCTGGGGGGAGTATGGTCGCAAGGCTGAAACTTAAAGGAATTGACGGAAGGGCACCATCAGGCGTGGAGCCTGCGGCTCAATTTGACTCAACTCGGGGAAACTTAGCAGGGCAGGACAAATGAAGGATTGACAGATTGAGAGCTCTTTCTTGATTATTTGGTTGGTGGTGCATGGCCGTTTTTAGTTGGTGGTGTGAATTGTCTGGTTAATTCCGTTAACGAACGAGACCTCAACCTACTAAATAGTAGAACCATTCTTACGGATGGGGACTGACTTCT	D_0__Eukaryota;D_1__SAR;D_2__Stramenopiles;D_3__Labyrinthulomycetes	0.7	2	0	0	0	0	0	0	0	0	9	6	0	0	0	0	1	0	0	0	0	0	0	0	0	0	0	0	0	0	0	0	0	0	11	6	0	0	0	0	0	0	0	0	0	0	11
ASV278	TCGTAGTCTTAACCATAAACTATGCCGACTAGGGATTGGCGGACGTTGTCTATATGACTTCGCCAGCACCTCATGAGAAATCAAAGTCTTTGGGTTCCGGGGGGAGTATGGTCGCAAGGCTGAAACTTAAAGGAATTGACGGAAGGGCACCACCAGGAGTGGAGCCTGCGGCTTAATTTGACTCAACACGGGAAAACTTACCAGGTCCAGACATAGTAAGGATTGACAGATTGAGAGCTCTTTCTTGATTCTATGGGTGGTGGTGCATGGCCGTTCTTAGTTGGTGGAGTGATTTGTCTGGTTAATTCCGTTAACGAACGAGACCTCAGCCTGCTAAATAGTGTGCATATTCGAAAGAATGTGTTCGACTTCTTAGAGGG	D_0__Eukaryota;D_1__SAR;D_2__Stramenopiles;D_3__Labyrinthulomycetes;D_4__Thraustochytriaceae;D_5__Aplanochytrium	1	0	5	1	0	1	0	0	0	0	0	0	0	2	0	0	0	0	0	0	1	0	0	0	0	0	1	0	0	0	0	2	0	0	0	2	0	0	2	1	0	0	1	0	1	1	0
ASV279	ATACCATCGTAGTCTTAACTGTAAACTATGCCGACTTGCGATTGTCCGTCGTCAGGAATTCTTTCATACGACATGGGCAGCAGCACATGAGAAATCAAAGTTTTTGGGTTCCGGGGGGAGTATGATCGCAAGGTTGAAACTTAAAGGAATTGACGGAAGGGCACCACCAGGAGTGGAGCCTGCGGCTTAATTTGACTCAACACGGGAAAACTTACCAGGTCCAGACAAAGTAAGGATTGACAGATTGAGAGCTCTTTCTTGATTCTTTGGGTGGTGGTGCATGGCCGTTCTTAGTTGGTGGAGTGATTTGTCTGGTTAATTCCGTTAACGAACGAGACCTCAGCCTACTAAATAGTGGGGTTGTATTGCGAGATATACTG	D_0__Eukaryota;D_1__SAR;D_2__Stramenopiles;D_3__Labyrinthulomycetes;D_4__Thraustochytriaceae;D_5__Thraustochytrium	0.7	0	0	0	0	0	0	0	0	0	0	0	0	0	0	0	0	0	0	0	0	0	0	0	0	0	0	1	0	0	0	0	0	0	0	0	0	0	0	0	0	0	0	0	0	0	0
ASV282	ATACCATCGTAGTCTTAACCATAAACTATGCCGACTTGGGATTGGCAGACGTTGTTTAATGACTCTGTCAGCACCATATGAGAAATCAAAGTCTTTGGGTTCCGGGGGGAGTATGGTCGCAAGGCTGAAACTTAAAGGAATTGACGGAAGGGCACCACCAGGAGTGGAGCCTGCGGCTTAATTTGACTCAACACGGGAAAACTTACCAGGTCCAGACATAGTAAGGATTGACAGATTGATAGCTCTTTCTTGATTCTATGGGTGGTGGTGCATGGCCGTTCTTAGTTGGTGGAGTGATTTGTCTGGTTAATTCCGTTAACGAACGAGACCTCAGCCTACTAAATAGTGGCGCTTATCTCACGATAGGCGTGGACTTCTTA	D_0__Eukaryota;D_1__SAR;D_2__Stramenopiles;D_3__Labyrinthulomycetes;D_4__uncultured	0.7	0	0	0	0	0	0	0	31	4	0	0	0	0	0	0	0	0	0	0	0	0	0	0	0	0	0	0	0	0	0	0	0	0	0	0	0	2	0	0	0	0	0	1	0	0	0
ASV281	ATACCATCGTAGTCTTAACCATAAACTATGCCGACTAGGGATTGGAGGGCGTTTTCATGACTCCTTCAGCACCTTATGAGAAATCAAAGTCTTTGGGTTCCGGGGGGAGTATGGTCGCAAGGCTGAAACTTAAAGGAATTGACGGAAGGGCACCACCAGGAGTGGAGCCTGCGGCTTAATTTGACTCAACACGGGAAAACTTACCAGGTCCAGACATAGTAAGGATTGACAGATTGAGAGCTCTTTCTTGATTCTATGGGTGGTGGTGCATGGCCGTTCTTAGTTGGTGGAGTGATTTGTCTGGTTAATTCCGTTAACGAACGAGACCTCAGCCTACTAAATAGTGGCGCTTATTTCACGATAGGCGTGGACTTCTTAGA	D_0__Eukaryota;D_1__SAR;D_2__Stramenopiles;D_3__Labyrinthulomycetes;D_4__uncultured	0.9	0	0	0	0	0	0	0	0	0	0	0	0	0	0	0	0	0	0	0	0	0	0	0	0	0	0	0	0	0	0	17	0	0	0	0	5	0	0	0	0	0	0	0	0	0	0
ASV280	ATACCATCGTAGTCTTAACCGTAAACTATGCCGACTTGCGATTGTCCGATGTTTGTTTTTTAGACGCGGGCAGCAGCACATGAGAAATCAAAGTCTTTGGGTTCCGGGGGGAGTATGGTCGCAAGGCTGAAACTTAAAGGAATTGACGGAAGGGCACCACCAGGAGTGGAGCCTGCGGCTTAATTTGACTCAACACGGGAAAACTTACCAGGGCCAGACATAAAGAGGATTGACAGATTGAGAGCTCTTTCTTGATTTTATGGGTGGTGGTGCATGGCCGTTCTTAGTTGGTGGAGCGATTTGTCTGGTTAATTCCGTTAACGAACGAGACCACAGCCTACTAAATAGTACTGGCTATGGTAACATAGTCTGAGACTTCT	D_0__Eukaryota;D_1__SAR;D_2__Stramenopiles;D_3__Labyrinthulomycetes;D_4__Thraustochytriaceae	1	0	0	0	0	0	0	0	0	0	0	8	0	0	0	0	0	0	0	10	0	0	0	10	0	0	0	0	0	0	0	0	0	0	0	0	0	0	0	0	0	0	0	0	0	0	0
ASV285	ATACCATCGTAGTCTTAACCATAAACTATGCCGACTAGGGATTAGTGGAGTTTTTAAATGTCTCCATTAGCACCTTATGAGAAATCAAAGTCTTTGGGTTCCGGGGGGAGTATGGTCGCAAGGCTGAAACTTAAAGGAATTGACGGAAGGGCACCACCAGGAGTGGAGCCTGCGGCTTAATTCGACTCAACACGGGAAAACTTACCAGGTCCAGACATAATGAGGATTGACAGATTGAGAGCTCTTTCTTGATTCTATGGGTGGTGGTGCATGGCCGTTCTTAGTTGGTGGAGTGATTTGTCTGGTTAATTCCGTTAACGAACGAGACCTCAGCTTACTAAATAGTGACTACTTTCTACCGAAAGTAGATTACTTCTTAG	D_0__Eukaryota;D_1__SAR;D_2__Stramenopiles;D_3__Labyrinthulomycetes;D_4__uncultured	1	0	0	0	0	0	0	0	0	0	0	48	0	0	0	0	0	0	0	0	0	0	0	0	0	0	0	0	0	0	0	0	0	0	0	0	0	0	0	0	0	0	0	0	0	0	0
ASV283	ATACCATCGTAGTCTTAACCGTAAACGATGCCGACTTGCGATTGTCCAATGGTGTTTAAAGCCGTGGGCAGCAGCACATGAGAAATCAAAGTCTTTGGGTTCCGGGGGGAGTATGGTCGCAAGGCTGAAACTTAAAGGAATTGACGGAAGGGCACCACCAGGAGTGGAGCCTGCGGCTTAATTTGACTCAACACGGGAAAACTTACCAGGTCCAGACATAGGAAGGATTGACAGATTGATAGCTCTTTCTTGATTCTATGGGTGGTGGTGCATGGCCGTTCTTAGTTGGTGGAGCGATTTGTCTGGTTAATTCCGTTAACGAACGAGACCACAGCCTACTAAATAGTACAGTTTATGGCAACATAGGCTGAGACTTCTTA	D_0__Eukaryota;D_1__SAR;D_2__Stramenopiles;D_3__Labyrinthulomycetes;D_4__Thraustochytriaceae;D_5__uncultured;D_6__uncultured labyrinthulid;D_7__;D_8__;D_9__;D_10__;D_11__;D_12__;D_13__;D_14__	0.6	0	0	0	0	0	0	0	0	0	0	0	0	47	0	0	0	0	0	0	0	0	0	0	0	0	0	0	0	0	0	0	0	0	0	0	0	0	0	1	0	0	0	0	0	0	0
ASV286	ATACCATTGTAGTCTTTACTATAAACGATACCGACTTGCGATTATCCGATATTAAGATTGATTTGGGTAGCAGCAAATGAGAAATCAAAGTCTTTGGGTTCCGGGGGGAGTATGGTCGCAAGTCTGAAACTTAAAGAAATTGACGGAAGGGCACCACAAGGAGTGGAGCCTGCGGCTTAATTTGACTCAACGCGTGAAAATCTTATCAGGTCCAGACATAGTAAGGATTGACAGATTGAGAGCTCTTTCTTGATTCTATGGGTGGTGGTGCATGGCCGTTCTTAGTTGGTGGAGTGATTTGTCTGGTTAATTCCGTTAACGAACGAGACCTCAGCCTACTAAATAGTTGTTTGTATTGTGAGATATGAAAGTATACTTCT	D_0__Eukaryota;D_1__SAR;D_2__Stramenopiles;D_3__Labyrinthulomycetes;D_4__Thraustochytriaceae	0.9	0	0	0	0	0	0	0	0	0	0	0	0	0	0	0	0	0	0	0	0	0	0	0	0	0	0	0	0	0	0	0	0	0	7	0	0	0	0	0	0	0	0	11	0	0	0
ASV284	ATACCATTGTAGTCTTTACTATAAACGATACCGACTTGCGATTATCCGATATTTAATGTTTATGATTTGGGTAGCAGCAAATGAGAAATCAAAGTCTTTGGGTTCCGGGGGGAGTATGGTCGCAAGTCTGAAACTTAAAGAAATTGACGGAAGGGCACCACAAGGAGTGGAGCCTGCGGCTTAATTTGACTCAACGCGTGAAAATCTTATCAGGTCCAGACATAGTAAGGATTGACAGATTGAGAGCTCTTTCTTGATTCTATGGGTGGTGGTGCATGGCCGTTCTTAGTTGGTGGAGTGATTTGTCTGGTTAATTCCGTTAACGAACGAGACCTCAGCCTACTAAATAGTTGTTTGTATTGTGAGATATGAAAGTATAC	D_0__Eukaryota;D_1__SAR;D_2__Stramenopiles;D_3__Labyrinthulomycetes;D_4__Thraustochytriaceae	1	0	0	0	0	0	0	0	0	0	0	0	0	0	0	0	0	0	0	0	0	0	0	0	0	0	0	0	0	0	0	0	0	0	11	0	0	0	0	0	0	0	0	4	10	0	0
ASV289	ATACCATCGTAGTCTTAACCATAAACTATGCCGACTAGGGATTGGTGAACGTATCAATAACGTCATCAGTACCTCGTGAGAAATCAAAGTCTTTGGGTTCTGGGGGGAGTATGGTCGCAAGGCTGAAACTTAAAGGAATTGACGGAAGGGCACCACCAGGAGTGGAGCCTGCGGCTTAATTCGACTCAACACGGGAAAACTTACCAGGTCCAGACATAGGAAGGATTGACAGATTGAGAGCTCTTTCATGATTTTATGGGTGGTGGTGCATGGCCGTTCTTAGTTGGTGGAGTGATTTGTCTGGTTAATTCCGTTAACGAACGAGACCTCAGCCTACTAAATAGGCGCCCCATTACTCAATGGGTCGGCTTCTTAGAGGG	D_0__Eukaryota;D_1__SAR;D_2__Stramenopiles;D_3__Labyrinthulomycetes;D_4__Labyrinthulaceae;D_5__Labyrinthula	0.9	0	0	0	0	0	0	0	0	0	0	0	0	0	0	0	0	0	0	0	0	0	0	0	0	0	0	0	0	0	0	0	0	0	0	0	0	0	0	15	0	0	0	0	32	0	0
ASV287	ATACCATCGTAGTCTTAACCGTAAACTATGCCGACTTGCGATTGTCCGATGTTCGTAATGGACTTGGGCAGCAGCACATGAGAAATCAAAGTCTTTGGGTTCCGGGGGGAGTATGGTCGCAAGGCTGAAACTTAAAGGAATTGACGGAAGGGCACCACCAGGAGTGGAGCCTGCGGCTTAATTTGACTCAACACGGGAAAACTTACCAGGTCCAGACATAGGAAGGATTGACAGATTGAGAGCTCTTTCTTGATTCTATGGGTGGTGGTGCATGGCCGTTCTTAGTTGGTGGAGTGATTTGTCTGGTTAATTCCGTTAACGAACGAGACCACAGCCTACTAAATAGTTTAGTAGTATCGCAAGATACTGTTTCTGGCTTC	D_0__Eukaryota;D_1__SAR;D_2__Stramenopiles;D_3__Labyrinthulomycetes;D_4__Thraustochytriaceae	1	0	0	0	0	31	0	0	0	0	0	0	0	0	0	0	0	0	0	0	0	0	0	0	0	0	0	0	0	0	0	0	0	0	0	0	0	0	0	7	0	0	0	0	0	0	0
ASV288	ATACCATCGTAGTCTTAACCATAAACTATGCCGACTAGGGATTAGCGGACGTTAATTTATACGACTTCGTTAGCACCTTATGAGAAATCAAAGTCTTTGGGTTCCGGGGGGAGTATGGTCGCAAGGCTGAAACTTAAAGGAATTGACGGAAGGGCACACAAGGAGTGGAGCCTGCGGCTTAATTTGACTCAACACGGGAAAACTTACCAGGTCCGGACATAGTAAGGATTGACAGATTGAGAGCTCTTTCTTGATTCTATGGGTGGTGGTGCATGGCCGTTCTTAGTTGGTGGAGTGATTTGTCTGGTTAATTCCGTTAACGAACGAGACCTCAGCCTGCTAAATAGTATGCGTTTTCTCACGAAAGCGTAAGACTTCTT	D_0__Eukaryota;D_1__SAR;D_2__Stramenopiles;D_3__Labyrinthulomycetes;D_4__uncultured	0.9	0	0	0	0	0	0	0	0	0	0	0	0	24	0	17	0	0	0	0	0	0	0	0	0	0	0	0	0	0	0	0	0	0	0	0	0	0	0	0	0	0	0	0	0	0	0
ASV290	ATACCATCGTAGTCCTAACCATAAACGATGCCGACTCGGGATCCCAAATCGTTATTTATATGACTTTTGGGGCACCGTATGAGAAATCAAAGTCTTTGGGTTCCGGGGGGAGTATGGTCGCAAGGCTGAAACTTAAAGGAATTGACGGAAGGGCACCACAAGACGTGGAGCCTGCGGCTTAATTTGACTCAACACGGGAAAACTTACCAGGTCCAGACATAGGAAGGATTGACAGATTGAGAGCTCTTTCTTGATTCTATGGGTGGTGGTGCATGGCCGTTCTTAGTTGGTGGAGTGATTTGTCTGGTTGATTCCGTTAACGAACGAGACCTCGGCTTACTAAATAGAGATTGCTTTCTCACGAAAGTACTATATCTTCT	D_0__Eukaryota;D_1__SAR;D_2__Stramenopiles;D_3__Labyrinthulomycetes	0.6	0	0	0	0	0	0	0	0	0	0	0	0	0	0	0	0	0	38	0	0	0	0	7	0	0	0	1	0	0	0	0	0	0	0	0	0	0	0	0	0	0	0	0	0	0	0
ASV291	ATACCATCGTAGTCTCAACCATAAACTATGCCGACTTGGGATTGGAAGATGTGAATTTTTAATAACTCTTTCAGGACCACATGAGAAATCAAAGTCTTTGGGTTCCGGGGGGAGTATGGTCGCAAGGCTGAAACTTAAAGGAATTGACGGAAGGGCACACCAGAAGTGGAGCCTGCGGCTTAATTTGACTCAACACGGGAAAACTTACCAGGTCCAGACATAGTAAGGATTGACAGATTGAGAGCTCTTTCTTGATTCTATGGGTGGTGGTGCATGGCCGTTCTTAGTTGGTGGAGTGATTTGTCTGGTTGATTCCGTTAACGAACGAGACCTCGGCTTACTTTATAGTGTTGCGAATAAATTTATTCGTACTATCACTT	D_0__Eukaryota;D_1__SAR;D_2__Stramenopiles;D_3__Labyrinthulomycetes	0.9	0	0	0	0	0	0	0	0	0	9	0	0	0	0	0	0	0	0	4	0	0	0	0	0	0	0	0	0	0	0	0	0	0	0	0	0	0	0	0	0	0	0	0	0	0	0
ASV293	ATACCATCGTAGTCTAGACAGTAAACTATGCCGACTTGCGATTGTCCGTCGTCGTTTCATTGACATGGGCAGCAGCACATGAGAAATCAAAGTTTTTGGGTTCCGGGGGGAGTATGGTCGCAAGGCTGAAACTTAAAGGAATTGACGGAAGGGCACCACCAGGAGTGGAGCCTGCGGCTTAATTTGACTCAACACGGGAAAACTTACCAGGTCCGGACATAGGAAGGATTGACAGATTGAGAGCTCTTTCTTGATTCTATGGGTGGTGGTGCATGGCCGTTCTTAGTTGGTGGTATGAATTGTCTGGTTAATTCCGTTAACGAACGAGACCTCGGCCTACTAAATAGTACTGCGTATGGCGACATAGGCAGAGACTTCTT	D_0__Eukaryota;D_1__SAR;D_2__Stramenopiles;D_3__Labyrinthulomycetes;D_4__Thraustochytriaceae;D_5__Thraustochytrium	0.6	0	0	0	0	45	0	0	0	0	0	0	0	0	0	0	0	0	0	0	0	0	0	0	0	0	0	0	0	0	0	0	0	0	0	0	0	0	0	0	0	0	0	0	0	0	0
ASV295	ATACCATCGTAGTCTAGACAGTAAACTATGCCGACTTGCGATTGTTCGTTGACGTGTTTTGTCACGAGCAGCAGCACATGAGAAATCAAAGTCTTTGGGTTCCGGGGGGAGTATGGTCGCAAGGCTGAAACTTAAAGGAATTGACGGAAGGGCACCACCAGGAGTGGAGCCTGCGGCTTAATTTGACTCAACACGGGGAAACTTACCAGGTCCGGACATAGGAAGGATTGACAGATTGAGAGCTCTTTCTTGATTCTATGGGTGGTGGTGCATGGCCGTTCTTAGTTGGTGGTATGAATTGTCTGGTTAATTCCGTTAACGAACGAGACCACAGCTTTTAAATAGCATCGCCTTTGGCAACAAAGGTGGGGGCTTCTTAG	D_0__Eukaryota;D_1__SAR;D_2__Stramenopiles;D_3__Labyrinthulomycetes;D_4__Thraustochytriaceae;D_5__Thraustochytrium	0.6	0	0	0	0	0	0	0	0	0	0	0	45	0	0	0	0	0	0	0	0	0	0	0	0	0	0	0	0	0	0	0	0	0	0	0	0	0	0	0	0	0	0	0	0	0	0
ASV294	ATACCATCGTAGTCTCAACTATAAACTATGCCGACTTGGGATTGGAGGATGTGAATTTTTTATAACACCTTCAGCACCACATGAGAAATCAAAGTCTTTGGGTTCCGGGGGGAGTATGGTCGCAAGGCTGAAACTTAAAGGAATTGACGGAAGGGCACACAAGTAGTGGAGCCTGCGGCTTAATTTGACTCAACACGGGAAAACTTACCAGGTCCAGACATAGTAAGGATTGACAGATTGAGAGCTCTTTCTTGATTCTATGGGTGGTGGTGCATGGCCGTTCTTAGTTGGTGGAGTGATTTGTCTGGTTAATTCCGTTAACGAACGAGACCTCAGCTTGCTTTATAGTGCTGCGAATGGTTTTTCATTCGTACTTGCGC	D_0__Eukaryota;D_1__SAR;D_2__Stramenopiles;D_3__Labyrinthulomycetes	0.8	0	0	0	0	0	0	0	0	0	0	0	0	0	0	0	0	0	0	6	2	8	0	0	0	0	0	0	0	0	0	0	0	0	0	0	0	0	0	0	0	0	0	0	0	0	0
ASV292	ATACCATCGTAGTCTAGACAGTAAACTATACCGACTTGCGATTGCCCGATGTTTGTTAATAGACGCGGGCAGCAGCACATGAGAAATCAAAGTCTTTGGGTTCCGGGGGGAGTACGTTCGCAAGGCTGAAACTTAAAGGAATTGACGGAAGGGCACCACCAGGAGTGGAGCCTGCGGCTTAATTTGACTCAACACGGGAAAACTTACCAGGGCCAGACATGAGAAGGATTGACAGATTGAGAGCTCTTTCTTGATTTTATGGGTGGTGGTGCATGGCCGTTCTTAGTTGGTGGAGCGATTTGTCTGGTTAATTCCGTTAACGAACGAGACCTCAGCCTACTAAATAGAACGCGTTATGGTAACATAGCGTGAGACTTCTT	D_0__Eukaryota;D_1__SAR;D_2__Stramenopiles;D_3__Labyrinthulomycetes;D_4__Thraustochytriaceae	1	0	0	0	0	0	0	0	0	0	0	0	0	0	0	0	0	0	0	20	0	0	0	5	13	0	0	7	0	0	0	0	0	0	0	0	0	0	0	0	0	0	0	0	0	0	0
ASV298	ATACCATCGTAGTCTTAACCATAAACTATGCCGACTAGGGATTGGCGGACGTTAATTAACGACTTCGTCAGCACCTTATGAGAAATCAAAGTCTTTGGGTTCCGGGGGGAGTATGGTCGCAAGGCTGAAACTTAAAGGAATTGACGGAAGGGCACCACCAGGAGTGGAGCCTGCGGCTTAATTTGACTCAACACGGGAAAACTTACCAGGTCCGGACATAGGAAGGATTGACAGATTGAGAGCTCTTTCTTGATTCTATGGGTGGTGGTGCATGGCCGTTCTTAGTTGGTGGAGTGATTTGTCTGGTTAATTCCGTTAACGAACGAGACCTCAGCCTGCTAAATAGTATGCATTTTCTTTTGAAAGTGTAAGACTTCTTA	D_0__Eukaryota;D_1__SAR;D_2__Stramenopiles;D_3__Labyrinthulomycetes;D_4__uncultured	0.6	0	0	0	0	0	0	0	0	0	0	0	12	0	0	0	0	0	0	0	0	0	0	0	0	0	0	0	0	0	0	0	0	0	0	0	0	0	0	12	0	0	0	0	0	0	0
ASV297	ATACCATCGTAGTCTTAACCATAAACTATGCCGACTAGGGATCAGTGGATGTTATATCAATGACTTCATTGGCACCTTATGAGAAATCATAAGTCTTTGGGTTCCGGGGGGAGTATGGTCGCAAGGCTGAAACTTAAAGGAATTGACGGAAGGGCACCACCAGGAGTGGAGCCTGCGGCTTAATTTGACTCAACACGGGAAAACTTACCAGGTCCAGACATAGTAAGGATTGACAGATTGAGAGCTCTTTCTTGATTCTATGGGTGGTGGTGCATGGCCGTTCTTAGTTGGTGGAGTGATTTGTCTGGTTAATTCCGTTAACGAACGAGACCTCAGCCTGCTAAATAGTTTGCGTTTTCTCACGAAAGCGTAGTTACTTC	D_0__Eukaryota;D_1__SAR;D_2__Stramenopiles;D_3__Labyrinthulomycetes;D_4__uncultured	0.8	0	0	0	0	0	0	0	0	0	0	0	0	0	0	0	0	0	11	0	0	0	0	18	0	0	0	0	0	3	0	0	0	0	0	0	0	0	0	0	0	0	0	0	0	0	0
ASV296	ATACCATCGTAGTCTTAACCTTAAACCATGCCGACTAGGGATTGGTGGACGTTATTTGAACGACTTCATCAGCACCTTATGAGAAATCAAAGTCTTTGGGTTCCGGGGGGAGTATGGTCGCAAGGCTGAAACTTAAAGGAATTGACGGAAGGGCACCACCAGGAGTGGAGCCTGCGGCTTAATTTGACTCAACACGGGAAAACTTACCAGGTCCGGACATAGTAAGGATTGACAGATTGAGAGCTCTTTCTTGATTCTATGGGTGGTGGTGCATGGCCGTTCTTAGTTGGTGGAGTGATTTGTCTGGTTAATTCCGTTAACGAACGAGACCTCAGCCTGCTAAATAGTATGCGCTTTCTTACGAAAGCGTAAGACTTCTT	D_0__Eukaryota;D_1__SAR;D_2__Stramenopiles;D_3__Labyrinthulomycetes;D_4__Thraustochytriaceae	0.7	0	0	0	0	8	0	0	0	0	0	0	0	0	0	0	0	0	0	0	0	0	0	0	14	0	0	0	0	0	0	0	0	0	0	0	0	0	0	4	0	0	0	0	9	0	0
ASV299	ATACCATCGTAGTCTTAACCATAAACTATGCCGACTAGGGATTAGCGGGCGTTCTCTTTTATGACTCCGTTAGCACCTTATGAGAAATCAAAGTCTTTGGGTTCCGGGGGGAGTATGGTCGCAAGGCTGAAACTTAAAGGAATTGACGGAAGGGCACCACCAGGAGTGGAGCCTGCGGCTTAATTTGACTCAACACGGGGAAACTTACCAGGTCCGGACATAGTAAGGATTGACAGATTGAGAGCTCTTTCTTGATTCTATGGGTGGTGGTGCATGGCCGTTCTTAGTTGGTGGAGTGATTTGTCTGGTTAATTCCGTTAACGAACGAGACCTCAGCCTGCTAAATAGTATGCGTTTTCTCACGAAAGCGTAAGACTTCT	D_0__Eukaryota;D_1__SAR;D_2__Stramenopiles;D_3__Labyrinthulomycetes;D_4__uncultured	1	0	0	0	0	0	0	0	0	0	0	0	0	0	0	0	0	0	3	0	0	0	0	39	0	0	0	0	0	0	0	0	0	0	0	0	0	0	0	0	0	0	0	0	0	0	0
ASV300	ATACCATCGTAGTCTTAACCTTAAACCATGCCGACTAGGGATTGGTGGACGTTATTTAAACGACCTCATCAGCACCTTATGAGAAATCAAAGTCTTTGGGTTCCGGGGGGAGTATGGTCGCAAGGCTGAAACTTAAAGGAATTGACGGAAGGGCACCACCAGGAGTGGAGCCTGCGGCTTAATTTGACTCAACACGGGAAAACTTACCAGGTCCGGACATAGTAAGGATTGACAGATTGAGAGCTCTTTCTTGATTCTATGGGTGGTGGTGCATGGCCGTTCTTAGTTGGTGGAGTGATTTGTCTGGTTAATTCCGTTAACGAACGAGACCTCAGCCTGCTAAATAGTATGCTTTTTCTCACGAAAGAGTAAGACTTCTT	D_0__Eukaryota;D_1__SAR;D_2__Stramenopiles;D_3__Labyrinthulomycetes;D_4__Thraustochytriaceae	0.6	0	0	0	0	0	0	0	0	0	0	0	0	0	0	14	0	0	28	0	0	0	0	0	0	0	0	0	0	0	0	0	0	0	0	0	0	0	0	0	0	0	0	0	0	0	0
ASV301	ATACCTTCGTAGTCTTAACAGTAAACTATGCCGACTTGCGATTGTTCGATGTTTGTATTTAGACGCGAGCAGCAGCACATGAGAAATCAAAGTCTTTGGGTTCCGGGGGGAGTATGGTCGCAAGGCTGAAACTTAAAGGAATTGACGGAAGGGCACCACCAGGAGTGGAGCCTGCGGCTTAATTTGACTCAACACGGGAAAACTTACCAGGGCCAGACATAAAGAGGATTGACAGATTGAGAGCTCTTTCTTGATTTTATGGGTGGTGGTGCATGGCCGTTCTTAGTTGGTGGAGCGATTTGTCTGGTTAATTCCGTTAACGAACGAGACCACAGCCTACTAAATAGTACGCGTTATGGTAACATAGTGTGAGACTTCTT	D_0__Eukaryota;D_1__SAR;D_2__Stramenopiles;D_3__Labyrinthulomycetes;D_4__Thraustochytriaceae	1	0	0	0	0	26	0	0	0	0	0	0	0	0	0	0	0	0	0	0	0	0	0	0	0	0	0	0	0	0	0	0	0	0	0	0	0	0	0	0	0	0	0	0	10	0	0
ASV303	ATACCATCGTAGTCTATACTTCAAACTATGCCGACTTGCGATTGTCTGATGGTGTTTTTTGGCCTCAGGCAGCAGCACATGAGAAATCAAAGTCTTTGGGTTCCGGGGGGAGTATGGTCGCAAGATTGAAACTTAAAGGAATTGACGGAAGGGCACCACCAGGAGTGGAGCCTGCGGCTTAATTTGACTCAACACGGGAAAACTTACCAGGTCCAGACATAGGAAGGATTGACAGATTGAGAGCTCTTTCTTGATTCTATGGGTGGTGGTGCATGGCCGTTCTTAGTTGGTGGAGTGATTTGTCTGGTTAATTCCGTTAACGAACGAGACCTCAGCCTACTAAATAGTACTGCTTTTCGCAAGAAAGGTAGAGACTTCTT	D_0__Eukaryota;D_1__SAR;D_2__Stramenopiles;D_3__Labyrinthulomycetes;D_4__Thraustochytriaceae	1	0	0	0	0	0	0	0	0	0	0	0	0	0	0	0	0	0	0	0	0	0	0	0	0	0	0	0	0	0	0	0	0	0	0	0	0	0	0	0	0	0	0	0	0	0	0
ASV305	ATACCATCGTAGTCTTAACCGTAAACTATGCCGACTTGCGATTGTCCGATGTTGTTTTTTGACGCGGGCAGCAGCACATGAGAAATCAAAGTCTTTGGGTTCCGGGGGGAGTATGGTCGCAAGGCTGAAACTTAAAGGAATTGACGGAAGGGCACCACCAGGAGTGGAGCCTGCGGCTTAATTTGACTCAACACGGGAAAACTTACCAGGTCCAGACATAGGAAGGATTGACAGATTGAGAGCTCTTTCTTGATTCTATGGGTGGTGGTGCATGGCCGTTCTTAGTTGGTGGAGCGATTTGTCTGGTTAATTCCGTTAACGAACGAGACCACAGCCTACTAAATAGTACAGGCTATGGCAACATAGTGTGAGACTTCTTA	D_0__Eukaryota;D_1__SAR;D_2__Stramenopiles;D_3__Labyrinthulomycetes;D_4__Thraustochytriaceae	1	0	0	0	0	0	0	0	0	0	0	0	41	0	0	0	0	0	0	0	0	0	0	0	0	0	0	0	0	0	0	0	0	0	0	0	0	0	0	0	0	0	0	0	0	0	0
ASV302	ATACCATCGTAGTCTTAACCATAAACTATGCCGACTAGGGATTAGCAGTCGTTATTCTATGACTCTGTTAGCACCTTATGAGAAATCAAAGTCTTTGGGTTCCGGGGGGAGTATGGTCGCAAGGCTGAAACTTAAAGGAATTGACGGAAGGGCACCACCAGGAGTGGAGCCTGCGGCTTAATTTGACTCAACACGGGAAAACTTACCAGGTCCAGACATAGTAAGGATTGACAGATTGAGAGCTCTTTCTTGATTCTATGGGTGGTGGTGCATGGCCGTTCTTAGTTGGTGGAGTGATTTGTCTGGTTAATTCCGTTAACGAACGAGACCTCAGCCTGCTAAATAGTGTGCTCTTTCTCACGAAAGGGTTCTTTACTTCT	D_0__Eukaryota;D_1__SAR;D_2__Stramenopiles;D_3__Labyrinthulomycetes;D_4__uncultured	1	0	0	0	0	0	0	0	0	0	0	0	0	0	0	0	0	0	0	0	0	0	0	0	0	0	0	0	0	0	0	0	0	0	0	0	0	0	0	0	0	0	0	0	0	0	0
ASV304	ATACCATCGTAGTCTTAACCATAAACTATGCCGACTAGGGATTGGCGGACGTTGTTTGTATGACTCCGCCAGCACCTCATGAGAAATCAAAGTCTTTGGGTTCCGGGGGGAGTATGGTCGCAAGGCTGAAACTTAAAGGAATTGACGGAAGGGCACCACCAGGAGTGGAGCCTGCGGCTTAATTTGACTCAACACGGGAAAACTTACCAGGTCCAGACATAGTAAGGATTGACAGATTGAGAGCTCTTTCTTGATTCTATGGGTGGTGGTGCATGGCCGTTCTTAGTTGGTGGAGTGATTTGTCTGGTTAATTCCGTTAACGAGACCTCAGCCTGCTAAATAGTGCGCATATTCGAAAGAATGTGCTCGACTTCTTAGAG	D_0__Eukaryota;D_1__SAR;D_2__Stramenopiles;D_3__Labyrinthulomycetes;D_4__Thraustochytriaceae;D_5__Aplanochytrium	1	0	0	0	0	0	0	0	0	0	0	0	0	0	0	0	0	0	0	0	0	0	0	0	0	0	0	0	0	0	0	0	0	0	0	0	0	0	0	0	0	0	0	0	0	0	0
ASV308	ATACCATCGTAGTCTCAACTATAAACTATGCCGACTTGGGATTGGAGGAAGTGAAATTAATAACTCCTTCAGCACCACATGAGAAATCAAAGTTTTTGGGTTCCGGGGGGAGTATGGTCGCAAGGCTGAAACTTAAAGGAATTGACGGAAGGGCACACAAGTAGTGGAGCCTGCGGCTTAATTTGACTCAACACGGGAAAACTTACCAGGTCCAGACATAGTAAGGATTGACAGATTGAGAGCTCTTTCTTGATTCTATGGGTGGTGGTGCATGGCCGTTCTTAGTTGGTGGAGTGATTTGTCTGGTTAATTCCGTTAACGAACGAGACCTCAGCTTGCTTTATAGTGGGGCGAATGGTTTTTCATTCGTGTTTTTCACT	D_0__Eukaryota;D_1__SAR;D_2__Stramenopiles;D_3__Labyrinthulomycetes	0.8	0	0	0	0	0	0	0	0	0	40	0	0	0	0	0	0	0	0	0	0	0	0	0	0	0	0	0	0	0	0	0	0	0	0	0	0	0	0	0	0	0	0	0	0	0	0
ASV307	ATACCATCGTAGTCTTAACCATAAACTATGCCGACTAGGGATTGGCGGACGTTAATTAACGACTCCGTCAGCACCTTATGAGAAATCAAAGTCTTTGGGTTCCGGGGGGAGTATGGTCGCAAGGCTGAAACTTAAAGGAATTGACGGAAGGGCACCACCAGGAGTGGAGCCTGCGGCTTAATTTGACTCAACACGGGAAAACTTACCAGGTCCGGACATAGGAAGGATTGACAGATTGAGAGCTCTTTCTTGATTCTATGGGTGGTGGTGCATGGCCGTTCTTAGTTGGTGGAGTGATTTGTCTGGTTAATTCCGTTAACGAACGAGACCTCAGCCTGCTAAATAGTATATATTTTCTTTTGAAAGTATAAGACTTCTTA	D_0__Eukaryota;D_1__SAR;D_2__Stramenopiles;D_3__Labyrinthulomycetes;D_4__uncultured	0.6	0	0	0	0	7	0	0	0	0	0	0	0	26	0	0	0	0	0	0	0	0	0	0	0	0	0	0	0	0	0	0	0	0	0	0	0	0	0	7	0	0	0	0	0	0	0
ASV306	ATACCATCGTAGTCTCAACTATAAACTATGCCGACTTGGGATTGGAGGATGTGAATTTTTAATAACTCCTTCAGCACCACATGAGAAATCAAAGTCTTTGGGTTCCGGGGGGAGTATGGTCGCAAGGCTGAAACTTAAAGGAATTGACGGAGAGGTACACCAGTAGTGGAGCCTGCGGCTCAATTTGACTCAACACGGGAAAACTCACCAGGTCCAGACATAGTAAGGATTGACAGATTGATAGCTCTTTCTTGATTCTATGGGTGGTGGTGCATGGCCGTTCTTAGTTGGTGGAGCGATTTGTCTGGTTAATTCCGTTAACGAACGAGACCGCAGCTTGCTTTATAGTGTTGCGAATGGTTTTTTCATTCGTATCTTTT	D_0__Eukaryota;D_1__SAR;D_2__Stramenopiles;D_3__Labyrinthulomycetes	0.6	0	0	0	0	0	0	0	0	0	0	10	0	0	0	0	0	0	0	7	2	0	0	4	0	0	10	0	0	0	0	0	0	0	0	0	0	0	0	0	0	0	0	0	0	0	0
ASV309	ATACCATCGTAGTCTTAACCGTAAACTATGCCGACTTGCGATTGTCCGATGTTTGTTTTAGACGCGGGCAGCAGCACATGAGAAATCAAAGTCTTTGGGTTCCGGGGGGAGTATGGTCGCAAGGCTGAAACTTAAAGGAATTGACGGAAGGGCACCACCAGGAGTGGAGCCTGCGGCTTAATTTGACTCAACACGGGAAAACTTACCAGGTCCAGACATAGGAAGGATTGACAGATTGAGAGCTCTTTCTTGATTCTATGGGTGGTGGTGCATGGCCGTTCTTAGTTGGTGGAGCGATTTGTCTGGTTAATTCCGTTAACGAACGAGACCACAGCCTACTAAATAGTACAGGCTATGGTAACATAGTTTGAGACTTCTTA	D_0__Eukaryota;D_1__SAR;D_2__Stramenopiles;D_3__Labyrinthulomycetes;D_4__Thraustochytriaceae	1	0	0	0	0	0	0	0	0	0	0	0	0	0	0	0	0	0	0	0	0	0	0	0	0	0	0	0	0	0	0	0	0	0	0	0	0	0	0	8	0	0	0	0	30	0	0
ASV313	ATACCATCGTAGTCTTAACCATAAACTATGCCGACTAGGGATTAGCGGGCGTTCTCTTTAATGACTCCGTTAGCACCTTATGAGAAATCAAAGTCTTTGGGTTCCGGGGGGAGTATGGTCGCAAGGCTGAAACTTAAAGGAATTGACGGAAGGGCACCACCAGGAGTGGAGCCTGCGGCTTAATTTGACTCAACACGGGAAAACTTACCAGGTCCGGACATAGTAAGGATTGACAGATTGAGAGCTCTTTCTTGATTCTATGGGTGGTGGTGCATGGCCGTTCTTAGTTGGTGGAGTGATTTGTCTGGTTAATTCCGTTAACGAACGAGACCTCAGCCTGCTAAATAGTATGCGTTTTCTCACGAAAGCGTAAGACTTCT	D_0__Eukaryota;D_1__SAR;D_2__Stramenopiles;D_3__Labyrinthulomycetes;D_4__uncultured	0.9	0	0	0	0	0	0	0	0	0	0	0	0	0	0	0	0	0	38	0	0	0	0	0	0	0	0	0	0	0	0	0	0	0	0	0	0	0	0	0	0	0	0	0	0	0	0
ASV312	ATACCATCGTAGTCTTAACCATAAACTATGCCGACTAGGGATTGGTGGATGTTTTTTCAAATGACTCCATCAGCACCTCATGAGAAATCAAAGTCTTTGGGTTCCGGGGGGAGTATGGTCGCAAGGCTGAAACTTAAAGGAATTGACGGAAGGGCACCACCAGGAGTGGAGCCTGCGGCTTAATTTGACTCAACACGGGAAAACTTACCAGGTCCAGACATAGTGAGGATTGACAGATTGAGAGCTCTTTCTTGATTCTATGGGTGGTGGTGCATGGCCGTTCTTAGTTGGTGGAGTGATTTGTCTGGTTAATTCCGTTAACGAACGAGACCTCAGCCTGCTAAATAGTACATGTTATAGTTTTATAGCATGAGACTTCT	D_0__Eukaryota;D_1__SAR;D_2__Stramenopiles;D_3__Labyrinthulomycetes	0.7	0	0	0	0	0	0	0	0	0	0	0	0	0	0	33	0	0	0	0	0	0	0	5	0	0	0	0	0	0	0	0	0	0	0	0	0	0	0	0	0	0	0	0	0	0	0
ASV315	ATACCATCGTAGTCTTAACCGTAAACTATGCCGACTTGCGATTGTCCGACGTCCTCTTGGACTTGGGCAGCAGCACATGAGAAATCAAAGTCTTTGGGTTCCGGGGGGAGTATGGTCGCAAGGCTGAAACTTAAAGGAATTGACGGAAGGGCACCACCAGGAGTGGAGCCTGCGGCTTAATTTGACTCAACACGGGGAAACTTACCAGGTCCAGACATAGGAAGGATTGACAGATTGAGAGCTCTTTCTTGATTCTATGGGTGGTGGTGCATGGCCGTTCTTAGTTGGTGGAGTGATTTGTCTGGTTAATTCCGTTAACGAACGAGACCACAGCCTACTAAATAGCATGCGTTATGGCAACATAGCGTAATGGGCTTCTT	D_0__Eukaryota;D_1__SAR;D_2__Stramenopiles;D_3__Labyrinthulomycetes;D_4__Thraustochytriaceae;D_5__Thraustochytrium	1	0	0	0	0	0	0	0	0	0	0	0	0	0	0	30	0	0	0	0	0	0	0	0	0	0	0	0	0	0	0	0	0	0	0	0	0	0	0	0	0	0	0	0	6	0	0
ASV310	ATACCATCGTAGTCTTAACCATAAACTATGCCGACTAGGGATTGGCGGACGTTAATTAATGACTCCGTCAGCACCTTATGAGAAATCAAAGTCTTTGGGTTCCGGGGGGAGTATGGTCGCAAGGCTGAAACTTAAAGGAATTGACGGAAGGGCACCACCAGGAGTGGAGCCTGCGGCTTAATTTGACTCAACACGGGAAAACTTACCAGGTCCGGACATAGGAAGGATTGACAGATTGAGAGCTCTTTCTTGATTCTATGGGTGGTGGTGCATGGCCGTTCTTAGTTGGTGGAGTGATTTGTCTGGTTAATTCCGTTAACGAACGAGACCTCAGCCTGCTAAATAGTATGCATTTTCTTAGGAAAGTGTAAGACTTCTTA	D_0__Eukaryota;D_1__SAR;D_2__Stramenopiles;D_3__Labyrinthulomycetes;D_4__uncultured	0.9	0	0	0	0	0	0	0	0	0	0	0	0	0	0	0	0	0	0	0	0	0	0	0	4	0	0	23	0	0	0	0	0	0	0	0	0	0	0	0	0	0	0	0	0	0	0
ASV314	ATACCATCGTAGTCTTAACCATAAACTATGCCGACTAGGGATTGGTGGACGTTATTTTTATGACTCCACCAGCACCTCATGAGAAATCAAAGTCTTTGGGTTCCGGGGGGAGTATGGTCGCAAGGCTGAAACTTAAAGGAATTGACGGAAGGGCACCACCAGGAGTGGAGCCTGCGGCTTAATTTGACTCAACACGGGAAAACTTACCAGGTCCAGACATAGTAAGGATTGACAGATTGAGAGCTCTTTCTTGATTCTATGGGTGGTGGTGCATGGCCGTTCTTAGTTGGTGGAGTGATTTGTCTGGTTAATTCCGTTAACGAACGAGACCTCAGCCTGCTAAATAGTGTCCATATTTTCACGAATGTGGTCGACTTCTT	D_0__Eukaryota;D_1__SAR;D_2__Stramenopiles;D_3__Labyrinthulomycetes;D_4__Thraustochytriaceae;D_5__Aplanochytrium	1	0	0	0	0	0	0	0	0	0	0	0	0	0	0	0	0	0	0	0	0	0	0	0	0	0	0	0	0	0	0	0	0	0	19	0	0	0	0	0	0	0	0	0	19	0	0
ASV316	ATACCATCGTAGTCTCAACTATAAACTATGCCGACTTGGGATTGGAGGATGTGAATTTTTTAATAACTCCTTCAGCACCACATGAGAAATCAAAGTCTTTGGGTTCCGGGGGGAGTATGGTCGCAAGGCTGAAACTTAAAGGAATTGACGGAAGGGCACACAAGTAGTGGAGCCTGCGGCTTAATTTGACTCAACACGGGAAAACTTACCAGGTCCAGACATAGTAAGGATTGACAGATTGAGAGCTCTTTCTTGATTCTATGGGTGGTGGTGCATGGCCGTTCTTAGTTGGTGGAGTGATTTGTCTGGTTAATTCCGTTAACGAACGAGACCTCAGCTTGCTTTATAGTGTTGCGAATAATTTTTTATTCGTCTTTTTT	D_0__Eukaryota;D_1__SAR;D_2__Stramenopiles;D_3__Labyrinthulomycetes	0.9	0	0	0	0	0	0	0	0	0	0	0	15	0	0	0	0	0	0	0	0	0	0	6	0	0	0	0	0	0	0	0	0	0	0	0	0	0	0	0	0	0	0	0	0	0	0
ASV311	ATACCATCGTAGTCCTAACCATAAACGATGCCGACTCGGGATCCCGGAACGTTATTTTTATGACCTTCGGGGCACCGTATGAGAAATCAAAGTCTTTGGGTTCCGGGGGGAGTATGGTCGCAAGGCTGAAACTTAAAGGAATTGACGGAAGGGCACCACAAGACGTGGAGCCTGCGGCTTAATTTGACTCAACACGGGAAAACTTACCAGGTCCAGACATAATAAGGATTGACAGATTGAGAGCTCTTTCTTGATTCTATGGGTGGTGGTGCATGGCCGTTCTTAGTTGGTGGAGTGATTTGTCTGGTTGATTCCGTTAACGAACGAGACCTCGGCTTACTAAATAGAGATGCCTTTCCCACGAAAGGTAAATCTTCTTA	D_0__Eukaryota;D_1__SAR;D_2__Stramenopiles;D_3__Labyrinthulomycetes;D_4__uncultured	0.8	0	0	0	0	0	0	0	0	0	0	0	0	0	0	16	0	0	3	4	0	0	0	0	8	0	0	0	0	0	0	0	0	0	0	0	0	0	0	0	0	0	0	0	0	0	0
ASV317	CGTAGTCTTAACCATAAACTATGCCGACTAGGGATTGGCGGACGTTGTCTATATGACTTCGCCAGCACCTCATGAGAAATCAAAGTCTTTGGGTTCCGGGGGGAGTATGGTCGCAAGGCTGAAACTTAAAGGAATTGACGGAAGGGCACCACCAGGAGTGGAGCCTGCGGCTTAATTTGACTCAACACGGGAAAACTTACCAGGTCCAGACATAGTAAGGATTGACAGATTGAGAGCTCTTTCTTGATTCTATGGGTGGTGGTGCATGGCCGTTCTTAGTTGGTGGAGTGATTTGTCTGGTTAATTCCGTTAACGAACGAGACCTCAGCCTGCTAAATAGTGTGCATATTCGAAAGAATGTGTTCGACTTCTTAGAGGGA	D_0__Eukaryota;D_1__SAR;D_2__Stramenopiles;D_3__Labyrinthulomycetes;D_4__Thraustochytriaceae;D_5__Aplanochytrium	1	0	1	0	0	0	0	0	0	0	0	0	0	0	3	1	0	0	0	0	1	0	0	0	2	2	1	0	0	0	0	0	3	0	1	1	3	0	2	1	0	0	1	0	1	2	0
ASV318	ATACCATCGTAGTCTTAACCGTAAACTATGCCGACTTGCGATTGTCCGATGTTGTTTTTTGAGGCGGGCAGCAGCACATGAGAAATCAAAGTCTTTGGGTTCCGGGGGGAGTATGGTCGCAAGGCTGAAACTTAAAGGAATTGACGGAAGGGCACCACCAGGAGTGGAGCCTGCGGCTTAATTTGACTCAACACGGGAAAACTTACCAGGTCCAGACATAGGAAGGATTGACAGATTGAGAGCTCTTTCTTGATTCTATGGGTGGTGGTGCATGGCCGTTCTTAGTTGGTGGAGCGATTTGTCTGGTTAATTCCGTTAACGAACGAGACCACGGCCTACTAAATAGTACAGGCTATGGCAACATAGTGTGAGACTTCTTA	D_0__Eukaryota;D_1__SAR;D_2__Stramenopiles;D_3__Labyrinthulomycetes;D_4__Thraustochytriaceae	1	0	0	0	0	0	0	0	0	0	0	0	37	0	0	0	0	0	0	0	0	0	0	0	0	0	0	0	0	0	0	0	0	0	0	0	0	0	0	0	0	0	0	0	0	0	0
ASV320	ATACCATCGTAGTCTAAACAGTAAACTATGCCGACTTGCGATTGTTTGATGGTGTTTTTTTAGTATTGCCACAAGCAGCAGCATATGAGAAATCATAAGTCTTTGGGTTCCGGGGGGAGTATGGTCGCAAGATTGAAACTTAAAAGAATTGACGGAAGGGCACCACCAGGAGTGGAGCCTGCGGCTTAATTTGACTCAACACGGGAAAACTTACCAGGTCCGGACATAAGAAGGATTGACAGATTGAGAGCTCTTTCTTGATTTTATGGGTGGTGGTGCATGGCCGTTCTTAGTTGGTGGTTTGAATTGTCTGGTTAATTCCGTTAACGAACGAGACCTCGGCCTACTAAATAGTGTTGCTTTGAGTAATCAAGGTATTG	D_0__Eukaryota;D_1__SAR;D_2__Stramenopiles;D_3__Labyrinthulomycetes;D_4__Thraustochytriaceae;D_5__Aurantiochytrium	0.6	0	0	0	0	0	0	0	0	0	36	0	0	0	0	0	0	0	0	0	0	0	0	0	0	0	0	0	0	0	0	0	0	0	0	0	0	0	0	0	0	0	0	0	0	0	0
ASV319	ATACCATCGTAGTCTTAACCGTAAACTATGCCGACTTGCGATTGTCCGATGTTTATTTGTAGACTTGGGCAGCAGCACATGAGAAATCAAAGTCTTTGGGTTCCGGGGGGAGTATGGTCGCAAGAGTGGAACTTAAAGGAATTGACGGAAGGGCACCACCAGGAGTGGAGCCTGCGGCTTAATTTGACTCAACACGGGAAAACTTACCAGGTCCAGACATAGGAAGGATTGACAGATTGATAGCTCTTTCTTGATTCTATGGGTGGTGGTGCATGGCCGTTCTTAGTTGGTGGAGTGATTTGTCTGGTTAATTCCGTTAACGAACGAGACCACGGCCTACTAAATAGTATGCGTTATGGTAACATAGCGTAAGACTTCTT	D_0__Eukaryota;D_1__SAR;D_2__Stramenopiles;D_3__Labyrinthulomycetes;D_4__Thraustochytriaceae	1	0	0	0	0	0	0	0	0	0	0	0	0	0	0	0	0	0	0	0	0	0	0	0	0	0	0	14	0	0	0	0	0	0	0	0	0	0	0	0	0	0	0	0	0	0	0
ASV321	ATACCATCGTAGTCTTAACCTTAAACCATGCCGACTAGGGATTGGTGGACGTTATTTGAACGACCTCATCAGCACCTTATGAGAAATCAAAGTCTTTGGGTTCCGGGGGGAGTATGGTCGCAAGGCTGAAACTTAAAGGAATTGACGGAAGGGCACCACCAGGAGTGGAGCCTGCGGCTTAATTTGACTCAACACGGGAAAACTTACCAGGTCCGGACATAGTAAGGATTGACAGATTGAGAGCTCTTTCTTGATTCTATGGGTGGTGGTGCATGGCCGTTCTTAGTTGGTGGAGTGATTTGTCTGGTTAATTCCGTTAACGAACGAGACCTCAGCCTGCTAAATAGTATGCGTTTTCTCACGAAAGCGTAAGACTTCTT	D_0__Eukaryota;D_1__SAR;D_2__Stramenopiles;D_3__Labyrinthulomycetes;D_4__Thraustochytriaceae	0.6	0	0	0	0	0	0	0	0	0	0	0	0	0	0	35	0	0	0	0	0	0	0	0	0	0	0	0	0	0	0	0	0	0	0	0	0	0	0	0	0	0	0	0	0	0	0
ASV322	ATACCATCGTAGTCTTAACCATAAACTATGCCGACTAGGGATTGGTGGACGTTATTTGAACGACTTCATCAGCACCTTATGAGAAATCAAAGTCTTTGGGTTCCGGGGGGAGTATGGTCGCAAGGCTGAAACTTAAAGGAATTGACGGAAGGGCACCACCAGGAGTGGAGCCTGCGGCTTAATTTGACTCAACACGGGAAAACTTACCAGGTCCAGACATAGTAAGGATTGACAGATTGAGAGCTCTTTCTTGATTCTATGGGTGGTGGTGCATGGCCGTTCTTAGTTGGTGGAGTGATTTGTCTGGTTAATTCCGTTAACGAACGAGACCTCAGCCTGCTAAATAGTATGCCTTTTCTCACGAAAGGGTAAGACTTCTT	D_0__Eukaryota;D_1__SAR;D_2__Stramenopiles;D_3__Labyrinthulomycetes;D_4__Thraustochytriaceae	0.6	0	0	0	0	0	0	0	0	0	0	0	20	0	0	0	0	0	0	0	0	0	0	0	0	0	0	0	0	0	0	0	0	0	0	0	0	0	0	0	0	0	0	0	0	0	0
ASV323	ATACCATCGTAGTCCTAGCCATAAACGATGCCGACTCGGGATCCCGGAACGTTATTTATATGACCTTCGGGGCACCGTATGAGAAATCAAAGTCTTTGGGTTCCGGGGGGAGTATGGTCGCAAGGCTGAAACTTAAAGGAATTGACGGAAGGGCACCACAAGACGTGGAGCCTGCGGCTTAATTTGACTCAACACGGGAAAACTTACCAGGTCCAGACATAGGAAGGATTGACAGATTGAGAGCTCTTTCTTGATTCTATGGGTGGTGGTGCATGGCCGTTCTTAGTTGGTGGAGTGATTTGTCTGGTTGATTCCGTTAACGAACGAGACCTCAGCTTACTAAATAGAGCTTGGTTTCTCACGAAACTATTTGATCTTCT	D_0__Eukaryota;D_1__SAR;D_2__Stramenopiles;D_3__Labyrinthulomycetes;D_4__uncultured	0.8	0	0	0	0	0	0	0	0	0	0	0	0	0	0	0	0	0	0	12	0	4	0	1	3	0	0	0	0	7	0	0	0	0	0	0	0	0	0	0	0	0	0	0	0	0	0
ASV328	ATACCATCGTAGTCTTAACCGTAAACAATGCCGACTTGCGATTGTCCGATGTTATTAATAGACTTGGGCAGCAGCACATGAGAAATCAAAGTTTTTGGGTTCCGGGGGGAGTATGGTCGCAAGGCTGAAACTTAAAGGAATTGACGGAAGGGCACACCAGGAGTGGAGCCTGCGGCTTAATTTGACTCAACACGGGAAAACTTACCAGGTCCAGACATAGGAAGGATTGACAGATTGAGAGCTCTTTCTTGATTCTATGGGTGGTGGTGCATGGCCGTTCTTAGTTGGTGGAGTGATTTGTCTGGTTAATTCCGTTAACGAACGAGACCACCGCCTACTAAATAGTACGTATTATGGCAACATAGTATGAGACTTCTTAG	D_0__Eukaryota;D_1__SAR;D_2__Stramenopiles;D_3__Labyrinthulomycetes;D_4__Thraustochytriaceae	1	0	0	0	0	0	0	0	0	0	0	0	0	0	0	0	0	0	34	0	0	0	0	0	0	0	0	0	0	0	0	0	0	0	0	0	0	0	0	0	0	0	0	0	0	0	0
ASV325	ATACCATCGTAGTCCTAGCCATAAACGATGCCGACTCAGGATCCCGAATCGTTATTTATATGACTTTCGGGGCACTGTATGAGAAATCAAAGTCTTTGGGTTCCGGGGGGAGTATGGTCGCAAGGCTGAAACTTAAAGGAATTGACGGAAGGGCACCACAAGACGTGGAGCCTGCGGCTTAATTTGACTCAACACGGGAAAACTTACCAGGTCCAGACATAGGAAGGATTGACAGATTGAGAGCTCTTTCTTGATTCTATGGGTGGTGGTGCATGGCCGTTCTTAGTTGGTGGAGTGATTTGTCTGGTTGATTCCGTTAACGAACGAGACCTCAGCTTACTAAATAGAGCTTGCTTTCTCACGAAAGTATTTGATCTTCT	D_0__Eukaryota;D_1__SAR;D_2__Stramenopiles;D_3__Labyrinthulomycetes;D_4__uncultured	0.7	0	0	0	0	0	0	0	0	0	0	0	0	0	0	0	0	0	4	0	0	0	0	27	0	0	0	0	0	0	0	0	0	0	0	0	0	0	0	0	0	0	0	0	0	0	0
ASV327	ATACCATCGTAGTCTTAACCATAAACTATGCCGACTAGGGATTAGCGGACGTTATTTAAATGACTTCGTTAGCACCTTATGAGAAATCAAAGTCTTTGGGTTCCGGGGGGAGTATGGTCGCAAGGCTGAAACTTAAAGGAATTGACGGAAGGGCACCACCAGGAGTGGAGCCTGCGGCTTAATTTGACTCAACACGGGAAAACTTACCAGGTCCAGACATAGTAAGGATTGACAGATTGAGAGCTCTTTCTTGATTCTATGGGTGGTGGTGCATGGCCGTTCTTAGTTGGTGGAGTGATTTGTCTGGTTAATTCCGTTAACGAACGAGACCTCAGCCTACTAAATAGTGTTTACTTTTTCACGAAAGTATTCAACTTCTT	D_0__Eukaryota;D_1__SAR;D_2__Stramenopiles;D_3__Labyrinthulomycetes;D_4__uncultured	0.8	0	0	0	0	0	0	0	0	0	0	0	0	0	0	0	0	0	26	0	0	0	0	0	0	0	0	0	0	0	0	0	0	0	0	0	0	0	0	0	0	0	0	0	0	0	0
ASV332	ATACCATCGTAGTCTTAACCATAAACTATGCCGACTAGGGATTGGCAGACGTTATTTTATGACTCTGTCAGCACCTTATGAGAAATCAAAGTCTTTGGGTTCCGGGGGGAGTATGGTCGCAAGGCTGAAACTTAAAGGAATTGACGGAAGGGCACCACCAGGAGTGGAGCCTGCGGCTTAATTTGACTCAACACGGGAAAACTTACCAGGTCCAGACATAGTAAGGATTGACAGATTGAGAGCTCTTTCTTGATTCTATGGGTGGTGGTGCATGGCCGTTCTTAGTTGGTGGAGTGATTTGTCTGGTTAATTCCGTTAACGAACGAGACCTCAGCCTACTAAATAGTGGCGTTTTTTTCACGAAAGGCGTGAACTTCTTA	D_0__Eukaryota;D_1__SAR;D_2__Stramenopiles;D_3__Labyrinthulomycetes;D_4__uncultured	0.9	0	0	0	0	0	0	0	0	0	0	0	0	0	0	0	0	0	0	0	0	0	13	0	0	0	0	0	0	0	0	0	0	0	0	0	0	0	0	0	0	0	0	0	0	0	0
ASV329	ATACCATCGTAGTCTTAACCATAAACTATGCCGACTAGGGATTGGTGGACGTTGTTTATGACTCCATCAGCACCTTATGAGAAATCAAAGTCTTTGGGTTCCGGGGGGAGTATGGTCGCAAGGCTGAAACTTAAAGGAATTGACGGAAGGGCACCACCAGGAGTGGAGCCTGCGGCTTAATTTGACTCAACACGGGAAAACTTACCAGGTCCAGACATAGTAAGGATTGACAGATTGAGAGCTCTTTCTTGATTCTATGGGTGGTGGTGCATGGCCGTTCTTAGTTGGTGGAGTGATTTGTCTGGTTAATTCCGTTAACGAACGAGACCTCAGCCTACTAAATAGTGGCTGTTATCTCACGATAGCAGTGAACTTCTTAG	D_0__Eukaryota;D_1__SAR;D_2__Stramenopiles;D_3__Labyrinthulomycetes;D_4__uncultured	1	0	0	0	0	0	0	0	20	0	0	0	0	0	0	0	0	0	0	0	0	0	0	0	0	0	0	0	0	0	0	0	0	0	0	0	0	0	2	0	0	0	6	0	0	0	0
ASV330	ATACCATCGTAGTCTTAACCATAAACTATGCCGACTAGGGATTGGTGGAAGTATTTAAACCTCATCAGTACCTCGTGAGAAATCAAAGTCTTTGGGTTCTGGGGGGAGTATGGTCGCAAGGCTGAAACTTAAAGGAATTGACGGAAGGGCACCACCAGGAGTGGAGCCTGCGGCTTAATTTGACTCAACACGGGAAAACTTACCAGGTCCAGACATAAGAAGGATTGACAGATTGAGAGCTCTTTCATGATTTTATGGGTGGTGGTGCATGGCCGTTCTTAGTTGGTGGAGTGATTTGTCTGGTTAATTCCGTTAACGAACGAGACCTCAGCCTACTAAATAGGCGTCGCATTTTCGAATGTGCCGACTTCTTAGAGGGA	D_0__Eukaryota;D_1__SAR;D_2__Stramenopiles;D_3__Labyrinthulomycetes;D_4__Labyrinthulaceae;D_5__Labyrinthula	1	0	0	0	0	0	0	0	0	0	0	0	0	0	0	0	0	0	0	0	0	0	0	0	0	0	0	0	0	0	0	0	0	0	0	0	0	0	0	0	0	20	0	0	14	0	0
ASV331	ATACCATCGTAGTCTTAACCATAAACTATGCCGACTAGGGATCGGTGGACGGTACATTAATGCCTCCATCGGCACCTCATCTGAAAAGAAAGTCTTTGGGTTCCGGGGGGAGTATGGTCGCAAGGCTGAAACTTAAAGGAATTGACGGAAGGGCACCACCAGGAGTGGAGCCTGCGGCTTAATTTGACTCAACACGGGAAAACTTACCAGGTCCAGACATAGTAAGGATTGACAGATTGAGAGCTCTTTCTTGATTCTATGGGTGGTGGTGCATGGCCGTTCTTAGTTGGTGGAGTGATTTGTCTGGTTAATTCCGTTAACGAACGAGACCTCAGCCTACTAAATAGTGGCACCTTTCTCGCGAAAGGTCGTCGACTTCT	D_0__Eukaryota;D_1__SAR;D_2__Stramenopiles;D_3__Labyrinthulomycetes;D_4__uncultured	0.9	0	0	0	0	0	0	0	0	0	0	0	0	0	0	0	0	0	0	0	17	6	6	0	0	0	0	0	0	0	0	0	0	0	0	0	0	0	0	0	0	0	0	0	0	0	0
ASV324	ATACCATCGTAGTCTTAACCATAAACTATGCCGACTAGGGATTGGTGAAAGTATTTAGACTTCATCAGTACCTTATGAGAAATCAAAGTCTTTGGGTTCTGGGGGGAGTATGGTCGCAAGGCTGAAACTTAAAGGAATTGACGGAAGGGCACCACCAGGAGTGGAGCCTGCGGCTTAATTTGACTCAACACGGGAAAACTTACCAGGTCCAGACATAGTAAGGATTGACAGATTGAGAGCTCTTTCTTGATTCTATGGGTGGTGGTGCATGGCCGTTCTTAGTTGGTGGAGTGATTTGTCTGGTTAATTCCGTTAACGAACGAGACCTCAGCCTGCTAAATAGTTCATTTATTCGTAAGAATACTTGAGCTTCTTAGAGG	D_0__Eukaryota;D_1__SAR;D_2__Stramenopiles;D_3__Labyrinthulomycetes;D_4__uncultured	0.6	0	0	0	0	0	0	0	0	0	0	0	0	0	0	0	0	0	0	0	0	0	0	5	0	0	0	0	0	0	0	0	0	0	0	0	0	0	0	15	0	0	0	0	0	0	0
ASV326	ATACCATCGTAGTCTTAACCGTAAACTATGCCGACTTGCGATTGTCCGATGTTTATTTTAGACGCGGGCAGCAGCACATGAGAAATCAAAGTCTTTGGGTTCCGGGGGGAGTATGGTCGCAAGGCTGAAACTTAAAGGAATTGACGGAAGGGCACCACCAGGAGTGGAGCCTGCGGCTTAATTTGACTCAACACGGGAAAACTTACCAGGTCCAGACATAGGAAGGATTGACAGATTGAGAGCTCTTTCTTGATTCTATGGGTGGTGGTGCATGGCCGTTCTTAGTTGGTGGAGCGATTTGTCTGGTTAATTCCGTTAACGAACGAGACCACAGCCTACTAAATAGTACTGGCTATGGTAACATAGTCTGAGACTTCTTA	D_0__Eukaryota;D_1__SAR;D_2__Stramenopiles;D_3__Labyrinthulomycetes;D_4__Thraustochytriaceae	1	0	0	0	0	0	0	0	0	0	0	0	0	0	0	7	0	0	0	10	0	0	0	3	0	0	0	8	4	0	0	0	0	0	0	0	0	0	0	0	0	0	0	0	0	0	0
ASV333	ATACCATCGTAGTCTTAACCGTAAACGATGCCGACTTGCGATTGTCCAATGGTGTTTAAAGCCGTGGGCAGCAGCACATGAGAAATCAAAGTCTTTGGGTTCCGGGGGGAGTATGGTCGCAAGGCTGAAACTTAAAGGAATTGACGGAAGGGCACCACCAGGAGTGGAGCCTGCGGCTTAATTTGACTCAACACGGGAAAACTTACCAGGTCCAGACATAGGAAGGATTGACAGATTGATAGCTTTTTCTTGATTCTATGGGTGGTGGTGCATGGCCGTTCTTAGTTGGTGGAGCGATTTGTCTGGTTAATTCCGTTAACGAACGAGACCACAGCCTACTAAATAGTACAGTTTATGGCAACATAGGCTGAGACTTCTTA	D_0__Eukaryota;D_1__SAR;D_2__Stramenopiles;D_3__Labyrinthulomycetes;D_4__Thraustochytriaceae;D_5__uncultured;D_6__uncultured labyrinthulid;D_7__;D_8__;D_9__;D_10__;D_11__;D_12__;D_13__;D_14__	0.6	0	0	0	0	0	0	0	0	0	0	0	0	0	0	0	0	0	0	0	0	0	0	0	0	0	0	0	0	0	33	0	0	0	0	0	0	0	0	0	0	0	0	0	0	0	0
ASV335	ATACCATCGTAGTCTTAACCATAAACTATGCCGACTAGGGATTGGTGGATGTTTTTTCAAATGACTCCATCAGCACCTCATGAGAAATCAAAGTCTTTGGGTTCCGGGGGGAGTATGGTCGCAAGGCTGAAACTTAAAGGAATTGACGGAAGGGCACCACCAGGAGTGGAGCCTGCGGCTTAATTTGACTCAACACGGGAAAACTTACCAGGTCCAGACATAGTGAGGATTGACAGATTGAGAGCTCTTTCTTGATTCTATGGGTGGTGGTGCATGGCCGTTCTTATTAGTTGGTGGAGTGATTTGTCTGGTTAATTCCGTTAACGAACGAGACCTCAGCCTGCTAAATAGTACTCGTTATCGTTTGATAGCGTGAGACT	D_0__Eukaryota;D_1__SAR;D_2__Stramenopiles;D_3__Labyrinthulomycetes	0.7	0	0	0	0	0	0	0	0	0	0	0	0	0	0	0	0	0	0	0	0	0	33	0	0	0	0	0	0	0	0	0	0	0	0	0	0	0	0	0	0	0	0	0	0	0	0
ASV334	ATACCATCGTAGTCTTAACCATAAACTATGCCGACTAGGGATTGGCAGACGTTGtttttttttGACTCTGTCAGCACCTTATGAGAAATCAAAGTCTTTGGGTTCCGGGGGGAGTATGGTCGCAAGGCTGAAACTTAAAGGAATTGACGGAAGGGCACCACCAGGAGTGGAGCCTGCGGCTTAATTTGACTCAACACGGGAAAACTTACCAGGTCCAGACATAGTAAGGATTGACAGATTGAGAGCTCTTTCTTGATTCTATGGGTGGTGGTGCATGGCCGTTCTTAGTTGGTGGAGTGATTTGTCTGGTTAATTCCGTTAACGAACGAGACCTCAGCCTACTAAATAGTTTTATTTATTTTACGATAGATAAATTACTT	D_0__Eukaryota;D_1__SAR;D_2__Stramenopiles;D_3__Labyrinthulomycetes	0.7	0	0	0	0	18	0	0	0	0	0	0	0	0	0	0	0	0	0	0	0	0	0	0	0	0	0	0	0	0	0	0	0	0	0	0	0	0	0	5	0	0	0	0	6	0	0
ASV339	ATACCATCGTAGTCTTAACCATAAACTATGCCGACTAGGGATTAGCGGGCGTTCTCTTTTATGACTCCGTTAGCACCTTATGAGAAATCAAAGTCTTTGGGTTCCGGGGGGAGTATGGTCGCAAGGCTGAAACTTAAAGGAATTGACGGAAGGGCACCACCAGGAGTGGAGCCTGCGGCTTAATTTGACTCAACACGGGAAAACTTACCAGGTCCGGACATAGTAAGGATTGACAGATTGAGAGCTCTTTCTTGATTCTATGGGTGGTGGTGCATGGCCGTTCTTAGTTGGTGGAGTGATTTGTCTGGTTAATTCCGTTAACGAACGAGACCTCAGCCTGCTAAATAGTATGTGCTTTCTCACGAAAGCATAAGACTTCT	D_0__Eukaryota;D_1__SAR;D_2__Stramenopiles;D_3__Labyrinthulomycetes;D_4__uncultured	0.9	0	0	0	0	0	0	0	0	0	0	0	0	0	0	0	0	0	0	0	0	0	0	0	0	0	0	0	0	0	0	0	0	0	0	0	0	0	0	0	0	0	0	0	0	0	0
ASV337	ATACCATCGTAGTCTTAACCATAAACTATGCCGACTAGGGATTGGTGGACGTTAATTTATGACTTCATCAGCACCTTATGAGAAATCAAAGTCTTTGGGTTCCGGGGGGAGTATGGTCGCAAGGCTGAAACTTAAAGGAATTGACGGAAGGGCACACAAGGAGTGGAGCCTGCGGCTTAATTTGACTCAACACGGGAAAACTTACCAGGTCCGGACATAGTAAGGATTGACAGATTGAGAGCTCTTTCTTGATTCTATGGGTGGTGGTGCATGGCCGTTCTTAGTTGGTGGAGTGATTTGTCTGGTTAATTCCGTTAACGAACGAGACCTCAGCCTGCTAAATAGTATGCGTTTTCTCACGAAAGCGTAAGACTTCTTAG	D_0__Eukaryota;D_1__SAR;D_2__Stramenopiles;D_3__Labyrinthulomycetes	1	0	0	0	0	0	0	0	0	0	0	0	31	0	0	0	0	0	0	0	0	0	0	0	0	0	0	0	0	0	0	0	0	0	0	0	0	0	0	0	0	0	0	0	0	0	0
ASV336	ATACCATCGTAGTCTTAACAGTAAACTATGCCGACTTGCGATTGTCCGATGTTGTTTATGACATGGGCAGCAGCACATGAGAAATCAAAGTTTTTGGGTTTCGGGGGGAGTATGATCGCAAGGTTGAAACTTAAAGGAATTGACGGAAGGGCACACAAGTAGTGGAGCCTGCGGCTTAATTTGACTCAACACGGGAAAACTTACCAGGTCCAGACATAGTAAGGATTGACAGATTGAGAGCTCTTTCTTGATTCTATGGGTGGTGGTGCATGGCCGTTCTTAGTTGGTGGAGTGATTTGTCTGGTTAATTCCGTTAACGAACGAGACCTCAACCTACTAAATAGTAGTGGTTATAGCAATATAATTATAGACTTCTTAGA	D_0__Eukaryota;D_1__SAR;D_2__Stramenopiles;D_3__Labyrinthulomycetes;D_4__Thraustochytriaceae	1	0	0	0	0	0	0	0	0	0	0	0	0	0	0	0	0	0	0	0	3	0	0	6	3	0	0	18	0	0	0	0	0	0	0	0	0	0	0	0	0	0	0	0	0	0	0
ASV338	ATACCATCGTAGTCTTAACCATAAACTATGCCGACTAGGGATTAGCAGTCGTTATTCTATGACTCTGTTAGCACCTTATGAGAAATCAAAGTCTTTGGGTTCCGGGGGGAGTATGGTCGCAAGGCTGAAACTTAAAGGAATTGACGGAAGGGCACCACCAGGAGTGGAGCCTGCGGCTTAATTTGACTCAACACGGGAAAACTTACCAGGTCCAGACATAGTAAGGATTGACAGATTGAGAGCTCTTTCTTGATTCTATGGGTGGTGGTGCATGGCCGTTCTTAGTTGGTGGAGTGATTTGTCTGGTTAATTCCGTTAACGAACGAGACCTCAGCCTGCTAAATAGTGTGCTCTTTCTCACGAAAGAGTTCTTTACTTCT	D_0__Eukaryota;D_1__SAR;D_2__Stramenopiles;D_3__Labyrinthulomycetes;D_4__uncultured	1	0	0	0	0	15	0	0	0	0	0	0	0	0	0	0	0	0	0	0	0	0	0	0	0	0	0	0	0	0	0	0	0	0	0	0	0	0	0	0	0	0	0	0	0	0	0
ASV343	ATACCATCGTAGTCTTAACCATAAACTATGCCGACTAGGGATTGGCGGACGTTAATTAATGACTCCGTCAGCACCTTATGAGAAATCAAAGTCTTTGGGTTCCGGGGGGAGTATGGTCGCAAGGCTGAAACTTAAAGGAATTGACGGAAGGGCACCACCAGGAGTGGAGCCTGCGGCTTAATTTGACTCAACACGGGAAAACTTACCAGGTCCGGACATAGGAAGGATTGACAGATTGAGAGCTCTTTCTTGATTCTATGGGTGGTGGTGCATGGCCGTTCTTAGTTGGTGGAGTGATTTGTCTGGTTAATTCCGTTAACGAACGAGACCTCAGCCTGCTAAATAGTATGCATTTTCTTTGGAAAGTGTACGACTTCTTA	D_0__Eukaryota;D_1__SAR;D_2__Stramenopiles;D_3__Labyrinthulomycetes;D_4__uncultured	0.7	0	0	0	0	0	0	0	0	0	0	0	0	0	0	31	0	0	0	0	0	0	0	0	0	0	0	0	0	0	0	0	0	0	0	0	0	0	0	0	0	0	0	0	0	0	0
ASV344	ACACCATCGTAGTCTTAACCGTAAACTATGCCGACTTGCGATTGTCCGATGTTTATTTTAGACGCGGGCAGCAGCACATGAGAAATCAAAGTCTTTGGGTTCCGGGGGGAGTATGGTCGCAAGGCTGAAACTTAAAGGAATTGACGGAAGGGCACCACCAGGAGTGGAGCCTGCGGCTTAATTTGACTCAACACGGGAAAACTTACCAGGTCCAGACATAGGAAGGATTGACAGATTGAGAGCTCTTTCTTGATTCTATGGGTGGTGGTGCATGGCCGTTCTTAGTTGGTGGAGCGATTTGTCTGGTTAATTCCGTTAACGAACGAGACCACAGCCTACTAAATAGTAATGGCTATGGTAACATAGTCTGAGACTTCTTA	D_0__Eukaryota;D_1__SAR;D_2__Stramenopiles;D_3__Labyrinthulomycetes;D_4__Thraustochytriaceae	1	0	0	0	0	0	0	0	0	0	0	0	0	0	0	0	0	0	0	0	0	0	0	0	0	0	0	0	0	0	0	0	0	0	0	0	0	0	0	0	0	0	0	0	0	0	0
ASV341	ATACCATCGTAGTCTATACTTCAAACTATGCCGACTTGCGATTGTTCGATGGTGTTTTTTGGCCTCGAGCAGCAGCACATGAGAAATCAAAGTCTTTGGGTTCCGGGGGGAGTATGGTCGCAAGATTGAAACTTAAAGGAATTGACGGAAGGGCACCACCAGGAGTGGAGCCTGCGGCTTAATTTGACTCAACACGGGAAAACTTACCAGGTCCAGACATAGGAAGGATTGACAGATTGAGAGCTCTTTCTTGATTCTATGGGTGGTGGTGCATGGCCGTTCTTAGTTGGTGGAGTGATTTGTCTGGTTAATTCCGTTAACGAACGAGACCTCAGCCTACTAAATAGTACAGCTTTTCGCAAGAAAGGTTGAGACTTCTT	D_0__Eukaryota;D_1__SAR;D_2__Stramenopiles;D_3__Labyrinthulomycetes;D_4__Thraustochytriaceae;D_5__uncultured	0.6	0	0	0	0	0	0	0	0	0	0	0	0	0	0	0	0	0	0	0	0	0	0	0	0	0	0	0	0	0	0	0	0	0	0	0	0	0	0	0	0	0	0	0	0	0	0
ASV342	ATACCATCGTAGTCTCAACCATAAACTATGCCGACTTGGGATTGGAGGACGTGAATTTTTAATAACTCCTTCAGCACCACATGAGAAATCAAAGTCTTTGGGTTCCGGGGGGAGTATGGTCGCAAGGCTGAAACTTAAAGGAATTGACGGAAGGGCACACAAGTAGTGGAGCCTGCGGCTTAATTTGACTCAACACGGGAAAACTTACCAGGTCCAGACATAGTAAGGATTGACAGATTGAGAGCTCTTTCTTGATTCTATGGGTGGTGGTGCATGGCCGTTTGTAGTTGGTGGAGTGATTTGTCTGGTTAATTCCGTTAACGAACGAGACCTCAGCTTGCTTTATAGTGTTGCGAATGGTTTTTCATTCGTATTTTCTT	D_0__Eukaryota;D_1__SAR;D_2__Stramenopiles;D_3__Labyrinthulomycetes	0.9	0	0	0	0	5	0	0	0	0	0	0	26	0	0	0	0	0	0	0	0	0	0	0	0	0	0	0	0	0	0	0	0	0	0	0	0	0	0	0	0	0	0	0	0	0	0
ASV340	ATACCATCGTAGTCTTAACCATAAACTATGCCGACTAGGGATTGGCGGATGTTATTTGAACGACTCCGTCAGCACCTTATGAGAAATCAAAGTCTTTGGGTTCCGGGGGGAGTATGGTCGCAAGGCTGAAACTTAAAGGAATTGACGGAAGGGCACCACCAGGAGTGGAGCCTGCGGCTTAATTTGACTCAACACGGGAAAACTTACCAGGTCCAGACATAGTAAGGATTGACAGATTGATAGCTCTTTCTTGATTCTATGGGTGGTGGTGCATGGCCGTTCTTAGTTGGTGGAGTGATTTGTCTGGTTAATTCCGTTAACGAACGAGACCTCAGCCTGCTAAATAGTATGCCTTTTCTCACGAAAGGGTAAGACTTCTT	D_0__Eukaryota;D_1__SAR;D_2__Stramenopiles;D_3__Labyrinthulomycetes;D_4__uncultured	0.7	0	0	0	0	0	0	0	0	0	0	0	0	0	0	24	0	0	0	0	0	0	0	0	0	0	0	0	0	0	0	0	0	0	0	0	0	0	0	7	0	0	0	0	0	0	0
ASV345	ATACCATCGTAGTCTTAACCATAAACTATGCCGACTAGGGATTAGCAGCCGTTATTCTATGACTCTGTTAGCACCTTATGAGAAATCAAAGTCTTTGGGTTCCGGGGGGAGTATGGTCGCAAGGCTGAAACTTAAAGGAATTGACGGAAGGGCACCACCAGGAGTGGAGCCTGCGGCTTAATTTGACTCAACACGGGGAAACTTACCAGGTCCAGACATAGTAAGGATTGACAGATTGAGAGCTCTTTCTTGATTCTATGGGTGGTGGTGCATGGCCGTTCTTAGTTGGTGGAGTGATTTGTCTGGTTAATTCCGTTAACGAACGAGACCTCAGCCTGCTAAATAGTACATTTTTTCTCACGAAAGGATGCGACTTCTTA	D_0__Eukaryota;D_1__SAR;D_2__Stramenopiles;D_3__Labyrinthulomycetes;D_4__uncultured	1	0	0	0	0	0	0	0	0	0	0	0	0	0	0	0	0	0	0	0	16	15	0	0	0	0	0	0	0	0	0	0	0	0	0	0	0	0	0	0	0	0	0	0	0	0	0
ASV347	ATACCATCGTAGTCTTAACCATAAACTATGCCGACTAGGGATTGGTGAGTATGTTTTATATCTCATCAGTACCTCGGGAGAAATCAAAGTCTTTGGGTTCTGGGGGGAGTATGGTCGCAAGGCTGAAACTTAAAGGAATTGACGGAAGGGCACCACCAGGAGTGGAGCCTGCGGCTTAATTTGACTCAACACGGGAAAACTTACCAGGTCCGGACATGAGAAGGATTGACAGATTGAGAGCTCTTTCATGATTTTATGGGTGGTGGTGCATGGCCGTTCTTAGTTGGTGGAGTGATTTGTCTGGTTGATTCCGTTAACGAACGAGACCTCAGCCTGCTAAATAGGCATGGCATTCTTGAATGTCCTGGCTTCTTAGAGGG	D_0__Eukaryota;D_1__SAR;D_2__Stramenopiles;D_3__Labyrinthulomycetes;D_4__Labyrinthulaceae;D_5__Labyrinthula	0.9	0	0	0	0	0	0	0	0	0	0	0	0	0	0	0	0	0	0	0	0	0	0	0	0	0	0	0	0	0	0	0	0	0	0	0	0	0	0	0	0	0	0	0	0	0	0
ASV351	ATACCATCGTAGTCTAGACAGTAAACTATGCCGACTTGCGATTGCCCGATGTTTATTTTAGACGCGGGCAGCAGCACATGAGAAATCAAAGTCTTTGGGTTCCGGGGGGAGTATGGTCGCAAGGCTGAAACTTAAAGGAATTGACGGAAGGGCACCACCAGGAGTGGAGCCTGCGGCTTAATTTGACTCAACACGGGAAAACTTACCAGGGCCAGACATGTGAAGGATTGACAGATTGAGAGCTCTTTCTTGATTATATGGGTGGTGGTGCATGGCCGTTCTTAGTTGGTGGAGCGATTTGTCTGGTTAATTCCGTTAACGAACGAGACCTCAGCCTACTAAATAGTATGCGTTATGGTAACATAGCGTAAGACTTCTTA	D_0__Eukaryota;D_1__SAR;D_2__Stramenopiles;D_3__Labyrinthulomycetes;D_4__Thraustochytriaceae	1	0	0	0	0	0	0	0	0	0	0	0	0	0	0	30	0	0	0	0	0	0	0	0	0	0	0	0	0	0	0	0	0	0	0	0	0	0	0	0	0	0	0	0	0	0	0
ASV352	ATACCATCGTAGTCTCAACCATAAACTATGCCGACTTGGGATTGGAGGATGTGAATTTTTAATAACTCCTTCAGCACCACATGAGAAATCAAAGTCTTTGGGTTCCGGGGGGAGTATGGTCGCAAGGCTGAAACTTAAAGGAATTGACGGAAGGGCACACAAGTAGTGGAGCCTGCGGCTTAATTTGACTCAACACGGGGAAACTTACCAGGTCCAGACATAGCAAGGATTGACAGATTGAGAGCTCTTTCTTGATTCTATGGGTGGTGGTGCATGGCCGTTCTTAGTTGGTGGAGTGATTTGTCTGGTTAATTCCGTTAACGAACGAGACCTCAGCTTGCTTTATAGTGCTGCGAATGGTTCTTCATTCGTATTTTGCA	D_0__Eukaryota;D_1__SAR;D_2__Stramenopiles;D_3__Labyrinthulomycetes	0.9	0	0	0	0	30	0	0	0	0	0	0	0	0	0	0	0	0	0	0	0	0	0	0	0	0	0	0	0	0	0	0	0	0	0	0	0	0	0	0	0	0	0	0	0	0	0
ASV353	ATACCATCGTAGTCTCAACTATAAACTATGCCGACTTGGGATTGGAGGATGTGAATTTATAACTTCTTCAGCACCACATGAGAAATCAAAGTTTTTGGGTTCCGGGGGGAGTATGGTCGCAAGGCTGAAACTTAAAGGAATTGACGGAAGGGCACACAAGTAGTGGAGCCTGCGGCTTAATTTGACTCAACACGGGAAAACTTACCAGGTCCAGACATAGTAAGGATTGACAGATTGAGAGCTCTTTCTTGATTCTATGGGTGGTGGTGCATGGCCGTTCTTAGTTGGTGGAGTGATTTGTCTGGTTAATTCCGTTAACGAACGAGACCTCAGCTTGCTTTATAGTGGGGCGAATGGTTTTTCATTCGTGTTTTTCACTT	D_0__Eukaryota;D_1__SAR;D_2__Stramenopiles;D_3__Labyrinthulomycetes	0.6	0	0	0	0	0	0	0	0	0	0	0	30	0	0	0	0	0	0	0	0	0	0	0	0	0	0	0	0	0	0	0	0	0	0	0	0	0	0	0	0	0	0	0	0	0	0
ASV354	ATACCATCGTAGTCTTAACCGTAAACGATGCCGACTTGCGATTGTCCGATGTTTTTTTGAATATAGACTTGGGCAGCAGCACATGAGAAATCAAAGTCTTTGGGTTCCGGGGGGAGTATGGTCGCAAGGCTGAAACTTAAAGGAATTGACGGAAGGGCACCACCAGGAGTGGAGCCTGCGGCTTAATTTGACTCAACACGGGAAAACTTACCAGGTCCAGACATAGGAAGGATTGACAGATTGAGAGCTCTTTCTTGATTCTATGGGTGGTGGTGCATGGCCGTTCTTAGTTGGTGGAGTGATTTGTCTGGTTAATTCCGTTAACGAACGAGACCACAGCCTACTAAATAGTACGTGCTATGGTGACATAGTGACGAGAC	D_0__Eukaryota;D_1__SAR;D_2__Stramenopiles;D_3__Labyrinthulomycetes;D_4__Thraustochytriaceae;D_5__Ulkenia	0.7	0	0	0	0	30	0	0	0	0	0	0	0	0	0	0	0	0	0	0	0	0	0	0	0	0	0	0	0	0	0	0	0	0	0	0	0	0	0	0	0	0	0	0	0	0	0
ASV348	ATACCATCGTAGTCTTAACCGTAAACTATGCCGACTTGCGATTGTCCGATGTTTATTTTAGACGCGGGCAGCAGCACATGAGAAATCAAAGTCTTTGGGTTCCGGGGGGAGTATGGTCGCAAGGCTGAAACTTAAAGGAATTGACGGAAGGGCACCACCAGGAGTGGAGCCTGCGGCTTAATTTGACTCAACACGGGAAAACTTACCAGGTCCAGACATAGGAAGGATTGACAGATTGAGAGCTCTTTCTTGATTCTATGGGTGGTGGTGCATGGCCGTTCTTAGTTGGTGGAGCGATTTGTCTGGTTAATTCCGTTAACGAACGAGACCACAGCCTACTAAATAGTACGGGCTATGGTAACATAGTTTGAGACTTCTTA	D_0__Eukaryota;D_1__SAR;D_2__Stramenopiles;D_3__Labyrinthulomycetes;D_4__Thraustochytriaceae	1	0	0	0	0	0	0	0	0	0	0	0	0	0	0	0	0	0	0	0	0	0	0	0	2	0	0	0	0	0	0	0	0	0	0	0	0	0	0	0	0	0	0	0	0	0	0
ASV346	ATACCATCGTAGTCTTAACCGTAAACGATGCCGACTTGCGATTGTCCGATGGTTGTTTTAGCCGCGGGCAGCAGCACATGAGAAATCAAAGTCTTTGGGTTCCGGGGGGAGTATGGTCGCAAGGCTGAAACTTAAAGGAATTGACGGAAGGGCACCACCAGGAGTGGAGCCTGCGGCTTAATTTGACTCAACACGGGAAAACTTACCAGGTCCAGACATAGGAAGGATTGACAGATTGAGAGCTCTTTCTTGATTCTATGGGTGGTGGTGCATGGCCGTTCTTAGTTGGTGGAGCGATTTGTCTGGTTAATTCCGTTAACGAACGAGACCACAGCCTACTAAATAGTATTGCTTATGGTAACATAGGTAGGGACTTCTTA	D_0__Eukaryota;D_1__SAR;D_2__Stramenopiles;D_3__Labyrinthulomycetes;D_4__Thraustochytriaceae;D_5__uncultured;D_6__uncultured labyrinthulid;D_7__;D_8__;D_9__;D_10__;D_11__;D_12__;D_13__;D_14__	0.6	0	0	0	0	0	0	0	0	0	0	0	0	0	0	0	0	0	0	0	0	0	0	0	0	0	0	0	0	0	0	0	0	0	0	0	0	0	0	0	0	0	0	0	0	0	0
ASV349	ATACCATCGTAGTCCAAACCATAAACGATGCCGACTCGGGATCCCAGAACGTTATTTATATGACATTTGGGGCACCGTATGAGAAATCAAAGTCTTTGGGTTCCGGGGGGAGTATGGTCGCAAGGCTGAAACTTAAAGGAATTGACGGAAGGGCACCACAAGACGTGGAGCCTGCGGCTTAATTTGACTCAACACGGGAAAACTTACCAGGTCCAGACATAGGAAGGATTGACAGATTGAGAGCTCTTTCTTGATTCTATGGGTGGTGGTGCATGGCCGTTCTTAGTTGGTGGAGTGATTTGTCTGGTTGATTCCGTTAACGAACGAGACCTCAGCTTACTAAATAGAGTTTGGTTTCTCACGAAACTATTTAATCTTCT	D_0__Eukaryota;D_1__SAR;D_2__Stramenopiles;D_3__Labyrinthulomycetes;D_4__uncultured	0.9	0	0	0	0	0	0	0	0	0	0	0	0	0	0	0	0	0	0	22	0	0	0	0	0	0	0	0	0	0	0	0	0	0	0	0	0	0	0	0	0	0	0	0	0	0	0
ASV350	ATACCATCGTAGTCTTAACTGTAAACTATGCCGACTTGCGATTGTCCGTCGTTGTGTTTTAGACATGGGCAGCAGCACATGAGAAATCAAAGTTTTTGGGTTCCGGGGGGAGTATGGTCGCAAGGTTGAAACTTAAAGGAATTGACGGAAGGGCACCACCAGGAGTGGAGCCTGCGGCTTAATTTGACTCAACACGGGAAAACTTACCAGGTCCAGACATAGTAAGGATTGACAGATTGAGAGCTCTTTCTTGATTCTATGGGTGGTGGTGCATGGCCGTTCTTAGTTGGTGGAGTGATTTGTCTGGTTAATTCCGTTAACGAACGAGACCTCAGCCTACTAAATAGTGTTGCGTATCGCGAGATACGTATTGATACTTC	D_0__Eukaryota;D_1__SAR;D_2__Stramenopiles;D_3__Labyrinthulomycetes;D_4__Thraustochytriaceae;D_5__Thraustochytrium	0.8	0	0	0	0	0	0	0	0	0	0	0	0	0	0	0	0	0	0	0	0	0	0	0	0	0	0	0	0	0	0	0	0	0	0	0	0	0	0	0	0	0	0	0	0	0	0
ASV357	ATACCATCGTAGTCTTAACCATAAACTATGCCGACTAGGGATTGGCGGACGTTAATTAACGACCTCGTCAGCACCTTATGAGAAATCAAAGTCTTTGGGTTCCGGGGGGAGTATGGTCGCAAGGCTGAAACTTAAAGGAATTGACGGAAGGGCACACCAGGAGTGGAGCCTGCGGCTTAATTTGACTCAACACGGGAAAACTTACCAGGTCCGGACATAGGAAGGATTGACAGATTGAGAGCTCTTTCTTGATTCTATGGGTGGTGGTGCATGGCCGTTCTTAGTTGGTGGAGTGATTTGTCTGGTTAATTCCGTTAACGAACGAGACCTCAGCCTGCTAAATAGTATGCATTTTCTTTGGAAAGTGTAAGACTTCTTAG	D_0__Eukaryota;D_1__SAR;D_2__Stramenopiles;D_3__Labyrinthulomycetes;D_4__uncultured	0.6	29	0	0	0	0	0	0	0	0	0	0	0	0	0	0	0	0	0	0	0	0	0	0	0	0	0	0	0	0	0	0	0	0	0	0	0	0	0	0	0	0	0	0	0	0	0
ASV358	ATACCATCGTAGTCTTAACCGTAAACTATGCCGACTTGCGATCATCCGATAGCCGTATTGGCATTGGGTGGCAGCACATGAGAAATCAAAGTCTTTGGGTTCCGGGGGGAGTATGGTCGCAAGGCTGAAACTTAAAGGAATTGACGGAAGGGCACCACCAGGAGTGGAGCCTGCGGCTTAATTTGACTCAACACGGGAAAACTTACCAGGTCCAGACATAGGAAGGATTGACAGATTGAGAGCTCTTTCTTGATTCTATGGGTGGTGGTGCATGGCCGTTCTTAGTTGGTGGAGTGATTTGTCTGGTTAATTCCGTTAACGAACGAGACCACAGCCTACTAAATAGGTGTCTGTATGGCAACATACAGTTGGCAGCTTCT	D_0__Eukaryota;D_1__SAR;D_2__Stramenopiles;D_3__Labyrinthulomycetes;D_4__Thraustochytriaceae;D_5__Thraustochytrium	1	0	0	0	0	0	0	0	0	0	0	0	0	0	0	0	0	0	0	0	0	0	0	0	0	0	0	0	0	0	0	0	0	0	0	0	0	0	0	0	0	0	0	0	29	0	0
ASV359	ATACCATCGTAGTCTCAACTATAAACTATGCCGACTTGGGATTGGAGGATGTGAATTTTTTATAACACCTTCAGCACCACATGAGAAATCAAAGTCTTTGGGTTCCGGGGGGAGTATGGTCGCAAGGCTGAAACTTAAAGGAATTGACGGAAGGGCACACAAGTAGTGGAGCCTGCGGCTTAATTTGACTCAACACGGGAAAACTTACCAGGTCCAGACATAGTAAGGATTGACAGATTGAGAGCTCTTTCTTGATTCTATGGGTGGTGGTGCATGGCCGTTCTTAGTTGGTGGAGTGATTTGTCTGGTTAATTCCGTTAACGAACGAGACCTCAGCTTGCTTTATAGTGCAGCGAATGGTTTTTCATTCGTATTCAGCA	D_0__Eukaryota;D_1__SAR;D_2__Stramenopiles;D_3__Labyrinthulomycetes	0.8	0	0	0	0	0	0	0	0	0	0	0	0	0	0	0	0	0	0	0	0	0	0	0	0	0	0	0	0	0	0	0	0	0	0	0	0	0	0	0	0	0	0	0	0	0	0
ASV360	ATACCATCGTAGTCTTAACCTTAAACCATGCCGACTAGGGATTGGTGGACGTTATTTGAACGACTTCATCAGCACCTTATGAGAAATCAAAGTCTTTGGGTTCCGGGGGGAGTATGGTCGCAAGGCTGAAACTTAAAGGAATTGACGGAAGGGCACCACCAGGAGTGGAGCCTGCGGCTTAATTTGACTCAACACGGGAAAACTTACCAGGTCCGGACATAGTAAGGATTGACAGATTGAGAGCTCTTTCTTGATTCTATGGGTGGTGGTGCATGGCCGTTCTTAGTTGGTGGAGTGATTTGTCTGGTTAATTCCGTTAACGAACGAGACCTCAGCCTGCTAAATAGTATGCGCTTTCTTGCGAAAGTGTAAGACTTCTT	D_0__Eukaryota;D_1__SAR;D_2__Stramenopiles;D_3__Labyrinthulomycetes;D_4__Thraustochytriaceae	0.6	0	0	0	0	0	0	0	0	0	0	0	29	0	0	0	0	0	0	0	0	0	0	0	0	0	0	0	0	0	0	0	0	0	0	0	0	0	0	0	0	0	0	0	0	0	0
ASV355	ATACCATCGTAGTCTCAACTATAAACTATGCCGACTTGGGATTGGAGGATGTGAATTTTTAATAACTCCTTCAGCACCACATGAGAAATCAAAGTTTTTGGGTTCCGGGGGGAGTATGGTCGCAAGGCTGAAACTTAAAGGAATTGACGGAAGGGCACACAAGTAGTGGAGCCTGCGGCTTAATTTGACTCAACACGGGAAAACTTACCAGGTCCAGACATAGTAAGGATTGACAGATTGAGAGCTCTTTCTTGATTCTATGGGTGGTGGTGCATGGCCGTTCTTAGTTGGTGGAGTGATTTGTCTGGTTAATTCCGTTAACGAACGAGACCTCAGCTTGCTTTATAGTGGGACGAATGATTTTTCATTCGTGTTTTATC	D_0__Eukaryota;D_1__SAR;D_2__Stramenopiles;D_3__Labyrinthulomycetes	0.9	0	0	0	0	0	0	0	0	0	17	0	0	0	0	0	0	0	0	0	0	0	0	0	0	0	0	0	0	0	0	0	0	0	0	0	0	0	0	0	0	0	0	0	10	0	0
ASV356	ATACCATCGTAGTCCTAACCATAAACGATGCCGACTCGGGATCCCAGATCGTTATTTTTATGACTTCTGGGGCACCGTATGAGAAATCAAAGTCTTTGGGTTCCGGGGGGAGTATGGTCGCAAGGCTGAAACTTAAAGGAATTGACGGAAGGGCACCACAAGACGTGGAGCCTGCGGCTTAATTTGACTCAACACGGGAAAACTTACCAGGTCCAGACATAGGAAGGATTGACAGATTGAGAGCTCTTTCTTGATTCTATGGGTGGTGGTGCATGGCCGTTCTTAGTTGGTGGAGTGATTTGTCTGGTTGATTCCGTTAACGAACGAGACCTCGGCTTACTAAATAGAGTTTGCTTTCTCACGAAAGTACTAATCTTCTT	D_0__Eukaryota;D_1__SAR;D_2__Stramenopiles;D_3__Labyrinthulomycetes;D_4__uncultured	0.8	0	0	0	0	0	0	0	0	0	0	0	0	0	0	0	0	0	0	10	0	0	0	10	9	0	0	0	0	0	0	0	0	0	0	0	0	0	0	0	0	0	0	0	0	0	0
ASV367	ATACCATCGTAGTCTTAACCATAAACTATGCCGACTAGGGATTGGCGGACGTTAACTTTATGACTCCGTCAGCACCTTATGAGAAATCAAAGTCTTTGGGTTCCGGGGGGAGTATGGTCGCAAGGCTGAAACTTAAAGGAATTGACGGAAGGGCACCACCAGGAGTGGAGCCTGCGGCTTAATTTGACTCAACACGGGAAAACTTACCAGGTCCAGACATAGTAAGGATTGACAGATTGAGAGCTCTTTCTTGATTCTATGGGTGGTGGTGCATGGCCGTTCTTAGTTGGTGGAGTGATTTGTCTGGTTAATTCCGTTAACGAACGAGACCTCAGCCTACTAAATAGTGGCGGGTTTCTCACGAAACCCGTCTTACTTCT	D_0__Eukaryota;D_1__SAR;D_2__Stramenopiles;D_3__Labyrinthulomycetes;D_4__uncultured	0.8	0	0	0	0	0	0	0	0	0	0	0	0	0	0	0	0	0	0	0	0	0	0	0	0	0	0	0	0	0	0	0	0	0	0	0	0	0	0	0	0	0	0	0	0	0	0
ASV368	ATACCATCGTAGTCTTAACCATAAATTATGCCGACTAGGGATTGGCGGACGTTAATTAATGACTCCGTCAGCACCTTATGAGAAATCAAAGTCTTTGGGTTCCGGGGGGAGTATGGTCGCAAGGCTGAAACTTAAAGGAATTGACGGAAGGGCACCACCAGGAGTGGAGCCTGCGGCTTAATTTGACTCAACACGGGAAAACTTACCAGGTCCGGACATAGGAAGGATTGACAGATTGAGAGCTCTTTCTTGATTCTATGGGTGGTGGTGCATGGCCGTTCTTAGTTGGTGGAGTGATTTGTCTGGTTAATTCCGTTAACGAACGAGACCTCAGCCTGCTAAATAGTATGCATTTTCTTTGGAAAGTGTAAGACTTCTTA	D_0__Eukaryota;D_1__SAR;D_2__Stramenopiles;D_3__Labyrinthulomycetes;D_4__uncultured	0.7	0	0	0	0	0	0	0	0	0	0	0	0	28	0	0	0	0	0	0	0	0	0	0	0	0	0	0	0	0	0	0	0	0	0	0	0	0	0	0	0	0	0	0	0	0	0
ASV366	ATACCATCGTAGTCTCAACCATAAACTATGCCGACTTGGGATTGGAGGACGTGAATTTTTAATAACTCCTTCAGCACCACATGAGAAATCAAAGTCTTTGGGTTCCGGGGGGAGTATGGTCGCAAGGCTGAAACTTAAAGGAATTGACGGAAGGGCACACAAGTAGTGGAGCCTGCGGCTTAATTTGACTCAACACGGGAAAACTTACCAGGTCCAGACATAGCAAGGATTGACAGATTGAGAGCTCTTTCTTGATTCTATGGGTGGTGGTGCATGGCCGTTCTTAGTTGGTGGAGTGATTTGTCTGGTTAATTCCGTTAACGAACGAGACCTCAGCTTGCTTTATAGTGCTGCGAATGGTTTTTCATTCGTATCTTTTC	D_0__Eukaryota;D_1__SAR;D_2__Stramenopiles;D_3__Labyrinthulomycetes	0.9	0	0	0	0	0	0	0	0	0	0	0	0	0	0	5	0	0	0	0	0	0	0	0	0	0	0	0	0	0	0	0	0	0	0	0	0	0	0	0	0	0	0	0	0	0	0
ASV365	ATACCATCGTAGTCTAAACAGTAAACTATGCCGACTTGCGATTGTTTGATGGTGTTTTTAATTTGCCACAAGCAGCAGCATATGAGAAATCATAAGTCTTTGGGTTCCGGGGGGAGTATGGTCGCAAGATTGAAACTTAAAAGAATTGACGGAAGGGCACCACCAGGAGTGGAGCCTGCGGCTTAATTTGACTCAACACGGGAAAACTTACCAGGTCCGGACATAAGAAGGATTGACAGATTGAGAGCTCTTTCTTGATTTTATGGGTGGTGGTGCATGGCCGTTCTTAGTTGGTGGTTTGAATTGTCTGGTTAATTCCGTTAACGAACGAGACCTCGGCCTACTAAATAGTGATGCTTTGAGCAATCAAGGTAGATTTT	D_0__Eukaryota;D_1__SAR;D_2__Stramenopiles;D_3__Labyrinthulomycetes;D_4__Thraustochytriaceae	1	0	0	0	0	0	0	0	0	0	0	0	0	0	0	0	0	0	0	0	0	0	0	0	0	0	0	0	0	0	18	0	0	0	10	0	0	0	0	0	0	0	0	0	0	0	0
ASV363	ATACCATCGTAGTCTTAACCATAAACTATGCCGACTGAGGATTCTCTTTTATTTTTCGGATAAAGGGAGCACTCCATGAGAAATCAAAGTCTTTGGGTTCCGGGGGGAGTATGGTCGCAAGGCTGAAACTTAAAGGAATTGACGGAAGGGCACACCAGGAGTGGAGCCTGCGGCTTAATTTGACTCAACACGGGAAAACTTACCAGGTCCAGACATAGTAAGGATTGACAGATTGAGAGCTCTTTCTTGATTCTATGGGTGGTGGTGCATGGCCGTTCTTAGTTGGTGGAGTGATTTGTCTGGTTAATTCCGTTAACGAACGAGACCTCAGCCTACTAAATAGTTGTGTTTATGGTGACATAGGCATTGGCTTCTTAGAG	D_0__Eukaryota;D_1__SAR;D_2__Stramenopiles;D_3__Labyrinthulomycetes;D_4__Thraustochytriaceae;D_5__Thraustochytrium	0.7	0	0	0	0	0	0	0	0	0	0	0	0	0	0	0	0	0	17	0	0	0	0	11	0	0	0	0	0	0	0	0	0	0	0	0	0	0	0	0	0	0	0	0	0	0	0
ASV364	ATACCATCGTAGTCTTAACCGTAAACTATGCCGACTTGCGATTGTCCGATATCCGTTGAGGATTTGGGCAGCAGCACATGAGAAATCAAAGTCTTTGGGTTCCGGGGGGAGTATGGTCGCAAGGCTGAAACTTAAAGGAATTGACGGAAGGGCACCACCAGGAGTGGAGCCTGCGGCTTAATTTGACTCAACACGGGAAAACTTACCAGGTCCAGACATAGGAAGGATTGACAGATTGAGAGCTCTTTCTTGATTCTATGGGTGGTGGTGCATGGCCGTTCTTAGTTGGTGGAGTGATTTGTCTGGTTAATTCCGTTAACGAACGAGACCACAGCCTACTAAATAGGTACGCTTATGGCAACATAGGTATTTTGTAGCTT	D_0__Eukaryota;D_1__SAR;D_2__Stramenopiles;D_3__Labyrinthulomycetes;D_4__Thraustochytriaceae;D_5__Thraustochytrium	0.9	0	0	0	0	0	0	0	0	0	0	0	0	0	0	0	0	0	0	0	0	0	0	0	0	0	0	0	0	0	0	0	0	0	13	0	0	0	0	0	0	0	0	0	0	0	0
ASV361	ATACCATCGTAGTCTTAACTATAAACTATGCCGACTTGGGATTGGAGGGTGTGAATTTTTAATAACCCCTTCAGCACCACATGAGAAATCAAAGTCTTTGGGTTCCGGGGGGAGTATGGTCGCAAGGCTGAAACTTAAAGGAATTGACGGAAGGGCACACAAGTAGTGGAGCCTGCGGCTTAATTTGACTCAACACGGGAAAACTTACCAGGTCCAGACATAGTAAGGATTGACAGATTGAGAGCTCTTTCTTGATTCTATGGGTGGTGGTGCATGGCCGTTCTTAGTTGGTGGAGTGATTTGTCTGGTTAATTCCGTTAACGAACGAGACCTCAGCTTGCTTTATAGTGTTGCGAATGGCTTTCATTCGTATTTATACT	D_0__Eukaryota;D_1__SAR;D_2__Stramenopiles;D_3__Labyrinthulomycetes	0.8	0	0	0	0	0	0	0	0	0	0	0	0	0	0	0	0	0	0	0	0	0	0	10	0	0	0	0	0	7	0	0	0	0	0	0	0	0	0	0	0	0	0	0	0	0	0
ASV362	ATACCATCGTAGTCTCAACTATAAACTATGCCGACTTGGGATTGGAGGGTGTGAATTTTTAATAACCCCTTCAGGACCAAATGAGAAATCAAAGTCTTTGGGTTCCGGGGGGAGTATGGTCGCAAGGCTGAAACTTAAAGGAATTGACGGAAGGGCACACAAGAAGTGGAGCCTGCGGCTTAATTTGACTCAACACGGGAAAACTTACCAGGTCCAGACATAGTAAGGATTGACAGATTGAGAGCTCTTTCTTGATTCTATGGGTGGTGGTGCATGGCCGTTTGTAGTTGGTGGAGTGATTTGTCTGGTTAATTCCGTTAACGAACGAGACCTCAGCTTGCTTTATAGTGTTGCAAATGGCTTTCATTTGTATTAACACT	D_0__Eukaryota;D_1__SAR;D_2__Stramenopiles;D_3__Labyrinthulomycetes	0.8	0	0	0	0	0	0	0	0	0	0	10	0	0	0	0	0	0	0	0	0	0	0	0	0	0	0	0	0	0	0	0	0	0	0	0	0	0	0	0	0	0	0	0	0	0	0
ASV369	ATACCATCGTAGTCTCAACTATAAACTATGCCGACTTGGGATTGGAGGGTGTGATTTTTTTATAACCCCTTCAGCACCACATGAGAAATCAAAGTCTTTGGGTTCCGGGGGGAGTATGGTCGCAAGGCTGAAACTTAAAGGAATTGACGGAAGGGCACACAAGTAGTGGAGCCTGCGGCTTAATTTGACTCAACACGGGAAAACTTACCAGGTCCAGACATAGTAAGGATTGACAGATTGAGAGCTCTTTCTTGATTCTATGGGTGGTGGTGCATGGCCGTTCTTAGTTGGTGGAGTGATTTGTCTGGTTAATTCCGTTAACGAACGAGACCTCAGCTTGCTTTATAGTGTTGCAAATGGCTTTCATTTGTATTTACACT	D_0__Eukaryota;D_1__SAR;D_2__Stramenopiles;D_3__Labyrinthulomycetes	0.8	0	0	0	0	0	0	0	0	0	0	0	0	0	0	0	0	0	0	0	0	0	0	20	1	6	0	0	0	0	0	0	0	0	0	0	0	0	0	0	0	0	0	0	0	0	0
ASV374	ATACCATCGTAGTCCTAGCCATAAACGATGCCGACTCGGGATCCCGGAGCGTTATTTAAATGACCTTCGGGGCACCGTATGAGAAATCAAAGTCTTTGGGTTCCGGGGGGAGTATGGTCGCAAGGCTGAAACTTAAAGGAATTGACGGAAGGGCACCACAAGACGTGGAGCCTGCGGCTTAATTTGACTCAACACGGGAAAACTTACCAGGTCCAGACATAGGAAGGATTGACAGATTGAGAGCTCTTTCTTGATTCTATGGGTGGTGGTGCATGGCCGTTCTTAGTTGGTGGAGTGATTTGTCTGGTTGATTCCGTTAACGAACGAGACCTCAGCTTACTAAATAGAGCTTGGTTTCTCACGAAACTATTTGATCTTCT	D_0__Eukaryota;D_1__SAR;D_2__Stramenopiles;D_3__Labyrinthulomycetes;D_4__uncultured	0.7	0	0	0	0	0	0	0	0	0	0	7	0	0	0	0	0	0	0	0	0	0	0	0	0	0	0	0	0	0	0	0	0	0	0	0	0	0	0	0	0	0	0	0	0	17	0
ASV376	ATACCATCGTAGTCTTAACCATAAACTATGCCGACTAGGGATTAGTGGACGTTATTTGAATGACTTCATTAGCACCTTATGAGAAATCAAAGTCTTTGGGTTCCGGGGGGAGTATGGTCGCAAGGCTGAAACTTAAAGGAATTGACGGAAGGGCACCACCAGGAGTGGAGCCTGCGGCTTAATTTGACTCAACACGGGAAAACTTACCAGGTCCAGACATAGTAAGGATTGACAGATTGAGAGCTCTTTCTTGATTCTATGGGTGGTGGTGCATGGCCGTTCTTAGTTGGTGGAGTGATTTGTCTGGTTAATTCCGTTAACGAACGAGACCTCAGCCTACTAAATAGTGACGCCTTTCTCACGAAAGGTGTCGACTTCTT	D_0__Eukaryota;D_1__SAR;D_2__Stramenopiles;D_3__Labyrinthulomycetes;D_4__uncultured	0.8	0	0	0	0	0	0	0	0	0	0	0	0	0	0	0	0	0	0	0	0	11	16	0	0	0	0	0	0	0	0	0	0	0	0	0	0	0	0	0	0	0	0	0	0	0	0
ASV371	ATACCATCGTAGTCTAGACAGTAAACTATACCGACTTGCGATTGCGCGATGTTTGTTAATAGACGCGCGCAGCAGCACATGAGAAATCAAAGTCTTTGGGTTCCGGGGGGAGTATGGTCGCAAGGCTGAAACTTAAAGGAATTGACGGAAGGGCACCACCAGGAGTGGAGCCTGCGGCTTAATTTGACTCAACACGGGAAAACTTACCAGGGCCAGACATGTGAAGGATTGACAGATTGAGAGCTCTTTCTTGATTATATGGGTGGTGGTGCATGGCCGTTCTTAGTTGGTGGAGCGATTTGTCTGGTTAATTCCGTTAACGAACGAGACCTCAGCCTACTAAATAGTACACGTTATGGTAACATAGCGCGAGACTTCTT	D_0__Eukaryota;D_1__SAR;D_2__Stramenopiles;D_3__Labyrinthulomycetes;D_4__Thraustochytriaceae	1	0	0	0	0	0	0	0	0	0	0	0	0	0	0	0	0	0	15	5	0	0	0	0	4	0	0	0	2	0	0	0	0	0	0	0	0	0	0	0	0	0	0	0	0	0	0
ASV373	ATACCATCGTAGTCTAGACAGTAAACTATACCGACTTGCGATTGCGCGATGTTTGTTACTAGACGCGCGCAGCAGCACATGAGAAATCAAAGTCTTTGGGTTCCGGGGGGAGTATGGTCGCAAGGCTGAAACTTAAAGGAATTGACGGAAGGGCACCACCAGGAGTGGAGCCTGCGGCTTAATTTGACTCAACACGGGAAAACTTACCAGGGCCAGACATGTGAAGGATTGACAGATTGAGAGCTCTTTCTTGATTATATGGGTGGTGGTGCATGGCCGTTCTTAGTTGGTGGAGCGATTTGTCTGGTTAATTCCGTTAACGAACGAGACCTCAGCCTACTAAATAGTACGCGTTATGGTAACATAGCATGAGACTTCTT	D_0__Eukaryota;D_1__SAR;D_2__Stramenopiles;D_3__Labyrinthulomycetes;D_4__Thraustochytriaceae	1	0	0	0	0	0	0	0	0	0	0	0	0	0	0	12	0	0	0	0	0	0	0	0	0	0	0	0	0	0	0	0	0	0	0	0	0	0	0	0	0	0	0	0	0	0	0
ASV375	ATACCATCGTAGTCTTAACCATAAACTATGCCGACTAGGGATTAGCGGAGTTATTTTTGTCTCCGTTAGCACCTTATGAGAAATCAAAGTCTTTGGGTTCCGGGGGGAGTATGGTCGCAAGGCTGAAACTTAAAGGAATTGACGGAAGGGCACCACCAGGAGTGGAGCCTGCGGCTTAATTTGACTCAACACGGGAAAACTTACCAGGTCCAGACATAATGAGGATTGACAGATTGAGAGCTCTTTCTTGATTCTATGGGTGGTGGTGCATGGCCGTTCTTAGTTGGTGGAGTGATTTGTCTGGTTAATTCCGTTAACGAACGAGACCTCAGCCTGCTAAATAGTGAATATTATCTACCGATAGTATAACACTTCTTAGA	D_0__Eukaryota;D_1__SAR;D_2__Stramenopiles;D_3__Labyrinthulomycetes;D_4__uncultured	0.9	0	0	0	0	0	0	0	0	0	0	3	0	0	0	0	0	0	0	0	0	0	0	0	0	0	0	0	0	0	0	0	0	0	0	0	0	0	0	0	0	0	0	0	0	0	0
ASV370	ATACCATCGTAGTCTTAACCGTAAACTATGCCGACTTGCGATTGTCCGATGTTGTTTTAGACGCGGGCAGCAGCACATGAGAAATCAAAGTCTTTGGGTTCCGGGGGGAGTATGGTCGCAAGGCTGAAACTTAAAGGAATTGACGGAAGGGCACCACCAGGAGTGGAGCCTGCGGCTTAATTTGACTCAACACGGGAAAACTTACCAGGTCCAGACATAGGAAGGATTGACAGATTGAGAGCTCTTTCTTGATTCTATGGGTGGTGGTGCATGGCCGTTCTTAGTTGGTGGAGCGATTTGTCTGGTTAATTCCGTTAACGAACGAGACCACAGCCTACTAAATAGTACTGGCTATGGTAACATAGTTAGAGACTTCTTAG	D_0__Eukaryota;D_1__SAR;D_2__Stramenopiles;D_3__Labyrinthulomycetes;D_4__Thraustochytriaceae	1	0	0	0	0	0	0	0	0	0	0	0	0	0	0	0	0	0	0	0	0	0	0	9	6	0	0	4	0	0	0	0	0	0	0	0	0	0	0	0	0	0	0	0	0	0	0
ASV372	ATACCATTGTAGTCTTTACTATAAACGATACCGACTTGCGATTATCCGATATTTATTTTGTATGATTTGGGTAGCAGCAAATGAGAAATCAAAGTCTTTGGGTTCCGGGGGGAGTATGGTCGCAAGTCTGAAACTTAAAGAAATTGACGGAAGGGCACCACAAGGAGTGGAGCCTGCGGCTTAATTTGACTCAACGCGTGAAAATCTTATCAGGTCCAGACATAGTAAGGATTGACAGATTGAGAGCTCTTTCTTGATTCTATGGGTGGTGGTGCATGGCCGTTCTTAGTTGGTGGAGTGATTTGTCTGGTTAATTCCGTTAACGAACGAGACCTCAGCCTACTAAATAGTTGTTTGTATTGTGAGATATGAAAGTATAC	D_0__Eukaryota;D_1__SAR;D_2__Stramenopiles;D_3__Labyrinthulomycetes;D_4__Thraustochytriaceae	0.9	0	0	0	0	0	0	0	0	0	0	0	0	0	0	0	0	0	0	0	0	0	0	0	0	0	0	0	0	0	0	0	0	0	9	0	0	0	0	0	0	0	0	0	3	0	0
ASV381	ATACCATTGTAGTCTTTACTATAAACGATACCGACTTGCGATTATCCGACGTTGTATTTGACTCGGGTAGCAGCAAATGAGAAATCAAAGTCTTTGGGTTCCGGGGGGAGTATGATCGCAAGATTGGAACTTAAAGAAATTGACGGAAGGGCACCACAAGGAGTGGAGCCTGCGGCTTAATTTGACTCAACGCGTGAAAATCTTATCAGGTCCAGACATAGTAAGGATTGACAGATTGATAGCTCTTTCTTGATTCTATGGGTGGTGGTGCATGGCCGTTCTTAGTTGGTGGAGTGATTTGTCTGGTTAATTCCGTTAACGAACGAGACCTCAGCCTACTAAATAGTACTGCTTATTGTGAGATAGGTAGAGACTTCTTA	D_0__Eukaryota;D_1__SAR;D_2__Stramenopiles;D_3__Labyrinthulomycetes;D_4__Thraustochytriaceae;D_5__Thraustochytrium	0.6	0	0	0	0	0	0	0	0	0	0	0	0	0	0	0	0	0	0	0	0	0	0	0	0	0	0	0	0	0	0	0	0	0	0	0	0	0	0	0	0	0	0	0	0	0	0
ASV383	ATACCATCGTAGTCTTAACCATAAACTATGCCGACTAGGGATTGGCGGACGTTAACTTAATGACTCCGTCAGCACCTTATGAGAAATCAAAGTCTTTGGGTTCCGGGGGGAGTATGGTCGCAAGGCTGAAACTTAAAGGAATTGACGGAAGGGCACCACCAGGAGTGGAGCCTGCGGCTTAATTTGACTCAACACGGGAAAACTTACCAGGTCCAGACATAGTAAGGATTGACAGATTGAGAGCTCTTTCTTGATTCTATGGGTGGTGGTGCATGGCCGTTCTTAGTTGGTGGAGTGATTTGTCTGGTTAATTCCGTTAACGAACGAGACCTCAGCCTACTAAATAGTGGCGTCTTTCTCACGAAAGGCTGTCGACTTCT	D_0__Eukaryota;D_1__SAR;D_2__Stramenopiles;D_3__Labyrinthulomycetes;D_4__uncultured	0.9	0	0	0	0	0	0	0	0	0	0	0	0	26	0	0	0	0	0	0	0	0	0	0	0	0	0	0	0	0	0	0	0	0	0	0	0	0	0	0	0	0	0	0	0	0	0
ASV385	ATACCATCGTAGTCTTAACCATAAACTATGCCGACTAGGGATTAGCAGAGAATTTTTATCTCTGTTAGCACCTTATGAGAAATCAAAGTCTTTGGGTTCCGGGGGGAGTATGGTCGCAAGGCTGAAACTTAAAGGAATTGACGGAAGGGCACCACCAGGAGTGGAGCCTGCGGCTTAATTTGACTCAACACGGGAAAACTTACCAGGTCCAGACATAATGAGGATTGACAGATTGAGAGCTCTTTCTTGATTCTATGGGTGGTGGTGCATGGCCGTTCTTAGTTGGTGGAGTGATTTGTCTGGTTAATTCCGTTAACGAACGAGACCTCAGCCTGCTAAATAGTGACTATTATCTACCGATAGTAGATCGCTTCTTAGAG	D_0__Eukaryota;D_1__SAR;D_2__Stramenopiles;D_3__Labyrinthulomycetes;D_4__uncultured	0.8	0	0	0	0	0	0	0	0	0	0	0	0	0	0	0	0	0	0	0	0	0	0	0	0	0	0	0	0	0	26	0	0	0	0	0	0	0	0	0	0	0	0	0	0	0	0
ASV386	ATACCATCGTAGTCTTAACCATAAACTATGCCGACTAGGGATTGGCGGACGTTAATTAACGACTCCGTCAGCACCTTATGAGAAATCAAAGTCTTTGGGTTCCGGGGGGAGTATGGTCGCAAGGCTGAAACTTAAAGGAATTGACGGAAGGGCACCACCAGGAGTGGAGCCTGCGGCTTAATTTGACTCAACACGGGAAAACTTACCAGGTCCGGACATAGGAAGGATTGACAGATTGAGAGCTCTTTCTTGATTCTATGGGTGGTGGTGCATGGCCGTTCTTAGTTGGTGGAGTGATTTGTCTGGTTAATTCCGTTAACGAACGAGACCTCAGCCTGCTAAATAGTATGCATTTTCTTTGGAAAGTGTAGGACTTCTTA	D_0__Eukaryota;D_1__SAR;D_2__Stramenopiles;D_3__Labyrinthulomycetes;D_4__uncultured	0.6	0	0	0	0	0	0	0	0	0	0	0	0	0	0	0	0	0	0	0	0	0	0	0	0	0	0	0	0	0	0	0	0	0	0	0	0	0	0	0	0	0	0	0	0	0	0
ASV378	ATACCATCGTAGTCTCAACCATAAACTATGCCGACTTGGGATTGGAGGGGTGAATTTTTAATAACTCTTTCAGCACCACATGAGAAATCAAAGTCTTTGGGTTCCGGGGGGAGTATGGTCGCAAGGCTGAAACTTAAAGGAATTGACGGAAGGGCACACAAGTAGTGGAGCCTGCGGCTTAATTTGACTCAACACGGGAAAACTTACCAGGTCCAGACATAGTAAGGATTGACAGATTGAGAGCTCTTTCTTGATTCTATGGGTGGTGGTGCATGGCCGTTCTTAGTTGGTGGAGTGATTTGTCTGGTTAATTCCGTTAACGAACGAGACCTCAGCTTGCTTTATAGTGTAGCGAATGACTTTTCATTCGTCTTTTTTAG	D_0__Eukaryota;D_1__SAR;D_2__Stramenopiles;D_3__Labyrinthulomycetes	0.6	0	0	0	0	0	0	0	0	0	0	0	0	0	0	20	0	0	0	0	0	0	0	0	0	0	0	0	0	0	0	0	0	0	0	0	0	0	0	0	0	0	0	0	0	0	0
ASV377	ATACCATCGTAGTCTTAACCATAAACTATGCCGACTAGGGATTGGTGAGCGTTTTGAAACGTCATCAGTACCTCGTGAGAAATCAAAGTCTTTGGGTTCTGGGGGGAGTATGGTCGCAAGGCTGAAACTTAAAGGAATTGACGGAAGGGCACCACCAGGAGTGGAGCCTGCGGCTTAATTTGACTCAACACGGGAAAACTTACCAGGTCCAGACATAAGAAGGATTGACAGATTGAGAGCTCTTTCATGATTTTATGGGTGGTGGTGCATGGCCGTTCTTAGTTGGTGGAGTGATTTGTCTGGTTAATTCCGTTAACGAACGAGACCTCAGCCTACTAAATAGGCGTCGTATTTCTGAATGCGCCGGCTTCTTAGAGGGA	D_0__Eukaryota;D_1__SAR;D_2__Stramenopiles;D_3__Labyrinthulomycetes;D_4__Labyrinthulaceae;D_5__Labyrinthula	0.9	0	0	0	0	0	0	0	0	0	0	0	0	0	0	0	0	0	0	0	0	0	0	0	0	0	0	0	0	0	0	0	0	0	0	0	0	0	0	18	0	0	0	0	8	0	0
ASV382	ATACCATCGTAGTCTTAACCGTAAACTATGCCGACTTGCGATTGTCCGATGTTTCTTTTTTGTAGACGCGGGCAGCAGCACATGAGAAATCAAAGTCTTTGGGTTCCGGGGGGAGTATGGTCGCAAGGCTGAAACTTAAAGGAATTGACGGAAGGGCACCACCAGGAGTGGAGCCTGCGGCTTAATTTGACTCAACACGGGAAAACTTACCAGGTCCAGACATAGGAAGGATTGACAGATTGAGAGCTCTTTCTTGATTCTATGGGTGGTGGTGCATGGCCGTTCTTAGTTGGTGGAGTGATTTGTCTGGTTAATTCCGTTAACGAACGAGACCACAGCCTACTAAATAGTACGCTTTATGGTAACATAGGGTGAGACTT	D_0__Eukaryota;D_1__SAR;D_2__Stramenopiles;D_3__Labyrinthulomycetes;D_4__Thraustochytriaceae	1	0	0	0	0	0	0	0	0	0	0	0	0	0	0	0	0	0	0	0	0	0	0	0	0	0	2	0	0	0	0	0	0	0	0	0	0	0	0	0	0	0	0	0	0	0	0
ASV379	ATACCATCGTAGTCTTAACCGTAAACTATGCCGACTTAGAATCGCTCGCTGTCTCTTCAGACTTGAGCGGCGCTACATGTGAAAACAAAGTCTTTGGGTTCCGGGGGGAGTATGGTCGCAAGGCTGAAACTTAAAGGAATTGACGGAAGGGCACCACCAGGAGTGGAGCCTGCGGCTTAATTTGACTCAACACGGGGAAACTTACCAGGTCCGGACATAAGAAGGATTGACAGATTGAGAGCTCTTTCTTGATTTTATGGGTGGTGGTGCATGGCCGTTCTTAGTTGGTGGAGTGATTTGTCTGGTTTATTCCGTTAACGAACGAGACCTCGGCCTACTAAATAGCACTGCTTATGGAAACATAGGTAGAGGCTTCTTAG	D_0__Eukaryota;D_1__SAR;D_2__Stramenopiles;D_3__Labyrinthulomycetes;D_4__Thraustochytriaceae;D_5__uncultured	0.8	0	0	0	0	0	0	0	0	0	0	0	0	0	0	0	0	0	0	0	0	0	0	0	0	0	0	0	0	0	0	0	0	0	14	0	0	0	0	0	0	0	0	0	0	0	0
ASV384	ATACCATCGTAGTCTTAACTGTAAACTATGCCGACTTGCGATTGTCCGATGTTGATTTTACAAGACTTGGGCAGCAGCACATGAGAAATCAAAGTTTTTGGGTTCCGGGGGGAGTATGATCGCAAGGTTGAAACTTAAAGGAATTGACGGAAGGGCACCACCAGGAGTGGAGCCTGCGGCTTAATTTGACTCAACACGGGGAAACTTACCAGGTCCAGACATAGTAAGGATTGACAGATTGAGAGCTCTTTCTTGATTCTATGGGTGGTGGTGCATGGCCGTTCTTAGTTGGTGGAGTGATTTGTCTGGTTAATTCCGTTAACGAACGAGACCTCAGCCTACTAAATAGTTGTGCCTATTGCGAGATAGGTGTGTTGACT	D_0__Eukaryota;D_1__SAR;D_2__Stramenopiles;D_3__Labyrinthulomycetes;D_4__Thraustochytriaceae	1	0	0	0	0	0	0	0	0	0	0	0	0	0	0	0	0	0	0	0	0	0	0	0	0	0	0	0	0	0	0	0	0	0	0	0	0	0	0	0	0	0	0	0	0	0	0
ASV380	ATACCATCGTAGTCTATACTTCAAACTATGCCGACTTGCGATTGTCCGATGGTGTTTTTGGCCTCGGGCAGCAGCACATGAGAAATCAAAGTCTTTGGGTTCCGGGGGGAGTATGGTCGCAAGATTGAAACTTAAAGGAATTGACGGAAGGGCACCACCAGGAGTGGAGCCTGCGGCTTAATTTGACTCAACACGGGAAAACTTACCAGGTCCAGACATAGGAAGGATTGACAGATTGAGAGCTCTTTCTTGATTCTATGGGTGGTGGTGCATGGCCGTTCTTAGTTGGTGGAGTGATTTGTCTGGTTAATTCCGTTAACGAACGAGACCTCAGCCTACTAAATAGTACAGCTTTTCGCAAGAAAGGTTGAGACTTCTTA	D_0__Eukaryota;D_1__SAR;D_2__Stramenopiles;D_3__Labyrinthulomycetes;D_4__Thraustochytriaceae;D_5__Thraustochytrium	0.7	0	0	0	0	0	0	0	0	0	0	0	0	0	0	0	0	0	0	0	0	0	0	0	11	0	0	0	6	0	0	0	0	0	0	0	0	0	0	0	0	0	0	0	0	0	0
ASV389	ATACCATCGTAGTCTTAACCGTAAACTATGCCGACTTGCGATTATCCGATGTTCGTAATGGACTTGGGTAGCAGCACATGAGAAATCAAAGTCTTTGGGTTCCGGGGGGAGTATGGTCGCAAGGCTGAAACTTAAAGGAATTGACGGAAGGGCACCACCAGGAGTGGAGCCTGCGGCTTAATTTGACTCAACACGGGAAAACTTACCAGGTCCAGACATAGGAAGGATTGACAGATTGAGAGCTCTTTCTTGATTCTATGGGTGGTGGTGCATGGCCGTTCTTAGTTGGTGGAGTGATTTGTCTGGTTAATTCCGTTAACGAACGAGACCACAGCCTACTAAATAGTTTAGTAGTATCGCAAGATACTGTTTCTGGCTTC	D_0__Eukaryota;D_1__SAR;D_2__Stramenopiles;D_3__Labyrinthulomycetes;D_4__Thraustochytriaceae	1	0	0	0	0	0	0	0	0	0	0	0	0	0	0	25	0	0	0	0	0	0	0	0	0	0	0	0	0	0	0	0	0	0	0	0	0	0	0	0	0	0	0	0	0	0	0
ASV391	ATACCATCGTAGTCTTAACCATAAACTATGCCGACTAGGGATTGGCGGACGTTCGCTTAAATGACTCCGTCAGCACCTTATGAGAAATCAAAGTCTTTGGGTTCCGGGGGGAGTATGGTCGCAAGGCTGAAACTTAAAGGAATTGACGGAAGGGCACCACCAGGAGTGGAGCCTGCGGCTTAATTTGACTCAACACGGGAAAACTTACCAGGTCCGGACATAGTAAGGATTGACAGATTGAGAGCTCTTTCTTGATTCTATGGGTGGTGGTGCATGGCCGTTCTTAGTTGGTGGAGTGATTTGTCTGGTTAATTCCGTTAACGAACGAGACCTCAGCCTGCTAAATAGTATGCGTTTTCTCACGAAAGCGTAAGACTTCT	D_0__Eukaryota;D_1__SAR;D_2__Stramenopiles;D_3__Labyrinthulomycetes;D_4__uncultured	0.9	0	0	0	0	0	0	0	0	0	0	0	0	0	0	0	0	0	0	0	0	0	0	0	0	0	0	0	0	0	0	0	0	0	0	0	0	0	0	0	0	0	0	0	0	0	0
ASV390	ATACCATCGTAGTCTTAACCATAAACTATGCCGACTAGGGATCAGCAGACGTTATTTAAATGACTCTGTTGGCACCTTACGAGAAATCACAAGTCTTTGGGTTCCGGGGGGAGTATGGTCGCAAGGCTGAAACTTAAAGGAATTGACGGAAGGGCACCACCAGGAGTGGAGCCTGCGGCTTAATTTGACTCAACACGGGAAAACTTACCAGGTCCAGACATAGTAAGGATTGACAGATTGAGAGCTCTTTCTTGATTCTATGGGTGGTGGTGCATGGCCGTTCTTAGTTGGTGGAGTGATTTGTCTGGTTAATTCCGATAACGAACGAGACCTCAGCCTACTAAATAGTATGCATTTTTTCACAAAAGTGTAAGACTTCT	D_0__Eukaryota;D_1__SAR;D_2__Stramenopiles;D_3__Labyrinthulomycetes;D_4__uncultured	0.9	0	0	0	0	0	0	0	0	0	0	0	0	24	0	0	0	0	0	0	0	0	0	0	0	0	0	0	0	0	0	0	0	0	0	0	0	0	0	0	0	0	0	0	0	0	0
ASV387	ATACCATCGTAGTCTTAACCATAAACTATGCCGACTAGGGATTAGCGGGCGTTCTCTTTTATGACTCCGTTAGCACCTTATGAGAAATCAAAGTCTTTGGGTTCCGGGGGGAGTATGGTCGCAAGGCTGAAACTTAAAGGAATTGACGGAAGGGCACCACCAGGAGTGGAGCCTGCGGCTTAATTTGACTCAACACGGGAAAACTTACCAGGTCCGGACATAGTAAGGATTGACAGATTGAGAGCTCTTTCTTGATTCTATGGGTGGTGGTGCATGGCCGTTCTTAGTTGGTGGAGTGATTTGTCTGGTTAATTCCGTTAACGAACGAGACCTCAGCCTGCTAAATAGTATGCGCTTTCTCACGAAAGCGTAAGACTTCT	D_0__Eukaryota;D_1__SAR;D_2__Stramenopiles;D_3__Labyrinthulomycetes;D_4__uncultured	0.9	19	0	0	0	0	0	0	0	0	0	0	0	0	0	0	0	0	6	0	0	0	0	0	0	0	0	0	0	0	0	0	0	0	0	0	0	0	0	0	0	0	0	0	0	0	0
ASV388	ATACCATCGTAGTCTTAACCATAAACTATGCCGACTAGGGATTGGGGGACGTTAATTAACGACTTCCTCAGCACCTTATGAGAAATCAAAGTCTTTGGGTTCCGGGGGGAGTATGGTCGCAAGGCTGAAACTTAAAGGAATTGACGGAAGGGCACCACCAGGAGTGGAGCCTGCGGCTTAATTTGACTCAACACGGGAAAACTTACCAGGTCCGGACATAGGAAGGATTGACAGATTGAGAGCTCTTTCTTGATTCTATGGGTGGTGGTGCATGGCCGTTCTTAGTTGGTGGAGTGATTTGTCTGGTTAATTCCGTTAACGAACGAGACCTCAGCCTGCTAAATAGTATGCATTTTCTTTGGAAAGTGTAAGACTTCTTA	D_0__Eukaryota;D_1__SAR;D_2__Stramenopiles;D_3__Labyrinthulomycetes;D_4__uncultured	0.7	0	0	0	0	0	0	0	0	0	0	0	0	0	0	11	0	0	0	1	0	0	0	0	0	0	0	0	0	0	0	0	0	0	0	0	0	0	0	0	0	0	0	0	0	0	0
ASV397	ATACCATCGTAGTCTTAACCATAAACTATGCCGACTAGGGATCAGCGGACGATATTTGAATGTCTTCGTTGGCACCTTATGAGAAATCAAAGTCTTTGGGTTCCGGGGGGAGTATGGTCGCAAGGCTGAAACTTAAAGGAATTGACGGAAAGGCACCACCAGGAGTGGAGCCTGCGGCTTAATTTGACTCAACACGGGAAAACTTACCAGGTCCAGACATAGTAAGGATTGACAGATTGAGAGCTCTTTCTTGATTCTATGGGTGGTGGTGCATGGCCGTTCTTAGTTGGTGGAGTGATTTGTCTGGTTAATTCCGTTAACGAACGAGACCTCAGCCTACTAAATAGTGTTTACTTTTTCACGAAAGTATTCAACTTCTT	D_0__Eukaryota;D_1__SAR;D_2__Stramenopiles;D_3__Labyrinthulomycetes;D_4__uncultured	0.8	0	0	0	0	24	0	0	0	0	0	0	0	0	0	0	0	0	0	0	0	0	0	0	0	0	0	0	0	0	0	0	0	0	0	0	0	0	0	0	0	0	0	0	0	0	0
ASV396	ATACCATCGTAGGCTTAACCATAAACTATGCCGACTAGGGATTGGCGGACGTTGTTTTTATGACTCCGCCAGCACCTCATGAGAAATCAAAGTCTTTGGGTTCCGGGGGGAGTATGGTCGCAAGGCTGAAACTTAAAGGAATTGACGGAAGGGTACCACCAGGAGTGGAGCCTGCGGCTTAATTTGACTCAACACGGGAAAACTTACCAGGTCCGGACATAGCAAGGATTGACAGATTGAGAGCTCTTTCTTGATTCTATGGGTGGTGGTGCATGGCCGTTCTTAGTTGGTGGAGTGATTTGTCTGGTTAATTCCGTTAACGAACGAGACCTCAGCCTGCTAAATAGTGGATGTATTCGAAAGAATGTATTCGACTTCTT	D_0__Eukaryota;D_1__SAR;D_2__Stramenopiles;D_3__Labyrinthulomycetes;D_4__Thraustochytriaceae;D_5__Aplanochytrium	1	0	0	0	0	0	0	0	0	0	0	0	0	0	0	0	0	0	0	0	0	0	0	0	0	0	0	0	0	0	0	0	0	0	0	0	0	0	0	0	0	0	0	0	0	0	20
ASV398	ATACCATCGTAGTCTTAACTGTAAACTATGCCGACTTGCGATTGTCCGATGTTGATTTTACAAGACTTGGGCAGCAGCACATGAGAAATCAAAGTTTTTGGGTTCCGGGGGGAGTATGATCGCAAGGTTGAAACTTAAAGGAATTGACGGAAGGGCACCACCAGGAGTGGAGCCTGCGGCTTAATTTGACTCAACACGGGGAAACTTACCAGGTCCAGACATAGTAAGGATTGACAGATTGAGAGCTCTTTCTTGATTCTATGGGTGGTGGTGCATGGCCGTTCTTAGTTGGTGGAGTGATTTGTCTGGTTAATTCCGTTAACGAACGAGACCTCAGCCTACTAAATAGTTGTGCCTATTGCGAGATAGGTATGTTGACT	D_0__Eukaryota;D_1__SAR;D_2__Stramenopiles;D_3__Labyrinthulomycetes;D_4__Thraustochytriaceae	1	0	0	0	0	19	0	0	0	0	0	0	0	0	0	0	0	0	0	0	0	0	0	0	0	0	0	0	0	0	0	0	0	0	0	0	0	0	0	0	0	0	0	0	0	0	0
ASV392	ATACCATCGTAGTCTTAACTATAAACTATGCCGACTTGCGATTGTCCAATGTTTGTTTTTAGACGTGGGCAGCAGCACATGAGAAATCAAAGTCTTTGGGTTCCGGGGGGAGTATGGTCGCAAGGCTGAAACTTAAAGGAATTGACGGAAGGGCACCACCAGGAGTGGAGCCTGCGGCTTAATTTGACTCAACACGGGAAAACTTACCAGGTCCAGACATAGGAAGGATTGACAGATTGAGAGCTTTTTCTTGATTCTATGGGTGGTGGTGCATGGCCGTTCTTAGTTGGTGGAGCGATTTGTCTGGTTAATTCCGTTAACGAACGAGACCACAGCCTACTAAATAGTACTGGCTATGGTAACATAGTTTGAGACTTCTT	D_0__Eukaryota;D_1__SAR;D_2__Stramenopiles;D_3__Labyrinthulomycetes;D_4__Thraustochytriaceae	1	0	0	0	0	0	0	0	0	0	0	0	0	0	0	0	0	0	0	0	0	0	0	0	0	0	0	17	0	0	0	0	0	0	0	0	0	0	0	0	0	0	0	0	0	0	0
ASV394	ATACCATCGTAGTCTTAACCGTAAACTATGCCGACTTGCGATTGTCCGATGTTTTGTTTTATAGACGCGGGCAGCAGCACATGAGAAATCAAAGTCTTTGGGTTCCGGGGGGAGTATGGTCGCAAGGCTGAAACTTAAAGGAATTGACGGAAGGGCACCACCAGGAGTGGAGCCTGCGGCTTAATTTGACTCAACACGGGAAAACTTACCAGGTCCAGACATAGGAAGGATTGACAGATTGAGAGCTCTTTCTTGATTCTATGGGTGGTGGTGCATGGCCGTTCTTAGTTGGTGGAGTGATTTGTCTGGTTAATTCCGTTAACGAACGAGACCACAGCCTACTAAATAGTACGCTCTATGGTAACATAGTGTGAGACTTC	D_0__Eukaryota;D_1__SAR;D_2__Stramenopiles;D_3__Labyrinthulomycetes;D_4__Thraustochytriaceae	1	0	0	0	0	17	0	0	0	0	0	0	0	0	0	0	0	0	0	0	0	0	0	0	0	0	0	0	0	0	0	0	0	0	0	0	0	0	0	0	0	0	0	0	0	0	0
ASV395	ATACCATCGTAGTCTTAACCGTAAACTATGCCGACTTGCGATTGTCCGATGTTTATTATAGACTTGGGCAGCAGCACATGAGAAATCAAAGTTTTTGGGTTCCGGGGGGAGTATGGTCGCAAGGCTGAAACTTAAAGGAATTGACGGAAGGGCACACCAGGAGTGGAGCCTGCGGCTTAATTTGACTCAACACGGGAAAACTTACCAGGTCCAGACATAGGAAGGATTGACAGATTGAGAGCTCTTTCTTGATTCTATGGGTGGTGGTGCATGGCCGTTCTTAGTTGGTGGAGTGATTTGTCTGGTTAATTCCGTTAACGAACGAGACCACCGCCTACTAAATAGTACAAATTTTCGCGAGAAAGTTTGAGACTTCTTAG	D_0__Eukaryota;D_1__SAR;D_2__Stramenopiles;D_3__Labyrinthulomycetes;D_4__Thraustochytriaceae	1	4	0	0	0	0	0	0	0	0	0	0	0	0	0	0	0	0	0	0	0	0	0	0	0	0	0	0	0	0	0	0	0	0	0	0	0	0	0	0	0	0	0	0	0	0	0
ASV393	ATACCATCGTAGTCTTAACTTTAAACTATGCCGACTTGCGATTGTCCGATGTTTGTTTTTAGACGCGGGCAGCAGCACATGAGAAATCAAAGTCTTTGGGTTCCGGGGGGAGTATGGTCGCAAGGCTGAAACTTAAAGGAATTGACGGAAGGGCACCACCAGGAGTGGAGCCTGCGGCTTAATTTGACTCAACACGGGAAAACTTACCAGGTCCAGACATAGGAAGGATTGACAGATTGAGAGCTCTTTCTTGATTCTATGGGTGGTGGTGCATGGCCGTTCTTAGTTGGTGGAGCGATTTGTCTGGTTAATTCCGTTAACGAACGAGACCACAGCCTACTAAATAGTACGGGCTATGGTAACATAGTTTGAGACTTCTT	D_0__Eukaryota;D_1__SAR;D_2__Stramenopiles;D_3__Labyrinthulomycetes;D_4__Thraustochytriaceae	1	0	0	0	0	0	0	0	0	0	0	0	0	0	0	0	0	0	12	0	0	0	0	0	0	0	0	0	0	0	0	0	0	0	0	0	0	0	0	0	0	0	0	0	0	0	0
ASV403	ATACCACCGTAGTCTTAACCATAAACTATGCCGACTAGGGATTGGTGGATGTTTTTTCAAATGACTCCATCAGCACCTAATGAGAAATCAAAGTCTTTGGGTTCCGGGGGGAGTATGGTCGCAAGGCTGAAACTTAAAGGAATTGACGGAAGGGCACCACCAGGAGTGGAGCCTGCTGCTTAATTTGACTCAACACGGGAAAGCTTACCAGGTCCAGACATAGTGAGGATTGACAGATTGAGAGCTCTTTCTTGATTCTATGGGTGGTGGTGCATGGCCGTTCTTAGTTGGTGGAGTGATTTGTCTGGTTAATTCCGTTAACGAACGAGACCTCAGCCTGCTAAATAGTACTCCTTATCGTTTGATAGCGTGAGACTTCT	D_0__Eukaryota;D_1__SAR;D_2__Stramenopiles;D_3__Labyrinthulomycetes	0.7	0	0	0	0	0	0	0	0	0	0	0	0	0	0	0	0	0	0	0	0	0	23	0	0	0	0	0	0	0	0	0	0	0	0	0	0	0	0	0	0	0	0	0	0	0	0
ASV399	ATACCATCGTAGTCTTAACCATAAACTATGCCGACTAGGGATTGGTGAATGTAATTTTGACATCATCAGTACCTCGTGAGAAATCAAAGTCTTTGGGTTCTGGGGGGAGTATGGTCGCAAGGCTGAAACTTAAAGGAATTGACGGAAGGGCACCACCAGGAGTGGAGCCTGCGGCTTAATTTGACTCAACACGGGAAAACTTACCAGGTCCGGACATAAAAAGGATTGACAGATTGAGAGCTCTTTCTTGATTTTATGGGTGGTGGTGCATGGCCGTTCTTAGTTGGTGGAGTGATTTGTCTGGTTAATTCCGTTAACGAACGAGACCTCATCCTGCTAAATAGTCTTTGCATTCTTCGAATGTAAAGGCTTCTTAGAGG	D_0__Eukaryota;D_1__SAR;D_2__Stramenopiles;D_3__Labyrinthulomycetes;D_4__Labyrinthulaceae;D_5__Labyrinthula	0.9	2	0	0	0	0	0	0	0	0	16	0	0	0	0	3	0	0	2	0	0	0	0	0	0	0	0	0	0	0	0	0	0	0	0	0	0	0	0	0	0	0	0	0	0	0	0
ASV400	ATACCATCGTAGTCTCAACTATAAACTATGCCGACTTGGGATTGGAGGATGTGAATTTTTTATAACTCCTTCAGCACCACATGAGAAATCAAAGTCTTTGGGTTCCGGGGGGAGTATGGTCGCAAGGCTGAAACTTAAAGGAATTGACGGAAGGGCACACAAGTAGTGGAGCCTGCGGCTTAATTTGACTCAACACGGGAAAACTTACCAGGTCCAGACATAGTAAGGATTGACAGATTGAGAGCTCTTTCTTGATTCTATGGGTGGTGGTGCATGGCCGTTCTTAGTTGGTGGAGTGATTTGTCTGGTTAATTCCGTTAACGAACGAGACCTTCACATGCTTTATAGTGTTGCAAATGACTTTTCATTTGTATTTTTTA	D_0__Eukaryota;D_1__SAR;D_2__Stramenopiles;D_3__Labyrinthulomycetes	0.8	0	0	0	0	0	0	0	0	0	0	0	0	0	0	0	4	0	0	0	0	0	0	0	0	0	0	0	0	0	10	0	0	0	7	0	0	0	0	0	0	0	0	0	0	0	0
ASV401	ATACCATCGTAGTCTCAACTATAAACTATGCCGACTTGGGATTGGAGGATGTGACTTTTTGATAACTCCTTCAGCACCACATGAGAAATCAAAGTCTTTGGGTTCCGGGGGGAGTATGGTCGCAAGGCTGAAACTTAAAGGAATTGACGGAAGGGCACACAAGTAGTGGAGCCTGCGGCTTAATTTGACTCAACACGGGAAAACTTACCAGGTCCAGACATAGTAAGGATTGACAGATTGAGAGCTCTTTCTTGATTCTATGGGTGGTGGTGCATGGCCGTTCTTAGTTGGTGGAGTGATTTGTCTGGTTAATTCCGTTAACGAACGAGACCTCAGCTTGCTTTATAGTGCCACGAATGGTTTTTCATTCGTCGTTCGCA	D_0__Eukaryota;D_1__SAR;D_2__Stramenopiles;D_3__Labyrinthulomycetes	0.8	0	0	0	0	0	0	0	0	0	0	0	0	0	0	0	0	0	0	0	0	0	0	0	0	0	0	0	0	0	0	0	0	0	10	0	0	0	0	8	0	0	0	0	0	0	0
ASV402	ATACCATCGTAGTCTCAACTATAAACTATGCCGACTTGGGATTGGAGGATGTGAATTTTTTATAACACCTTCAGCACCACATGAGAAATCAAAGTCTTTGGGTTCCGGGGGGAGTATGGTCGCAAGGCTGAAACTTAAAGGAATTGACGGAAGGGCACACAAGTAGTGGAGCCTGCGGCTTAATTTGACTCAACACGGGAAAACTTACCAGGTCCAGACATAGTAAGGATTGACAGATTGAGAGCTCTTTCTTGATTCTATGGGTGGTGGTGCATGGCCGTTCTTAGTTGGTGGAGTGATTTGTCTGGTTAATTCCGTTAACGAACGAGACCTCAGCTTGCTTTATAGTGTTGCAAATGGTTTTTCATTTGTATTCGACA	D_0__Eukaryota;D_1__SAR;D_2__Stramenopiles;D_3__Labyrinthulomycetes	0.8	0	0	0	0	0	0	0	0	0	0	0	0	0	0	0	0	0	0	0	0	0	0	0	0	0	0	0	0	9	0	0	0	0	0	0	0	0	0	0	0	0	0	0	0	0	0
ASV406	ATACCATCGTAGTCTTGACCATAAACTATGCCGACTCGGGATTGGTGAGGTTTTATGTATATCTTCATCAGCACCGTATGAGAAATCAAAGTCTTTGGGTTCCGGGGGGAGTATGGTCGCAAGGCTGAAACTTAAAGGAATTGACGGAAGGGCACCACCAGGAGTGGAGCCTGCGGCTTAATTTGACTCAACACGGGAAAACTTACCAGGTCCAGACATAGTGAGGATTGACAGATTGAGAGCTCTTTCTTGATTCTATGGGTGGTGGTGCATGGCCGTTCTTAGTTGGTGGAGTGATTTGTCTGGTTAATTCCGTTAACGAACGAGACCTCAGCCTACTAAATAGTTGACATTATCTCACGATAGTGATTCACTTCTTA	D_0__Eukaryota;D_1__SAR;D_2__Stramenopiles;D_3__Labyrinthulomycetes;D_4__uncultured	0.9	0	0	0	0	0	0	0	0	0	0	0	0	0	0	0	0	0	0	0	0	0	0	22	0	0	0	0	0	0	0	0	0	0	0	0	0	0	0	0	0	0	0	0	0	0	0
ASV405	ATACCATCGTAGTCTCAACTATAAACTATGCCGACTTGGGATTGGAGGGTGTGAATTTTTAATAACTCCTTCAGCACCACATGAGAAATCAAAGTCTTTGGGTTCCGGGGGGAGTATGGTCGCAAGGCTGAAACTTAAAGGAATTGACGGAAGGGCACACAAGTAGTGGAGCCTGCGGCTTAATTTGACTCAACACGGGAAAACTTACCAGGTCCAGACATAGTAAGGATTGACAGATTGAGAGCTCTTTCTTGATTCTATGGGTGGTGGTGCATGGCCGTTCTTAGTTGGTGGAGTGATTTGTCTGGTTAATTCCGTTAACGAACGAGACCTCAGCTTGCTTTATAGTGCTGCGAATGGTTTTTCATTCGTATCTTTTT	D_0__Eukaryota;D_1__SAR;D_2__Stramenopiles;D_3__Labyrinthulomycetes	0.8	0	0	0	0	0	0	0	0	0	0	0	0	0	0	0	0	0	0	0	0	0	0	0	0	0	0	0	0	0	0	0	0	0	0	0	0	0	0	0	0	0	0	0	0	0	0
ASV404	ATACCATCGTAGTCTTAACCATAAACTATGCCGACTAGGGATTAGCGGGTGTTCTCTTTTATGACTCCGTTAGCACCTTATGAGAAATCAAAGTCTTTGGGTTCCGGGGGGAGTATGGTCGCAAGGCTGAAACTTAAAGGAATTGACGGAAGGGCACCACCAGGAGTGGAGCCTGCGGCTTAATTTGACTCAACACGGGAAAACTTACCAGGTCCGGACATAGTAAGGATTGACAGATTGAGAGCTCTTTCTTGATTCTATGGGTGGTGGTGCATGGCCGTTCTTAGTTGGTGGAGTGATTTGTCTGGTTAATTCCGTTAACGAACGAGACCTCAGCCTGCTAAATAGTATGCGTTTTCTCACGAAAGCGTAAGACTTCT	D_0__Eukaryota;D_1__SAR;D_2__Stramenopiles;D_3__Labyrinthulomycetes;D_4__uncultured	1	0	0	0	0	0	0	0	0	0	0	0	0	0	0	0	0	0	0	0	0	4	0	18	0	0	0	0	0	0	0	0	0	0	0	0	0	0	0	0	0	0	0	0	0	0	0
ASV407	ATACCATCGTAGTCTTAACTATAAACTATGCCGACTTGCGATTGTTTAATGGTGTTTTTTGGCCATAAACAGCAGCACATGAGAAATCAAAGTCTTTGGGTTCCGGGGGGAGTATGGTCGCAAGGCTGAAACTTAAAGGAATTGACGGAAGGGCACCACCAGGAGTGGAGCCTGCGGCTTAATTTGACTCAACACGGGAAAACTTACCAGGTCCAGACATGAGAAGGATTGACAGATTGAGAGCTCTTTCTTGATTTTATGGGTGGTGGTGCATGGCCGTTCTTAGTTGGTGGAGTGATTTGTCTGGTTAATTCCGTTAACGAACGAGACCTCAGCCTACTAAATAGTAATGCTTTAAGCAATTAAGGTATAGACTTCTT	D_0__Eukaryota;D_1__SAR;D_2__Stramenopiles;D_3__Labyrinthulomycetes;D_4__Thraustochytriaceae;D_5__uncultured	0.6	0	0	0	0	0	0	0	0	0	0	0	0	0	0	0	0	0	0	0	0	0	0	0	0	0	0	0	0	0	0	0	0	0	0	0	0	0	0	0	0	0	0	0	0	0	0
ASV408	ATACCATCGTAGTTGTTACCATAAACTATGCCGACTTGGGATTGGAGGATGTGAATTTTTAATAACTCCTTCAGCACCACATGAGAAATCAAAGTCTTTGGGTTCCGGGGGGAGTATGGTCGCAAGGCTGAAACTTAAAGGAATTGACGGAGAGATACACCAGGAGTGGAGCCTGCGGCTCAATTTGACTCAACACGGGAAAACTCACCAGGTCCAGACATAGTAAGGATTGACAGATTGATAGCTCTTTCTTGATTCTATGGGTGGTGGTGCATGGCCGTTCTTAGTTGGTGGAGCGATTTGTCTGGTTAATTCCGTTAACGAACGAGACCGCAGCTTGCTTTATAGTATTGCGAATAGCTTTTTATTCGTTCATTTTT	D_0__Eukaryota;D_1__SAR;D_2__Stramenopiles;D_3__Labyrinthulomycetes	0.7	0	0	0	0	0	0	0	0	0	0	0	0	0	0	0	0	0	0	0	0	0	0	0	0	0	0	0	0	0	0	0	0	0	0	0	0	0	0	0	0	0	0	0	0	0	0
ASV409	ATACCATCGTAGTCTTAACCATAAACTATGCCGACTAGGGATTAGCGGAGTTATTTTATCTCCGTTAGCACCTTATGAGAAATCAAAGTCTTTGGGTTCCGGGGGGAGTATGGTCGCAAGGCTGAAACTTAAAGGAATTGACGGAAGGGCACCACCAGGAGTGGAGCCTGCGGCTTAATTTGACTCAACACGGGAAAACTTACCAGGTCCAGACATAATGAGGATTGACAGATTGAGAGCTCTTTCTTGATTCTATGGGTGGTGGTGCATGGCCGTTCTTAGTTGGTGGAGTGATTTGTCTGGTTAATTCCGTTAACGAACGAGACCTCAGCCTGCTAAATAGTGAACATTATCTACCGATAGTGGAACACTTCTTAGAG	D_0__Eukaryota;D_1__SAR;D_2__Stramenopiles;D_3__Labyrinthulomycetes;D_4__uncultured	0.9	0	0	0	0	0	0	0	0	0	0	0	0	0	0	0	0	0	0	21	0	0	0	0	0	0	0	0	0	0	0	0	0	0	0	0	0	0	0	0	0	0	0	0	0	0	0
ASV413	ATACCATCGTAGTCTTAACCGTAAACTATGCCGACTTGCGATTGTCCGATGTTTGATTTATTAAGACTTGGGCAGCAGCACATGAGAAATCAAAGTCTTTGGGTTCCGGGGGGAGTATGGTCGCAAGACTGAAACTTAAAGGAATTGACGGAAGGGCACCACCAGGAGTGGAGCCTGCGGCTTAATTTGACTCAACACGGGAAAACTTACCAGGTCCAGACATAGGAAGGATTGACAGATTGATAGCTCTTTCTTGATTCTATGGGTGGTGGTGCATGGCCGTTCTTAGTTGGTGGAGTGATTTGTCTGGTTAATTCCGTTAACGAACGAGACCACGGCCTACTAAATAGTATGCGTTATGGTAACATAGCGTAAGACTT	D_0__Eukaryota;D_1__SAR;D_2__Stramenopiles;D_3__Labyrinthulomycetes;D_4__Thraustochytriaceae	1	0	0	0	0	0	0	0	0	0	0	0	21	0	0	0	0	0	0	0	0	0	0	0	0	0	0	0	0	0	0	0	0	0	0	0	0	0	0	0	0	0	0	0	0	0	0
ASV417	ATACCATCGTAGTCTTAACCATAAACTATGCCGACTGAGGATTCTCCGGTGGTTGATTGTATGCCACGGGGAGCACTCCATGAGAAATCAAAGTCTTTGGGTTCCGGGGGGAGTATGGTCGCAAGGCTGAAACTTAAAGGAATTGACGGAAGGGCACCACCAGGAGTGGAGCCTGCGGCTTAATTTGACTCAACACGGGAAAACTTACCAGGTCCAGACATAGTGAGGATTGACAGATTGAGAGCTCTTTCTTGATTCTATGGGTGGTGGTGCATGGCCGTTCTTAGTTGGTGGAGTGATTTGTCTGGTTAATTCCGTTAACGAACGAGACCTCAGCCTGCTAAATAGTGGTTGTTTTGGTGACAAAGCGACGGTACTTC	D_0__Eukaryota;D_1__SAR;D_2__Stramenopiles;D_3__Labyrinthulomycetes;D_4__Thraustochytriaceae;D_5__Aplanochytrium	0.7	0	0	0	0	21	0	0	0	0	0	0	0	0	0	0	0	0	0	0	0	0	0	0	0	0	0	0	0	0	0	0	0	0	0	0	0	0	0	0	0	0	0	0	0	0	0
ASV418	ATACCATTGTAGTCTTTACTATAAACGATACCGACTTGCGATTATCCGATATTTATAATTATGATTTGGGTAGCAGCAAATGAGAAATCAAAGTCTTTGGGTTCCGGGGGGAGTATGGTCGCAAGTCTGAAACTTAAAGAAATTGACGGAAGGGCACCACAAGGAGTGGAGCCTGCGGCTTAATTTGACTCAACGCGTGAAAATCTTATCAGGTCCAGACATAGTAAGGATTGACAGATTGAGAGCTCTTTCTTGATTCTATGGGTGGTGGTGCATGGCCGTTCTTAGTTGGTGGAGTGATTTGTCTGGTTAATTCCGTTAACGAACGAGACCTCAGCCTACTAAATAGTTGTTTGTATTGTGAGATATGAAAGTATACT	D_0__Eukaryota;D_1__SAR;D_2__Stramenopiles;D_3__Labyrinthulomycetes;D_4__Thraustochytriaceae	1	0	0	0	0	0	0	0	0	0	0	0	0	0	0	0	0	0	0	0	0	0	0	0	0	0	0	0	0	0	0	0	0	0	0	0	0	0	0	0	0	0	0	0	0	0	0
ASV420	ATACCATCGTAGTCTTAACCATAAACTATGCCGACTTGGGATTAGTAGAGTTTTTTAATGTCTCTATTAGCACCATATGAGAAATCAAAGTCTTTGGGTTCCGGGGGGAGTATGGTCGCAAGGCTGAAACTTAAAGGAATTGACGGAAGGGCACCACCAGGAGTGGAGCCTGCGGCTTAATTTGACTCAACACGGGAAAACTTACCAGGTCCAGACATAGTGAGGATTGACAGATTGAGAGCTCTTTCTTGATTCTATGGGTGGTGGTGCATGGCCGTTCTTAGTTGGTGGAGTGATTTGTCTGGTTAATTCCGTTAACGAACGAGACCTCAGCCTACTAAATAGTACGTATTTTCTACCGAAAGTAACATACTTCTTAG	D_0__Eukaryota;D_1__SAR;D_2__Stramenopiles;D_3__Labyrinthulomycetes;D_4__uncultured	0.9	0	0	0	0	0	0	0	0	0	0	0	0	0	0	0	0	0	0	0	0	0	0	0	0	0	0	0	0	0	0	0	0	0	0	0	0	0	0	0	0	0	0	0	0	0	0
ASV416	ATACCATCGTAGTCTTAACCATAAACTATGCCGACTAGGGATTGGAGGACGTTATTTTATGACTTCTTCAGCACCTTATGAGAAATCAAAGTCTTTGGGTTCCGGGGGGAGTATGGTCGCAAGGCTGAAACTTAAAGGAATTGACGGAAGGGCACCACCAGGAGTGGAGCCTGCGGCTTAATTTGACTCAACACGGGAAAACTTACCAGGTCCGGACATAGTAAGGATTGACAGATTGAGAGCTCTTTCTTGATTCTATGGGTGGTGGTGCATGGCCGTTCTTAGTTGGTGGAGTGATTTGTCTGGTTAATTCCGTTAACGAACGAGACCTCAGCCTGCTAAATAGTATGCATTTTCTTTGGAAAGTGTAAGACTTCTTA	D_0__Eukaryota;D_1__SAR;D_2__Stramenopiles;D_3__Labyrinthulomycetes;D_4__uncultured	0.8	0	0	0	0	0	0	0	0	0	0	0	18	0	0	0	0	0	0	0	0	0	0	0	0	0	0	0	0	0	0	0	0	0	0	0	0	0	0	0	0	0	0	0	0	0	0
ASV415	ATACCATCGTAGTCTTAACCGTAAACTATGCCGACTTGCGATTGTCCGATGTTCGTAATGGACTTGGGCAGCAGCACATGAGAAATCAAAGTCTTTGGGTTCCGGGGGGAGTATGGTCGCAAGGCTGAAACTTAAAGGAATTGACGGAAGGGCACCACCAGGAGTGGAGCCTGCGGCTTAATTTGACTCAACACGGGAAAACTTACCAGGTCCAGACATAGGAAGGATTGACAGATTGAGAGCTCTTTCTTGATTCTATGGGTGGTGGTGCATGGCCGTTCTTAGTTGGTGGAGTGATTTGTCTGGTTAATTCCGTTAACGAACGAGACCACAGCCTACTAAATAGTTTAGTGGTATCGCAAGATACTGTTTCTGGCTTC	D_0__Eukaryota;D_1__SAR;D_2__Stramenopiles;D_3__Labyrinthulomycetes;D_4__Thraustochytriaceae	1	0	0	0	0	0	0	0	0	0	0	0	0	0	0	0	0	0	0	0	0	0	0	0	0	0	0	2	0	0	0	0	0	0	0	0	0	0	0	0	0	0	0	0	13	0	0
ASV411	ATACCATCGTAGTCTTTACAGTAAACTATGCCGACTTGCGATTGTCAGATGTTCTTTTTGTTATGGACTTTGGCAGCAGCACATGAGAAATCAAAGTCTTTGGGTTCTGGGGGGAGTATGGTCGCAAGGCTGAAACTTAAAGGAATTGACGGAAGGGCACCACCAGGAGTGGAGCCTGCGGCTTAATTTGACTCAACACGGGGAAACTTACCAGGTCCGGACATAAGAATGATTGACAGATTGAGAGCTCTTTCTTGATTCTATGGGTGGTGGTGCATGGCCGTTCTTAGTTGGTGGAATGATTTGTCTACTTAATTGTGATAACGAACGAGACCTCTGCCTGCTAAATAGTTGTGGCTAATTTGTTAGTTGATGGCTTC	D_0__Eukaryota;D_1__SAR;D_2__Stramenopiles;D_3__Labyrinthulomycetes;D_4__Thraustochytriaceae	1	0	0	0	0	12	0	0	0	0	0	0	0	0	0	0	0	0	0	0	0	0	0	0	0	0	0	0	0	0	0	0	0	0	6	0	0	0	0	0	0	0	0	0	0	0	0
ASV414	ATACCATCGTAGTCTGACACCGTAAACTATGCCGACTCGCGATCGCCCGATGGTTCTATTATTGAAATGCCTTGGGCGGCAGCGCATGAGAAATCAAAGTCTTTGGGTTCCGGGGGGAGTATGGTCGCAAGGCTGAAACTTAAAGGAATTGACGGAAGGGCACCACCAGGAGTGGAGCCTGCGGCTTAATTTGACTCAACACGGGAAAACTTACCAGGTCCAGACATAGGAAGGATTGACAGATTGAGAGCTCTTTCTTGATTCTATGGGTGGTGGTGCATGGCCGTTCTTAGTTGGTGGAGTGATTTGTCTGGTTAATTCCGTTAACGAACGAGACCACAGCCTACTAAATAGCAGTGTTTTTCGCAAGAAAGGCATAG	D_0__Eukaryota;D_1__SAR;D_2__Stramenopiles;D_3__Labyrinthulomycetes;D_4__Thraustochytriaceae	1	0	0	0	0	0	0	0	0	0	0	0	0	0	0	0	0	0	0	0	0	0	0	0	0	0	0	9	0	0	0	0	0	0	0	0	0	0	0	0	0	0	0	0	0	0	0
ASV412	ATACCATCGTAGTCTTAACCGTAAACGATGCCGACTTGCGATTGTCCAATGGTGTTTATAGCCGTGGGCAGCAGCACATGAGAAATCAAAGTCTTTGGGTTCCGGGGGGAGTATGGTCGCAAGGCTGAAACTTAAAGGAATTGACGGAAGGGCACCACCAGGAGTGGAGCCTGCGGCTTAATTTGACTCAACACGGGAAAACTTACCAGGTCCAGACATAGGAAGGATTGACAGATTGATAGCTCTTTCTTGATTCTATGGGTGGTGGTGCATGGCCGTTCTTAGTTGGTGGAGCGATTTGTCTGGTTAATTCCGTTAACGAACGAGACCACAGCCTACTAAATAGTACGATTTATGGTAACATAGACTGAGACTTCTTA	D_0__Eukaryota;D_1__SAR;D_2__Stramenopiles;D_3__Labyrinthulomycetes;D_4__Thraustochytriaceae;D_5__uncultured;D_6__uncultured labyrinthulid;D_7__;D_8__;D_9__;D_10__;D_11__;D_12__;D_13__;D_14__	0.6	0	0	0	0	0	0	0	0	0	0	0	0	0	0	0	0	0	0	0	0	0	0	0	0	0	0	11	0	0	0	0	0	0	1	0	0	0	0	7	0	0	0	0	2	0	0
ASV410	ATACCATCGTAGTCTTAACCATAAACTATGCCGACTAGGGATTAGCAGAGTTTTTAAATGTCTTTGTTAGCACCTTATGAGAAATCAAAGTTTTTGGGTTCCGGGGGGAGTATGGTCGCAAGGCTGAAACTTAAAGGAATTGACGGAAGGGCACCACCAGGAGTGGAGCCTGCGGCTTAATTTGACTCAACACGGGAAAACTTACCAGGTCCAGACATAATGAGGATTGACAGATTGAGAGCTCTTTCTTGATTCTATGGGTGGTGGTGCATGGCCGTTCTTAGTTGGTGGAGTGATTTGTCTGGTTAATTCCGTTAACGAACGAGACCTCAGCCTACTAAATAGGGCACATTATCTCACGATAGTGCTTGCTCTTCTTA	D_0__Eukaryota;D_1__SAR;D_2__Stramenopiles;D_3__Labyrinthulomycetes;D_4__uncultured	1	0	0	0	0	0	0	0	0	0	0	0	0	0	0	0	0	0	0	0	0	0	0	5	0	0	0	9	0	0	0	0	0	0	0	0	0	0	0	0	0	0	0	0	0	0	0
ASV419	ATACCATCGTAGTCTAAACCATAAACTATGCCGACTTGCGATCGTCTGTTTTCTTTTGTAATGAAATAGGCGGCAGCACATGAGAAATCAAAGTCTTTGGGTTCCGGGGGGAGTATGGTCGCAAGGCTGAAACTTAAAGGAATTGACGGAAGGGCACCACCAGGAGTGGAGCCTGCGGCTTAATTTGACTCAACACGGGAAAACTTACCAGGTCCAGACATAGGAAGGATTGACAGATTGAGAGCTCTTTCTTGATTCTATGGGTGGTGGTGCATGGCCGTTCTTAGTTGGTGGAGTGATTTGTCTGGTTAATTCCGTTAACGAACGAGACCACAGCCTACTAAATAGTACGCCTTATGGTGACATAGGGTGAGGCTTCT	D_0__Eukaryota;D_1__SAR;D_2__Stramenopiles;D_3__Labyrinthulomycetes;D_4__Thraustochytriaceae;D_5__Thraustochytrium	0.6	0	0	0	0	0	0	0	0	0	0	0	0	0	0	7	0	0	9	0	0	0	0	0	0	0	0	0	0	0	0	0	0	0	0	0	0	0	0	0	0	0	0	0	0	0	0
ASV421	ATACCATCGTAGTCTTAACCATAAACTATGCCGACTAGGGATCAGTGGATGTTAAATCAATGACGCCATTGGCACCTTATGAGAAATCATAAGTCTTTGGGTTCCGGGGGGAGTATGGTCGCAAGGCTGAAACTTAAAGGAATTGACGGAAGGGCACCACCAGGAGTGGAGCCTGCGGCTTAATTTGACTCAACACGGGAAAACTTACCAGGTCCAGACATAGTAAGGATTGACAGATTGAGAGCTCTTTCTTGATTCTATGGGTGGTGGTGCATGGCCGTTCTTAGTTGGTGGAGTGATTTGTCTGGTTAATTCCGTTAACGAACGAGACCTCAGCCTGCTAAATAGTTTGCATTTTCTCACGAAAGTGTAGTTACTTC	D_0__Eukaryota;D_1__SAR;D_2__Stramenopiles;D_3__Labyrinthulomycetes;D_4__uncultured	1	0	0	0	0	0	0	0	0	0	0	0	0	0	0	0	0	0	0	0	0	0	0	0	0	0	0	0	0	0	0	0	0	0	0	0	0	0	0	0	0	0	0	0	0	0	0
ASV423	ATACCATCGTAGTCTTAACCATAAACTATGCCGACTAGGGATTAGAGGACGTTATTTGAATGACTCCTTTAGCACCTTATGAGAAATCAAAGTCTTTGGGTTCCGGGGGGAGTATGGTCGCAAGGCTGAAACTTAAAGGAATTGACGGAAGGGCACCACCAGGAGTGGAGCCTGCGGCTTAATTTGACTCAACACGGGGAAACTTACCAGGTCCAGACATAGTAAGGATTGACAGATTGAGAGCTCTTTCTTGATTCTATGGGTGGTGGTGCATGGCCGTTCTTAGTTGGTGGAGTGATTTGTCTGGTTAATTCCGTTAACGAACGAGACCTCAGCCTGCTAAATAGTGGACCGTTTTTTGCGAAACGGTTGCGCTTCTT	D_0__Eukaryota;D_1__SAR;D_2__Stramenopiles;D_3__Labyrinthulomycetes;D_4__uncultured	0.6	0	0	0	0	0	0	0	0	0	0	0	0	0	0	0	0	0	0	0	0	0	0	0	0	0	0	0	0	0	0	0	0	0	0	0	0	0	0	0	0	0	0	0	0	0	0
ASV425	ATACCATCGTAGTCTTAACCGTAAACTATGCCGACTTGCGATTGTCCGATGTTTTTTCAATAGACTTGGGCAGCAGCACATGAGAAATCAAAGTCTTTGGGTTCCGGGGGGAGTATGGTCGCAAGGCTGAAACTTAAAGGAATTGACGGAAGGGCACCACCAGGAGTGGAGCCTGCGGCTTAATTTGACTCAACACGGGAAAACTTACCAGGTCCAGACATAGGAAGGATTGACAGATTGAGAGCTCTTTCTTGATTCTATGGGTGGTGGTGCATGGCCGTTCTTAGTTGGTGGAGTGATTTGTCTGGTTAATTCCGTTAACGAACGAGACCACAGCCTACTAAATAGCAGCGCCTATGGCGACATAGGTGGGGGCTTCT	D_0__Eukaryota;D_1__SAR;D_2__Stramenopiles;D_3__Labyrinthulomycetes;D_4__Thraustochytriaceae	1	0	0	0	0	0	0	0	0	0	0	0	0	0	0	0	0	0	0	0	0	0	0	0	0	0	0	0	0	0	0	0	0	0	0	0	0	0	0	0	0	0	0	0	0	0	0
ASV424	ATACCATCGTAGTCTTAACCATAAACTATGCCGACTAGGGATTAGCAGTCGTTAATTAATGACTCTGTTAGCACCTTATGAGAAATCAAAGTCTTTGGGTTCCGGGGGGAGTATGGTCGCAAGGCTGAAACTTAAAGGAATTGACGGAAGGGCACCACCAGGAGTGGAGCCTGCGGCTTAATTTGACTCAACACGGGAAAACTTACCAGGTCCAGACATAGTAAGGATTGACAGATTGAGAGCTCTTTCTTGATTCTATGGGTGGTGGTGCATGGCCGTTCTTAGTTGGTGGAGTGATTTGTCTGGTTAATTCCGTTAACGAACGAGACCTCAGCCTGCTAAATAGTGTGTCTTTTCTCACGAAAGGATTCGACTTCTTA	D_0__Eukaryota;D_1__SAR;D_2__Stramenopiles;D_3__Labyrinthulomycetes;D_4__uncultured	1	0	0	0	0	0	0	0	0	0	0	0	0	0	0	0	0	15	0	0	0	0	0	0	0	0	0	0	0	0	0	0	0	0	0	0	0	0	0	0	0	0	0	0	0	0	0
ASV426	ATACCATCGTAGTCTTAACCGTAAACTATGCCGACTTGCGATTGTTCGATGTTCGTAATGGACTTGGGCAGCAGCACATGAGAAATCAAAGTCTTTGGGTTCCGGGGGGAGTATGGTCGCAAGGCTGAAACTTAAAGGAATTGACGGAAGGGCACCACCAGGAGTGGAGCCTGCGGCTTAATTTGACTCAACACGGGAAAACTTACCAGGTCCAGACATAGGAAGGATTGACAGATTGAGAGCTCTTTCTTGATTCTATGGGTGGTGGTGCATGGCCGTTCTTAGTTGGTGGAGTGATTTGTCTGGTTAATTCCGTTAACGAACGAGACCACAGCCTACTAAATAGTTTAGTAGTATCGCAAGATACTGATTTCTGGCTT	D_0__Eukaryota;D_1__SAR;D_2__Stramenopiles;D_3__Labyrinthulomycetes;D_4__Thraustochytriaceae	1	0	0	0	0	0	0	0	0	0	0	0	0	0	0	0	0	0	0	0	0	0	0	0	0	0	0	2	0	0	0	0	0	0	0	0	0	0	0	0	0	0	0	0	0	0	0
ASV422	ATACCATCGTAGTCTTAACCGTAAACTATGCCGACTTGCGATTGTTCGATGTTCGTAATGGACTTGAGCAGCAGCACATGAGAAATCAAAGTCTTTGGGTTCCGGGGGGAGTATGGTCGCAAGGCTGAAACTTAAAGGAATTGACGGAAGGGCACCACCAGGAGTGGAGCCTGCGGCTTAATTTGACTCAACACGGGAAAACTTACCAGGTCCAGACATAGGAAGGATTGACAGATTGAGAGCTCTTTCTTGATTCTATGGGTGGTGGTGCATGGCCGTTCTTAGTTGGTGGAGTGATTTGTCTGGTTAATTCCGTTAACGAACGAGACCACAGCCTACTAAATAGTTTAGTGGTATCGCAAGATACTGTTTCTGGCTTC	D_0__Eukaryota;D_1__SAR;D_2__Stramenopiles;D_3__Labyrinthulomycetes;D_4__Thraustochytriaceae	1	0	0	0	0	0	0	0	0	0	0	0	0	0	0	0	0	0	0	0	0	0	0	0	0	0	0	11	0	0	0	0	0	0	3	0	0	0	0	0	0	0	0	0	6	0	0
ASV427	GTAGTCTTAACCATAAACTATGCCGACTAGGGATTGGCGGACGTTGTCTATATGACTTCGCCAGCACCTCATGAGAAATCAAAGTCTTTGGGTTCCGGGGGGAGTATGGTCGCAAGGCTGAAACTTAAAGGAATTGACGGAAGGGCACCACCAGGAGTGGAGCCTGCGGCTTAATTTGACTCAACACGGGAAAACTTACCAGGTCCAGACATAGTAAGGATTGACAGATTGAGAGCTCTTTCTTGATTCTATGGGTGGTGGTGCATGGCCGTTCTTAGTTGGTGGAGTGATTTGTCTGGTTAATTCCGTTAACGAACGAGACCTCAGCCTGCTAAATAGTGTGCATATTCGAAAGAATGTGTTCGACTTCTTAGAGGGAC	D_0__Eukaryota;D_1__SAR;D_2__Stramenopiles;D_3__Labyrinthulomycetes;D_4__Thraustochytriaceae;D_5__Aplanochytrium	1	0	0	2	0	0	0	0	0	0	0	0	0	2	1	0	0	0	0	0	0	0	0	0	0	1	0	1	0	0	1	0	0	0	0	1	0	0	0	1	0	0	1	0	0	0	0
ASV430	ATACCATCGTAGTCTTAACCGTAAACTATGCCGACTTGCGATTGTCCGATGTTTGTTATTAGACGCGGGCAGCAGCACATGAGAAATCAAAGTCTTTGGGTTCCGGGGGGAGTATGGTCGCAAGGCTGAAACTTAAAGGAATTGACGGAAGGGCACCACCAGGAGTGGAGCCTGCGGCTTAATTTGACTCAACACGGGAAAACTTACCAGGTCCAGACATAGGAAGGATTGACAGATTGAGAGCTCTTTCTTGATTCTATGGGTGGTGGTGCATGGCCGTTCTTAGTTGGTGGAGCGATTTGTCTGGTTAATTCCGTTAACGAACGAGACCACAGCCTACTAAATAGTACGTGCTATGGTAACATAGTATGAGACTTCTT	D_0__Eukaryota;D_1__SAR;D_2__Stramenopiles;D_3__Labyrinthulomycetes;D_4__Thraustochytriaceae	1	0	0	0	0	0	0	0	0	0	0	0	0	0	0	0	0	0	0	0	0	0	0	19	0	0	0	0	0	0	0	0	0	0	0	0	0	0	0	0	0	0	0	0	0	0	0
ASV432	ATACCATCGTAGTCTTAACTGTAAACTATGCCGACTTGCGATTGTCCGATGTTGTTTTTAAAAAGACTTGGGCAGCAGCACATGAGAAATCAAAGTTTTTGGGTTCCGGGGGGAGTATGATCGCAAGGTTGAAACTTAAAGGAATTGACGGAAGGGCACCACCAGGAGTGGAGCCTGCGGCTTAATTTGACTCAACACGGGAAAACTTACCAGGTCCAGACATAGTAAGGATTGACAGATTGAGAGCTCTTTCTTGATTCTATGGGTGGTGGTGCATGGCCGTTCTTAGTTGGTGGAGTGATTTGTCTGGTTAATTCCGTTAACGAACGAGACCTCAGCCTACTAAATAGTACCGCGTATTGCGAGATAGGTGGAGACTT	D_0__Eukaryota;D_1__SAR;D_2__Stramenopiles;D_3__Labyrinthulomycetes;D_4__Thraustochytriaceae;D_5__Ulkenia	0.6	0	0	0	0	0	0	0	0	0	0	0	0	0	0	0	0	0	0	0	0	0	0	0	0	0	0	0	0	0	0	0	0	0	0	0	0	0	0	0	0	0	0	0	0	0	0
ASV433	ATACCATCGTAGTCTTAACCATAAACTATCCCGACTAGGGATCGGTGAATGTGCTTTGTTACTTCATCGGTACCTCGTGAGAAATCAAAGTCTTTGGGTTCTGGGGGGAGTATGGTCGCAAGGCTGAAACTTAAAGGAATTGACGGAAGGGCACCACCAGGAGTGGAGCCTGCGGCTTAATTTGACTCAACACGGGAAAACTTACCAGGTCCAGACATAGGAAGGATTGACAGATTGAGAGCTCTTTCATGATTTTATGGGTGGTGGTGCATGGCCGTTCTTAGTTGGTGGAGTGATTTGTCTGGTTAATTTCGTTAACGAACGAGACCTCAACCTGCTAAATAGTCTTGCAATTTTTTAATTGTAATACTTCTTAGAGG	D_0__Eukaryota;D_1__SAR;D_2__Stramenopiles;D_3__Labyrinthulomycetes;D_4__Labyrinthulaceae;D_5__Labyrinthula	0.6	0	0	0	0	0	0	0	0	0	0	0	0	0	0	0	0	0	0	0	0	0	0	0	0	0	0	0	0	0	0	0	0	0	0	0	0	0	0	0	0	0	0	0	0	0	0
ASV434	ATACCATCGTAGTCTTAACCGTAAACGATGCCGACTTGCGATTGTTCGATGGTTTTTAAAGCCGTGAGCAGCAGCACATGAGAAATCAAAGTCTTTGGGTTCCGGGGGGAGTATGGTCGCAAGGCTGAAACTTAAAGGAATTGACGGAAGGGCACCACCAGGAGTGGAGCCTGCGGCTTAATTTGACTCAACACGGGAAAACCTACCAGGTCCAGACATAGGAAGGATTGACAGATTGAGAGCTCTTTCTTGATTCTATGGGTGGTGGTGCATGGCCGTTCTTAGTTGGTGGAGCGATTTGTCTGGTTAATTCCGTTAACGAACGAGACCACAGCCTACTAAATAGTACTGTTTATGGTGACATAGGTAGAGACTTCTTA	D_0__Eukaryota;D_1__SAR;D_2__Stramenopiles;D_3__Labyrinthulomycetes;D_4__Thraustochytriaceae;D_5__uncultured;D_6__uncultured labyrinthulid;D_7__;D_8__;D_9__;D_10__;D_11__;D_12__;D_13__;D_14__	0.6	0	0	0	0	0	19	0	0	0	0	0	0	0	0	0	0	0	0	0	0	0	0	0	0	0	0	0	0	0	0	0	0	0	0	0	0	0	0	0	0	0	0	0	0	0	0
ASV429	ATACCATCGTAGTCTTAACCATAAACTATGCCGACTAGGGATTGGCGGACGTTAATTAATGACTCCGTCAGCACCTTATGAGAAATCAAAGTCTTTGGGTTCCGGGGGGAGTATGGTCGCAAGGCTGAAACTTAAAGGAATTGACGGAAGGGCACCACCAGGAGTGGAGCCTGCGGCTTAATTTGACTCAACACGGGAAAACTTACCAGGTCCGGACATAGGAAGGATTGACAGATTGAGAGCTCTTTCTTGATTCTATGGGTGGTGGTGCATGGCCGTTCTTAGTTGGTGGAGTGATTTGTCTGGTTAATTCCGTTAACGAACGAGACCTCAGCCTGCTAAATAGTATGCATTTTCTTTGGAAAGTGTAAGACTTCTTA	D_0__Eukaryota;D_1__SAR;D_2__Stramenopiles;D_3__Labyrinthulomycetes;D_4__uncultured	0.7	0	0	0	0	0	0	0	0	0	0	0	0	0	0	0	0	0	0	0	0	0	0	0	0	0	0	0	0	0	0	0	0	0	0	0	0	0	0	18	0	0	0	0	0	0	0
ASV431	ATACCATCGTAGTCTTAACCATAAACTATGCCGACTAGGGATTGGTAGACGTTGCTTAAACGCTATCAGTACCTCGCGAGAAATCAAAGTCTTTGGGTTCTGGGGGGAGTATGGTCGCAAGGCTGAAACTTAAAGGAATTGACGGAAGGGCACCACCAGGAGTGGAGCCTGCGGCTTAATTTGACTCAACACGGGAAAACTTACCAGGTCCGGACATAAGAAGGATTGACAGATTGAGAGCTCTTTCATGATTTTATGGGTGGTGGTGCATGGCCGTTCTTAGTTGGTGGAGTGATTTGTCTGGTTGATTCCGTTAACGAACGAGACCTCAGCCTGCTAAATAGTTATGCTATTCTTGAATAGCTTAGCTTCTTAGAGGG	D_0__Eukaryota;D_1__SAR;D_2__Stramenopiles;D_3__Labyrinthulomycetes;D_4__Labyrinthulaceae;D_5__Labyrinthula	0.8	0	0	0	0	0	0	0	0	0	8	0	0	0	0	11	0	0	0	0	0	0	0	0	0	0	0	0	0	0	0	0	0	0	0	0	0	0	0	0	0	0	0	0	0	0	0
ASV428	ATACCATCGTAGTCTTAACCATAAACTATGCCGACTAGGGATTGGCGGACGTTAATTAACGACTCCGTCAGCACCTTATGAGAAATCAAAGTCTTTGGGTTCCGGGGGGAGTATGGTCGCAAGGCTGAAACTTAAAGGAATTGACGGAAGGGCACCACCAGGAGTGGAGCCTGCGGCTTAATTTGACTCAACACGGGAAAACTTACCAGGTCCGGACATAGGAAGGATTGACAGATTGAGAGCTCTTTCTTGATTCTATGGGTGGTGGTGCATGGCCGTTCTTAGTTGGTGGAGTGATTTGTCTGGTTAATTCCGTTAACGAACGAGACCTCAGCCTGCTAAATAGTGCGCATTTTCTTTGGAAAGTGTGAAACTTCTTA	D_0__Eukaryota;D_1__SAR;D_2__Stramenopiles;D_3__Labyrinthulomycetes;D_4__uncultured	0.6	0	0	0	0	0	0	0	0	0	0	0	0	0	0	0	0	0	0	9	0	3	0	0	0	0	0	0	0	0	0	0	0	0	0	0	0	0	0	0	0	0	0	0	0	0	0
ASV435	ATACCATCGTAGTCTTAACCATAAACTATGCCGACTAGGGATTGGCGGACGTTGTTTTTATGACTCCGCCAGCACCTCATGAGAAATCAAAGTCTTTGGGTTCCGGGGGGAGTATGGTCGCAAGGCTGAAACTTAAAGGAATTGACGGAAGGGCACCACCAGGAGTGGAGCCTGCGGCTTAATTTGACTCAACACGGGAAAACTTACCAGGTCCAGACATAGTAAGGATTGACAGATTGAGAGCTCTTTCTTGATTCTATGGGTGGTGGTGCATGGCCGTTCTTAGTTGGTGGAGTGATTTGTCTGGTTAATTCCGTTAACGAACGAGACCTCAGCCTGCTAAATAGTGTGTATATTCGAAAGAATGTATTCGACTTCTT	D_0__Eukaryota;D_1__SAR;D_2__Stramenopiles;D_3__Labyrinthulomycetes;D_4__Thraustochytriaceae;D_5__Aplanochytrium	1	0	0	0	0	0	0	0	0	0	0	0	0	0	0	0	0	0	0	0	0	0	0	18	0	0	0	0	0	0	0	0	0	0	0	0	0	0	0	0	0	0	0	0	0	0	0
ASV436	ATACCATCGTAGTCTTAACCATAAACTATGCCGACTAGGGATTAGCGATCGTTTATTTACGACCTCGTTAGCACCTTATGAGAAATCAAAGTCTTTGGGTTCCGGGGGGAGTATGGTCGCAAGGCTGAAACTTAAAGGAATTGACGGAAGGGCACCACCAGGAGTGGAGCCTGCGGCTTAATTTGACTCAACACGGGAAAACTTACCAGGTCCGGACATAGTAAGGATTGACAGATTGAGAGCTCTTTCTTGATTCTATGGGTGGTGGTGCATGGCCGTTCTTAGTTGGTGGAGTGATTTGTCTGGTTAATTCCGTTAACGAACGAGACCTCAGCCTGCTAAATAGTATGCATTTTCTCACGAAAGTGTAAGACTTCTTA	D_0__Eukaryota;D_1__SAR;D_2__Stramenopiles;D_3__Labyrinthulomycetes;D_4__uncultured	1	0	0	0	0	0	0	0	0	0	0	0	0	0	0	0	0	0	0	0	0	0	0	0	0	0	0	0	0	0	0	0	0	0	0	0	0	0	0	0	0	0	0	0	0	0	0
ASV438	ATACCATCGTAGTCTTAACTGTAAACTATGCCGACTTGCGATTGTCCGTCGTTGTATTTTTTAGACATGGGCAGCAGCACATGAGAAATCAAAGTTTTTGGGTTCCGGGGGGAGTATGGTCGCAAGGTTGAAACTTAAAGGAATTGACGGAAGGGCACCACCAGGAGTGGAGCCTGCGGCTTAATTTGACTCAACACGGGAAAACTTACCAGGTCCAGACATAGTAAGGATTGACAGATTGAGAGCTCTTTCTTGATTCTATGGGTGGTGGTGCATGGCCGTTCTTAGTTGGTGGAGTGATTTGTCTGGTTAATTCCGTTAACGAACGAGACCTCAGCCTACTAAATAGTGTTGCGTATTGCGAGATACGTATTGGATAC	D_0__Eukaryota;D_1__SAR;D_2__Stramenopiles;D_3__Labyrinthulomycetes;D_4__Thraustochytriaceae;D_5__Thraustochytrium	1	0	0	0	0	0	0	0	0	0	0	0	0	0	0	18	0	0	0	0	0	0	0	0	0	0	0	0	0	0	0	0	0	0	0	0	0	0	0	0	0	0	0	0	0	0	0
ASV443	ATACCATCGTAGTCTATACCGTAAACTATGCCGACTTGCGATCGTCCGGTGTCGTATTGTGACCTGGGCGGCAGCACATGAGAAATCAAAGTTTTTGGGTTCCGGGGGGAGTATGGTCGCAAGGCTGAAACTTAAAGGAATTGACGGAAGGGCACCACCAGGAGTGGAGCCTGCGGCTTAATTTGACTCAACACGGGAAAACTTACCAGGTCCAGACATAGGAAGGATTGACAGATTGAGAGCTCTTTCTTGATTCTATGGGTGGTGGTGCATGGCCGTTCTTAGTTGGTGGTTTGAATTGTCTGGTTAATTCCGTTAACGAACGAGACCTCAGCCTACTAAATAGCGTGGTTTATGGCGACATAGATGCGTGCTTCTTA	D_0__Eukaryota;D_1__SAR;D_2__Stramenopiles;D_3__Labyrinthulomycetes;D_4__Thraustochytriaceae;D_5__Thraustochytrium	1	0	0	0	0	0	0	0	0	0	0	0	0	0	0	0	0	0	0	0	0	0	0	0	0	0	0	0	0	0	0	0	0	0	0	0	0	0	0	0	0	0	0	0	0	0	0
ASV444	ATACCATCGTAGTCTCAACTATAAACTATGCCGACTTGGGATTGGAGTGTGTGAATTTTTAATAACTCCTTCAGCACCACATGAGAAATCAAAGTCTTTGGGTTCCGGGGGGAGTATGGTCGCAAGGCTGAAACTTAAAGGAATTGACGGAAGGGCACACAAGTAGTGGAGCCTGCGGCTTAATTTGACTCAACACGGGAAAACTTACCAGGTCCAGACATAGTAAGGATTGACAGATTGAGAGCTCTTTCTTGATTCTATGGGTGGTGGTGCATGGCCGTTCTTAGTTGGTGGAGTGATTTGTCTGGTTAATTCCGTTAACGAACGAGACCTCAGCTTGCTTTATAGTGCTGCGAATGGTTTTTCATTCGTATCTTTTT	D_0__Eukaryota;D_1__SAR;D_2__Stramenopiles;D_3__Labyrinthulomycetes	0.7	0	0	0	0	0	0	0	0	0	0	0	0	0	0	0	0	0	0	0	0	0	0	0	0	0	0	0	0	0	0	0	0	0	0	0	0	0	0	0	0	0	0	0	0	0	0
ASV447	ATACCATCGTAGTCTTAACCGTAAACAATGCCGACTGGCGATCGTCTGTTGAACTCTTGGAGTCGGAGGCGGCAGCCAATGAGAAATCAAAGTCTTTGGGTTCCGGGGGGAGTATGGTCGCAAGGCTGAAACTTGAATGAATTGACGGAAGGGCACCACCAGGGTTGGAGTCTCTGGGCATAATTTGACGATCTTGCAGGTGGGTCCGGACATAGGAAGGATTGACAGATTGAAAGCTCTTTCTTGATTCTATGGGTGGTGGTGCATGGCCGTTCTTAGTTGGTGGTTTGAATTGTCTGGTTAATTCCGTTAACGAACGAGACCACAGCCTGCTAAATAGCACATGGTACGGCAACGTAGTGTGAGGCTTCTTAGAGGGA	D_0__Eukaryota;D_1__SAR;D_2__Stramenopiles;D_3__Labyrinthulomycetes;D_4__Thraustochytriaceae	1	18	0	0	0	0	0	0	0	0	0	0	0	0	0	0	0	0	0	0	0	0	0	0	0	0	0	0	0	0	0	0	0	0	0	0	0	0	0	0	0	0	0	0	0	0	0
ASV448	ATACCATCGTAGTCTTAACCGTAAACGATGCCGACTTGCGATTGTCCAATGGTGTTTAAAGCCGTGGGCAGCAGCACATGAGAAATCAAAGTCTTTGGGTTCCGGGGGGAGTATGGTCGCAAGGCTGAAACTTAAAGGAATTGACGGAAGGGCACCACCAGGAGTGGAGCCTGCGGCTTAATTTGACTCAACACGGGAAAACTTACCAGGTCCAGACATAGGAAGGATTGACAGATTGATAGCTCTTTCTTGATTCTATGGGTGGTGGTGCATGGCCGTTCTTAGTTGGTGGAGCGATTTGTCTGGTTAATTCCGTTAACGAACGAGACCACAGCCTACTAAATAGTACAATTTATGGCAACATAGATTGAGACTTCTTA	D_0__Eukaryota;D_1__SAR;D_2__Stramenopiles;D_3__Labyrinthulomycetes;D_4__Thraustochytriaceae;D_5__uncultured;D_6__uncultured labyrinthulid;D_7__;D_8__;D_9__;D_10__;D_11__;D_12__;D_13__;D_14__	0.6	0	0	0	0	0	0	0	0	0	0	0	0	0	0	0	0	0	0	0	0	0	0	0	0	0	0	0	0	0	18	0	0	0	0	0	0	0	0	0	0	0	0	0	0	0	0
ASV442	ATACCATCGTAGTCTAGACAGTAAACTATACCGACTTGCGATCGCGCGATGTTTGTTACTAGACGCGCGCGGCAGCACATGAGAAATCAAAGTCTTTGGGTTCCGGGGGGAGTATGGTTGCAAGGCTGAAACTTAAAGGAATTGACGGAAGGGCACCACCAGGAGTGGAGCCTGCGGCTTAATTTGACTCAACACGGGAAAACTTACCAGGGCCAGACATGTGAAGGATTGACAGATTGAGAGCTCTTTCTTGATTATATGGGTGGTGGTGCATGGCCGTTCTTAGTTGGTGGAGCGATTTGTCTGGTTAATTCCGTTAACGAACGAGACCTCAGCCTACTAAATAGTACGCGTTATGGTAACATAGTGTGAGACTTCTT	D_0__Eukaryota;D_1__SAR;D_2__Stramenopiles;D_3__Labyrinthulomycetes;D_4__Thraustochytriaceae	1	0	0	0	0	0	0	0	0	0	0	0	0	0	0	0	0	0	0	0	0	0	0	0	0	0	0	0	0	0	0	0	0	0	0	0	0	0	0	0	0	0	0	0	0	0	0
ASV440	ATACCATCGTAGTCTTTACAGTAAACTATGCCGACTTGCGATTGCGCGGTGTCGATTTGTTGACCTGCGCAGCAGCACATGAGAAATCAAAGTCTTTGGGGTCTGGGGGGAGTATGGTCGCAAGGCTGAAACTTAAAGGAATTGACGGAAGGGCACCACCAGGAGTGGAGCTTGCGGCTTAATTCGACTCAACACGGGAAAACTTACCAGGTCCGGACATAGGAAGGATTGACAGATTGAGAGCTCTTTCTTGATTCTATGGGTGGTGGTGCATGGCCGTTCTTAGTTGGTGGAGTGATTTGTCTGGTTAATTCCGTTAACGAACGAGACCTCGGCCTACTAAATAAGATGCGTTATGGCGACATAGCGTAGGCTTTCTT	D_0__Eukaryota;D_1__SAR;D_2__Stramenopiles;D_3__Labyrinthulomycetes;D_4__Thraustochytriaceae;D_5__Thraustochytrium	0.6	0	0	0	0	0	0	0	0	0	0	0	0	0	0	0	0	0	0	0	0	0	0	0	0	0	0	0	0	0	0	0	0	0	7	0	0	0	0	0	0	0	0	0	11	0	0
ASV441	ATACCATCGTAGTCTTAACCATAAACTATGCCGACTAGGGATTAGCAGTCGTTTTTTATGACTCTGTTAGCACCTTATGAGAAATCAAAGTCTTTGGGTTCCGGGGGGAGTATGGTCGCAAGGCTGAAACTTAAAGGAATTGACGGAAGGGCACCACCAGGAGTGGAGCCTGCGGCTTAATTTGACTCAACACGGGAAAACTTACCAGGTCCAGACATAGTAAGGATTGACAGATTGAGAGCTCTTTCTTGATTCTATGGGTGGTGGTGCATGGCCGTTCTTAGTTGGTGGAGTGATTTGTCTGGTTAATTCCGTTAACGAACGAGACCTCAGCCTGCTAAATAGTGTGCTCTTTCTCACGAAAGGGTTCGACTTCTTAG	D_0__Eukaryota;D_1__SAR;D_2__Stramenopiles;D_3__Labyrinthulomycetes;D_4__uncultured	1	0	0	0	0	0	0	0	0	0	0	0	0	0	0	0	0	0	0	0	0	0	0	0	0	0	0	0	7	0	0	0	0	0	0	0	0	0	0	0	0	0	0	0	0	0	0
ASV446	ATACCATCGTAGTCTTAACCATAAACTATGCCGACTAGGGATTGGCGGGCGTTATTTGAATGACCCCGTCAGCACCTTATGAGAAATCAAAGTCTTTGGGTTCCGGGGGGAGTATGGTCGCAAGGCTGAAACTTAAAGGAATTGACGGAAGGGCACCACCAGGAGTGGAGCCTGCGGCTTAATTTGACTCAACACGGGAAAACTTACCAGGTCCAGACATAGTAAGGATTGACAGATTGAGAGCTCTTTCTTGATTCTATGGGTGGTGGTGCATGGCCGTTCTTAGTTGGTGGAGTGATTTGTCTGGTTAATTCCGTTAACGAACGAGACCTCAGCCTACTAAATAGTGGCGCCTTTCTCACGAAAGGCGTCGACTTCTT	D_0__Eukaryota;D_1__SAR;D_2__Stramenopiles;D_3__Labyrinthulomycetes;D_4__uncultured	0.9	0	0	0	0	0	0	0	0	0	0	0	0	0	0	0	0	0	0	0	0	11	7	0	0	0	0	0	0	0	0	0	0	0	0	0	0	0	0	0	0	0	0	0	0	0	0
ASV439	ATACCATCGTAGTCTTAACCATAAACTATGCCGACTAGGGATCGGTGGACGTATAAACACGTCATCGGTACCTCGTGAGAAATCAAAGTCTTTGGGTTCCGGGGGGAGTATGGTCGCAAGGCTGAAACTTAAAGGAATTGACGGAAGGGCACCACCAGGAGTGGAGCCTGCGGCTTAATTTGACTCAACACGGGAAAACTTACCAGGTCCAGACATAAGAAGGATTGACAGATTGAGAGCTCTTTCATGATTTTATGGGTGGTGGTGCATGGCCGTTCTTAGTTGGTGGAGTGATTTGTCTGGTTAATTCCGTTAACGAACGAGACCTCAGCCTGCTAAATAGTACATATTTTTTTCAAAGTATGGTGCTTCTTAGAGGG	D_0__Eukaryota;D_1__SAR;D_2__Stramenopiles;D_3__Labyrinthulomycetes;D_4__Labyrinthulaceae;D_5__Labyrinthula	0.8	0	0	0	0	0	0	0	0	0	0	0	0	0	0	0	0	0	0	0	0	0	0	0	0	0	0	0	0	0	10	0	0	0	8	0	0	0	0	0	0	0	0	0	0	0	0
ASV445	ATACCATCGTAGTCTTAACCATAAACTATGCCGACTAGGGATTAGCAGTTGTTTTTTTATGACTCTGTTAGCACCTTATGAGAAATCAAAGTCTTTGGGTTCCGGGGGGAGTATGGTCGCAAGGCTGAAACTTAAAGGAATTGACGGAAGGGCACCACCAGGAGTGGAGCCTGCGGCTTAATTTGACTCAACACGGGAAAACTTACCAGGTCCAGACATAGTAAGGATTGACAGATTGAGAGCTCTTTCTTGATTCTATGGGTGGTGGTGCATGGCCGTTCTTAGTTGGTGGAGTGATTTGTCTGGTTAATTCCGTTAACGAACGAGACCTCAGCCTGCTAAATAGTGTGCGTTTTTTCACGAAAGCGTTCAACTTCTTA	D_0__Eukaryota;D_1__SAR;D_2__Stramenopiles;D_3__Labyrinthulomycetes;D_4__uncultured	1	0	0	0	0	0	0	0	0	0	0	0	0	0	7	0	0	0	0	0	0	0	0	0	0	0	0	0	0	0	0	0	0	0	0	0	0	0	0	0	0	0	0	0	0	0	0
ASV449	ATACCATCGTAGTCTTAACCGTAAACTATGCCGACTTGCGATTGTCCGATGTTTTGTTTTATAGACGCGGGCAGCAGCACATGAGAAATCAAAGTCTTTGGGTTCCGGGGGGAGTATGGTCGCAAGGCTGAAACTTAAAGGAATTGACGGAAGGGCACCACCAGGAGTGGAGCCTGCGGCTTAATTTGACTCAACACGGGAAAACTTACCAGGTCCAGACATAGGAAGGATTGACAGATTGAGAGCTCTTTCTTGATTCTATGGGTGGTGGTGCATGGCCGTTCTTAGTTGGTGGAGTGATTTGTCTGGTTAATTCCGTTAACGAACGAGACCACAGCCTACTAAATAGTACGCCCTATGGTAACATAGTGTGAGACTTC	D_0__Eukaryota;D_1__SAR;D_2__Stramenopiles;D_3__Labyrinthulomycetes;D_4__Thraustochytriaceae	1	0	0	0	0	0	0	0	0	0	0	0	0	0	0	0	0	8	10	0	0	0	0	0	0	0	0	0	0	0	0	0	0	0	0	0	0	0	0	0	0	0	0	0	0	0	0
ASV437	ATACCATCGTAGTCTAAACCATAAACTATGCCGACTCGGGATTGTTAATAGCTATTTTTTTGGCATTAGCAGCACCGTACGCGAAAGCAAAGTCTTTGGGTTCTGGGGGGAGTATGGTCGCAAGGCTGAAACTTAAAGGAATTGACGGAAGGGCACCATCAGGCGTGGAGCCTGCGGCTCAATTTGACTCAACTCGGGGAAACTTAGCAGGGCAGGACAAAAGTAGGATTGACAGATTGAGAGCTCTTTCTTGATTATTTGGGTGGTGGTGCATGGCCGTTTTTAGTTGGTGGTGTGAATTGTCTGGTTAATTCCGTTAACGAACGAGACCTCAACCTACTAAATAGTAGAACCATTCTTACGGATGGGGAATATACTTC	D_0__Eukaryota;D_1__SAR;D_2__Stramenopiles;D_3__Labyrinthulomycetes	0.7	0	0	0	0	0	0	0	0	0	0	0	0	0	0	0	0	0	0	0	0	0	0	0	0	0	0	2	0	0	0	0	0	0	0	0	0	0	0	0	0	0	0	0	0	0	0
ASV451	ATACCATCGTAGTCTTAACCATAAACTATGCCGACTAGGGATTGGCGGACGTTATTTGATGACTTCGTCAGCACCTTATGAGAAATCAAAGTCTTTGGGTTCCGGGGGGAGTATGGTCGCAAGGCTGAAACTTAAAGGAATTGACGGAAGGGCACCACCAGGAGTGGAGCCTGCGGCTTAATTTGACTCAACACGGGAAAACTTACCAGGTCCGGACATAGGAAGGATTGACAGATTGAGAGCTCTTTCTTGATTCTATGGGTGGTGGTGCATGGCCGTTCTTAGTTGGTGGAGTGATTTGTCTGGTTAATTCCGTTAACGAACGAGACCTCAGCCTGCTAAATAGTATGCATTTTCTTTGGAAAGTGTAAGACTTCTTA	D_0__Eukaryota;D_1__SAR;D_2__Stramenopiles;D_3__Labyrinthulomycetes;D_4__uncultured	0.8	0	0	0	0	0	0	0	0	0	0	0	0	0	0	0	0	0	0	0	0	0	0	0	0	0	0	0	0	0	0	0	0	0	0	0	0	0	0	0	0	0	0	0	0	0	0
ASV452	ATACCATCGTAGTCTTAACCATAAACTATGCCGACTAGGGATCAGTGGATGTTATTTGAATGACTTCATTGGCACCTTATGAGAAATCAAAGTCTTTGGGTTCCGGGGGGAGTATGGTCGCAAGGCTGAAACTTAAAGGAATTGACGGAAGGGCACCACCAGGAGTGGAGCCTGCGGCTTAATTTGACTCAACACGGGAAAACTTACCAGGTCCAGACATAGTAAGGATTGACAGATTGAGAGCTCTTTCTTGATTCTATGGGTGGTGGTGCATGGCCGTTCTTAGTTGGTGGAGTGATTTGTCTGGTTAATTCCGTTAACGAACGAGACCTCAGCCTACTAAATAGTGTTTATTTTCTCACGAAAGTAATCAACTTCTT	D_0__Eukaryota;D_1__SAR;D_2__Stramenopiles;D_3__Labyrinthulomycetes;D_4__uncultured	1	0	0	0	0	17	0	0	0	0	0	0	0	0	0	0	0	0	0	0	0	0	0	0	0	0	0	0	0	0	0	0	0	0	0	0	0	0	0	0	0	0	0	0	0	0	0
ASV453	ATACCATCGTAGTCTTAACCATAAACTATGCCGACTAGGGATTGGTGGACGTTATTTGAACGACTTCATCAGCACCTTATGAGAAATCAAAGTCTTTGGGTTCCGGGGGGAGTATGGTCGCAAGGCTGAAACTTAAAGGAATTGACGGAAGGGCACCACCAGGAGTGGAGCCTGCGGCTTAATTTGACTCAACACGGGAAAACTTACCAGGTCCAGACATAGTAAGGATTGACAGATTGAGAGCTCTTTCTTGATTCTATGGGTGGTGGTGCATGGCCGTTCTTAGTTGGTGGAGTGATTTGTCTGGTTAATTCCGTTAACGAACGAGACCTCAGCCTGCTAAATAGTATGCTTTTTCTCACGAAAGAGTAAGACTTCTT	D_0__Eukaryota;D_1__SAR;D_2__Stramenopiles;D_3__Labyrinthulomycetes;D_4__Thraustochytriaceae	0.6	0	0	0	0	0	0	0	0	0	0	0	0	0	0	0	0	0	0	0	0	0	0	0	0	0	0	0	0	0	0	0	0	0	0	0	0	0	0	0	0	17	0	0	0	0	0
ASV454	ATACCATCGTAGTCTTAACCGTAAACTATGCCGACTTGCGATTATCCGATGTTCGTAATGGACTTGGGTAGCAGCACATGAGAAATCAAAGTCTTTGGGTTCCGGGGGGAGTATGGTCGCAAGGCTGAAACTTAAAGGAATTGACGGAAGGGCACCACCAGGAGTGGAGCCTGCGGCTTAATTTGACTCAACACGGGAAAACTTACCAGGTCCAGACATAGGAAGGATTGACAGATTGAGAGCTCTTTCTTGATTCTATGGGTGGTGGTGCATGGCCGTTCTTAGTTGGTGGAGTGATTTGTCTGGTTAATTCCGTTAACGAACGAGACCACAGCCTACTAAATAGTTACGTAGTATCGCAAGATACTGTTTCTGGCTTC	D_0__Eukaryota;D_1__SAR;D_2__Stramenopiles;D_3__Labyrinthulomycetes;D_4__Thraustochytriaceae	1	0	0	0	0	0	0	0	0	0	0	0	0	0	0	0	0	0	0	0	0	0	0	0	0	0	0	0	0	0	0	0	0	0	0	0	0	0	0	0	0	0	0	0	0	0	0
ASV455	ATACCATCGTAGTCTCAACCATAAACTATGCCGACTTGGGATTGGAAGGTGTGAATTTTTAATAACCCTTTCAGGACCACATGAGAAATCAAAGTCTTTGGGTTCCGGGGGGAGTATGGTCGCAAGGCTGAAACTTAAAGGAATTGACGGAAGGGCACACCAGAAGTGGAGCCTGCGGCTTAATTTGACTCAACACGGGAAAACTTACCAGGTCCAGACATAGTAAGGATTGACAGATTGAGAGCTCTTTCTTGATTCTATGGGTGGTGGTGCATGGCCGTTCTTAGTTGGTGGAGTGATTTGTCTGGTTGATTCCGTTAACGAACGAGACCTCGGCTTACTTTATAGTGTTGCGAATAAATTTATTCGTACTATCACTT	D_0__Eukaryota;D_1__SAR;D_2__Stramenopiles;D_3__Labyrinthulomycetes	0.7	0	0	0	0	0	0	0	0	0	0	0	17	0	0	0	0	0	0	0	0	0	0	0	0	0	0	0	0	0	0	0	0	0	0	0	0	0	0	0	0	0	0	0	0	0	0
ASV457	ATACCATCGTAGTCTTGTCCGTAAACTATGCCGACTTGCGATTGTCCGGTGTCTCTTAAATTAGGAATGACCTGGGCAGCAGCACATGAGAAATCAAAGTCTTTGGGTTCCGGGGGGAGTATGGTCGCAAGGCTGAAACTTAAAGGAATTGACGGAAGGGCACCACCAGGAGTGGAGCCTGCGGCTTAATTTGACTCAACACGGGGAAACTCACCAGGTCCAGACATAGGTAGGATTGACAGATTGAGAGCTCTTTCTTGATTCTATGGGTGGTGGTGCATGGCCGTTCTTAGTTGGTGGAGTGATTTGTCTGGTTAATTCCGTTAACGAACGAGACCTCGGCCTATTAAATAGTGGCGTTTATGGCAACATAGGCGTAT	D_0__Eukaryota;D_1__SAR;D_2__Stramenopiles;D_3__Labyrinthulomycetes;D_4__Thraustochytriaceae;D_5__Thraustochytrium	0.7	0	0	0	0	0	0	0	0	0	0	0	17	0	0	0	0	0	0	0	0	0	0	0	0	0	0	0	0	0	0	0	0	0	0	0	0	0	0	0	0	0	0	0	0	0	0
ASV461	ATACCATCGTAGTCTTAACCATAAACTATGCCGACTAGGGATTGGTGAACGTTTTTTTCACGTCATCAGTACCTCGTGAGAAATCAAAGTCTTTGGGTTCTGGGGGGAGTATGGTCGCAAGGCTGAAACTTAAAGGAATTGACGGAAGGACACCACCAGGAGTGGAGCCTGCGGCTTAATTTGACTCAACACGGGAAAACTTACCAGGTCCAGACATAAGAAGGATTGACAGATTGAGAGCTCTTTCATGATTTTATGGGTGGTGGTGCATGGCCGTTCTTAGTTGGTGGAGTGATTTGTCTGGTTAATTCCGTTAACGAACGAGACCTCAGCCTACTAAATAGGCTGTTCATTTTCGAATGGATAGGCTTCTTAGAGGG	D_0__Eukaryota;D_1__SAR;D_2__Stramenopiles;D_3__Labyrinthulomycetes;D_4__Labyrinthulaceae;D_5__Labyrinthula	0.9	0	0	0	0	0	0	0	0	0	0	0	0	0	0	0	0	0	0	0	0	0	0	0	0	0	0	0	0	0	17	0	0	0	0	0	0	0	0	0	0	0	0	0	0	0	0
ASV462	ATACCATCGTAGTCTTAACCATAAACTATGCCGACTAGGGATTGGTGGAAGTATTTATAACCTCATCAGTACCTCGTGAGAAATCAAAGTCTTTGGGTTCTGGGGGGAGTATGGTCGCAAGGCTGAAACTTAAAGGAATTGACGGAAGGGCACCACCAGGAGTGGAGCCTGCGGCTTAATTTGACTCAACACGGGAAAACTTACCAGGTCCAGACATAAGAAGGATTGACAGATTGAGAGCTCTTTCATGATTTTATGGGTGGTGGTGCATGGCCGTTCTTAGTTGGTGGAGTGATTTGTCTGGTTAATTCCGTTAACGAACGAGACCTCAGCCTACTAAATAGGCGTCGCATTTTCGAATGTGCCGACTTCTTAGAGGG	D_0__Eukaryota;D_1__SAR;D_2__Stramenopiles;D_3__Labyrinthulomycetes;D_4__Labyrinthulaceae;D_5__Labyrinthula	0.9	0	0	0	0	0	0	0	0	0	0	0	0	0	0	0	0	0	0	0	0	0	0	0	0	0	0	0	0	0	0	0	0	0	0	0	0	0	0	0	0	0	0	0	0	17	0
ASV465	ATACCATCGTAGTCTTAACCTTAAACCATGCCGACTAGGAATTGGTGGACGTTATTTGAACGACTTCATCAGCACCTTATGAGAAATCAAAGTCTTTGGGTTCCGGGGGGAGTATGGTCGCAAGGCTGAAACTTAAAGGAATTGACGGAAGGGCACCACCAGGAGTGGAGCCTGCGGCTTAATTTGACTCAACACGGGAAAACTTACCAGGTCCGGACATAGTAAGGATTGACAGATTGAGAGCTCTTTCTTGATTCTATGGGTGGTGGTGCATGGCCGTTCTTAGTTGGTGGAGTGATTTGTCTGGTTAATTCCGTTAACGAACGAGACCTCAGCCTGCTAAATAGTATGCGCTTTCATTTGAAAGCGTAAGACTTCTT	D_0__Eukaryota;D_1__SAR;D_2__Stramenopiles;D_3__Labyrinthulomycetes;D_4__Thraustochytriaceae	0.6	0	0	0	0	0	0	0	0	0	0	0	17	0	0	0	0	0	0	0	0	0	0	0	0	0	0	0	0	0	0	0	0	0	0	0	0	0	0	0	0	0	0	0	0	0	0
ASV459	ATACCATCGTAGTCTTAACCATAAACTATGCCGACTAGGGATTGACGGACGTTGTTTTTATGTCTCCGCCAGCACCTCATGAGAAATCAAAGTCTTTGGGTTCCGGGGGGAGTATGGTCGCAAGGCTGAAACTTAAAGGAATTGACGGAAGGGCACCACCAGGAGTGGAGCCTGCGGCTTAATTTGACTCAACACGGGAAAACTTACCAGGTCCGGACATAGTAAGGATTGACAGATTGAGAGCTCTTTCTTGATTCTATGGGTGGTGGTGCATGGCCGTTCTTAGTTGGTGGAGTGATTTGTCTGGTTAATTCCGTTAACGAACGAGACCTCAGCCTGCTAAATAGTGGATGTATTCGAAAGAATGTATTCGACTTCTT	D_0__Eukaryota;D_1__SAR;D_2__Stramenopiles;D_3__Labyrinthulomycetes;D_4__Thraustochytriaceae;D_5__Aplanochytrium	1	0	0	0	0	0	0	0	0	0	0	0	0	0	0	0	0	0	0	0	0	0	0	0	0	0	0	0	0	0	0	0	0	0	0	0	0	0	0	0	0	0	0	0	1	0	16
ASV464	ATACCATCGTAGTCTTAACCGTAAACTATGCCGACTTGCGATTGTCCGATGTTTTATTAATAGACTTGGGCAGCAGCACATGAGAAATCAAAGTCTTTGGGTTCCGGGGGGAGTATGGTCGCAAGGCTGAAACTTAAAGGAATTGACGGAAGGGCACCACCAGGAGTGGAGCCTGCGGCTTAATTTGACTCAACACGGGAAAACTTACCAGGTCCAGACATAGGAAGGATTGACAGATTGAGAGCTCTTTCTTGATTCTATGGGTGGTGGTGCATGGCCGTTCTTAGTTGGTGGAGTGATTTGTCTGGTTAATTCCGTTAACGAACGAGACCACAGCCTACTAAATAGCAGCGCCTATGGCAACATAGGTGGGGGCTTCT	D_0__Eukaryota;D_1__SAR;D_2__Stramenopiles;D_3__Labyrinthulomycetes;D_4__Thraustochytriaceae	1	0	0	0	0	0	0	0	0	0	0	0	0	0	0	0	0	0	0	5	0	0	0	0	0	0	0	12	0	0	0	0	0	0	0	0	0	0	0	0	0	0	0	0	0	0	0
ASV458	ATACCATCGTAGTCTAAACAGTAAACTATGCCGACTTGCGATTGTTTAATGGTGTTTTTTTAATTAAATATTGCCATAAGCAGGAGCATATGAGAAATCATAAGTCTTTGGGTTCCGGGGGGAGTATGGTCGCAAGATTGAAACTTAAAAGAATTGACGGAAGGGCACCACCAGGAGTGGAGCCTGCGGCTTAATTTGACTCAACACGGGAAAACTTACCAGGTCCGGACATAAGAAGGATTGACAGATTGAGAGCTCTTTCTTGATTTTATGGGTGGTGGTGCATGGCCGTTCTTAGTTGGTGGTTTGAATTGTCTGGTTAATTCCGTTAACGAACGAGACCTCGGCCTACTAAATAGTTGTATATAGAGTAATTTATA	D_0__Eukaryota;D_1__SAR;D_2__Stramenopiles;D_3__Labyrinthulomycetes;D_4__Thraustochytriaceae	1	0	0	0	0	0	0	0	0	0	0	0	0	0	0	0	0	0	0	0	0	0	0	0	0	0	0	0	0	0	0	0	0	0	0	0	0	0	0	0	0	0	0	0	0	0	0
ASV463	ATACCATCGTAGTCTTAACCGTAAACTATGCCGACTTGCGATCGTCCGATGACCGTTGTGGTCTTGGGCGGCAGCACATGAGAAATCAAAGTCTTTGGGTTCCGGGGGGAGTATGGTCGCAAGGCTGAAACTTAAAGGAATTGACGGAAGGGCACCACCAGGAGTGGAGCCTGCGGCTTAATTTGACTCAACACGGGAAAACTTACCAGGTCCAGACATAGGAAGGATTGACAGATTGAGAGCTCTTTCTTGATTCTATGGGTGGTGGTGCATGGCCGTTCTTAGTTGGTGGAGTGATTTGTCTGGTTAATTCCGTTAACGAACGAGACCACAGCCTACTAAATAGGTGCGCGTATGGCAACATACGTATTTTTGCAGCT	D_0__Eukaryota;D_1__SAR;D_2__Stramenopiles;D_3__Labyrinthulomycetes;D_4__Thraustochytriaceae;D_5__Thraustochytrium	0.6	0	0	0	0	0	0	0	0	0	0	6	0	0	11	0	0	0	0	0	0	0	0	0	0	0	0	0	0	0	0	0	0	0	0	0	0	0	0	0	0	0	0	0	0	0	0
ASV456	ATACCATCGTAGTCTTAACCATAAACTATGCCGACTAGGGATTGGCGGACGTTATTTAACGACTTCGTCAGCACCTTATGAGAAATCAAAGTCTTTGGGTTCCGGGGGGAGTATGGTCGCAAGGCTGAAACTTAAAGGAATTGACGGAAGGGCACACAAGGAGTGGAGCCTGCGGCTTAATTTGACTCAACACGGGAAAACTTACCAGGTCCGGACATAGTAAGGATTGACAGATTGAGAGCTCTTTCTTGATTCTATGGGTGGTGGTGCATGGCCGTTCTTAGTTGGTGGAGTGATTTGTCTGGTTAATTCCGTTAACGAACGAGACCTCAGCCTGCTAAATAGTATGCCCTTTCTCACGAAAGGGTAAGACTTCTTAG	D_0__Eukaryota;D_1__SAR;D_2__Stramenopiles;D_3__Labyrinthulomycetes;D_4__uncultured	0.6	0	0	0	0	0	0	0	0	0	0	0	0	10	0	0	0	0	0	0	0	6	0	0	0	0	0	0	0	0	0	0	0	0	0	0	0	0	0	0	0	0	0	0	0	0	0
ASV450	ATACCATCGTAGTCTTAACAGTAAACTATGCCGACTTGTGATTGTTGATCGTTCTTTATGGACATTAGCAGGAACACATGAGAAATCAAAGTCTTTGGGTTCCGGGGGGAGTATGATCGCAAGGTTGAAACTTAAAGAAATTGACGGAAGGGCACCACCAGGAGTGGAGCCTGCGGCTTAATTTGACTCAACACGGGAAAACTTACCAGGTCCAGACATGAGTAGGATTGACAGATTGAGAGTTTTTTCTTGATTTTATGGGTGGTGGTGCATGGCCGTTCTTAGTTGGTGGAGTGATTTGTCTGGTTAATTCCGTTAACGAACGAGACTAGGATTTTTTGTTGAGGTTGTTTGCTTCACGGCAGACTAACCTGGTCAAA	D_0__Eukaryota;D_1__SAR;D_2__Stramenopiles;D_3__Labyrinthulomycetes;D_4__Thraustochytriaceae	0.7	0	0	0	0	3	0	0	0	0	3	0	0	0	0	0	0	0	0	0	0	0	0	0	0	0	0	0	0	0	0	0	0	0	0	0	0	0	0	0	0	0	0	0	1	0	0
ASV460	ATACCATCGTAGTCTTAACCATAAACTATGCCGACTAGGGATTGGCAGACGTTATTTGATGACTCTGTCAGCACCTTATGAGAAATCAAAGTCTTTGGGTTCTGGGGGGAGTATGGTCGCAAGGCTGAAACTTAAAGGAATTGACGGAAGGGCACCACCAGGAGTGGAGCCTGCGGCTTAATTTGACTCAACACGGGAAAACTTACCAGGTCCAGACATAGTAAGGATTGACAGATTGAGAGCTCTTTCTTGATTCTATGGGTGGTGGTGCATGGCCGTTCTTAGTTGGTGGAGTGATTTGTCTGGTTAATTCCGTTAACGAACGAGACCTCAGCCTGCTAAATAGTTGCGCTTTTTTCACGAAAGGCGTATTTACTTCT	D_0__Eukaryota;D_1__SAR;D_2__Stramenopiles;D_3__Labyrinthulomycetes;D_4__uncultured	0.7	0	0	0	0	0	0	0	0	0	0	0	0	0	0	0	0	0	0	0	5	0	0	0	0	0	0	0	0	0	0	0	0	0	0	0	0	0	0	0	0	0	0	0	0	0	0
ASV466	ATACCATCGTAGTCTTAACCGTAAACTATGCCGACTAGCGATTGTCCAATGTTGTTTATAGACGTGGGCAGCAGCTCATGAGAAATCAAAGTCTTTGGGTTCCGGGGGGAGTATGGTCGCAAGGCTGAAACTTAAAGGAATTGACGGAAGGGCACCACCAGGAGTGGAGCCTGCGGCTTAATTTGACTCAACACGGGAAAACTTACCAGGTCCAGACATAGGAAGGATTGACAGATTGAGAGCTCTTTCTTGATTCTATGGGTGGTGGTGCATGGCCGTTCTTAGTTGGTGGAGCGATTTGTCTGGTTAATTCCGTTAACGAACGAGACCACAGCCTACTAAATAGTACTGGCTATGGTAACATAGTTAGAGACTTCTTA	D_0__Eukaryota;D_1__SAR;D_2__Stramenopiles;D_3__Labyrinthulomycetes;D_4__Thraustochytriaceae;D_5__uncultured;D_6__uncultured labyrinthulid;D_7__;D_8__;D_9__;D_10__;D_11__;D_12__;D_13__;D_14__	0.6	0	0	0	0	0	0	0	0	0	0	0	0	0	0	0	0	0	0	0	0	0	0	0	0	0	0	0	0	0	0	0	0	0	0	0	0	0	0	0	0	0	0	0	16	0	0
ASV467	ATACCATCGTAGTCTAAACAGTAAACTATGCCGACTTGCGATTGTTTGATGGTGTTTTTAATTTGCCACAAGCAGCAGCATATGAGAAATCATAAGTCTTTGGGTTCCGGGGGGAGTATGGTCGCAAGATTGAAACTTAAAAGAATTGACGGAAGGGCACCACCAGGAGTGGAGCCTGCGGCTTAATTTGACTCAACACGGGAAAACTTACCAGGTCCGGACATAAGAAGGATTGACAGATTGAGAGCTCTTTCTTGATTTTATGGGTGGTGGTGCATGGCCGTTCTTAGTTGGTGGTTTGAATTGTCTGGTTAATTCCGTTAACGAACGAGACCTCGGCCTACTAAATAGTAATGCTTTGAGCAATCAAGGTAGTTTGA	D_0__Eukaryota;D_1__SAR;D_2__Stramenopiles;D_3__Labyrinthulomycetes;D_4__Thraustochytriaceae	1	0	0	0	0	0	0	0	0	0	0	0	0	0	0	0	0	0	0	0	0	0	0	0	0	0	0	0	0	0	16	0	0	0	0	0	0	0	0	0	0	0	0	0	0	0	0
ASV471	ATACCATCGTAGTCTTAACCATAAACTATGCCGACTAGGGATTAGCGGACGTTATTTATATGACTTCGTTAGCACCTTATGAGAAATCAAAGTCTTTGGGTTCCGGGGGGAGTATGGTCGCAAGGCTGAAACTTAAAGGAATTGACGGAAGGGCACCACCAGGAGTGGAGCCTGCGGCTTAATTTGACTCAACACGGGAAAACTTACCAGGTCCAGACATAGTAAGGATTGACAGATTGAGAGCTCTTTCTTGATTCTATGGGTGGTGGTGCATGGCCGTTCTTAGTTGGTGGAGTGATTTGTCTGGTTAATTCCGTTAACGAACGAGACCTCAGCCTACTAAATAGTGTTTATTTTTTCACGAAAGTATCCAACTTCTT	D_0__Eukaryota;D_1__SAR;D_2__Stramenopiles;D_3__Labyrinthulomycetes;D_4__uncultured	0.9	0	0	0	0	0	0	0	0	0	0	0	0	0	0	0	0	0	16	0	0	0	0	0	0	0	0	0	0	0	0	0	0	0	0	0	0	0	0	0	0	0	0	0	0	0	0
ASV472	ATACCATCGTAGTCTTAACAGTAAACTATACCGACTTGCGATTGTTTGATGATTTTTATAATGTCACAAGCAGGAGCACATGAGAAATCAAAGTTTTTGGGTTCCGGGGGGAGTATGGTCGCAAGGCTGAAACTTAAAGGAATTGACGGAAGGGCACCACCAGGAGTGGAGCCTGCGGCTTAATTTGACTCAACACGGGAAAACTTACCAGGTCCGGACATAGGAAGGATTGACAGATTGAGAGTTCTTTCTTGATTCTATGGGTGGTGGTGCATGGCCGTTCTTAGTTGGTGGATCGATTTGTCTGGTTAATTCCGTTAACGAACGAGACCTCAGCTGTTAAATAATTGTATTTTGAGTAATCAAGATGTTAATTTCTT	D_0__Eukaryota;D_1__SAR;D_2__Stramenopiles;D_3__Labyrinthulomycetes;D_4__Thraustochytriaceae	1	0	0	0	0	0	0	0	0	0	0	0	0	0	0	0	0	0	0	0	0	0	0	0	0	0	0	0	0	0	0	0	0	0	0	0	0	0	0	16	0	0	0	0	0	0	0
ASV476	ATACCATCGTAGTCTTAACCATAAACTATGCCGACTAGGGATTGGCGGATGTTGTTTTTATGACTCCGCCAGCACCTCATGAGAAATCAAAGTCTTTGGGTTCCGGGGGGAGTATGGTCGCAAGGCTGAAACTTAAAGGAATTGACGGAAGGGCACCACCAGGAGTGGAGCCTGCGGCTTAATTTGACTCAACACGGGAAAACTTACCAGGTCCGGACATAGTAAGGATTGACAGATTGAGAGCTCTTTCTTGATTCTATGGGTGGTGGTGCATGGCCGTTCTTAGTTGGTGGAGTGATTTGTCTGGTTAATTCCGTTAACGAACGAGACCTCAGCCTGCTAAATAGTGGATGTATTCGAAAGAATGTATTCGACTTCTT	D_0__Eukaryota;D_1__SAR;D_2__Stramenopiles;D_3__Labyrinthulomycetes;D_4__Thraustochytriaceae;D_5__Aplanochytrium	1	0	0	0	16	0	0	0	0	0	0	0	0	0	0	0	0	0	0	0	0	0	0	0	0	0	0	0	0	0	0	0	0	0	0	0	0	0	0	0	0	0	0	0	0	0	0
ASV477	ATACCATCGTAGTCTTTACCTTAAACTATGCCGACTAGGGATTGGTAGACGTTATTTGAATGACTCTATCAGCACCTTATGAGAAATCAAAGTCTTTGGGTTCCGGGGGGAGTATGGTCGCAAGGCTGAAACTTAAAGGAATTGACGGAAGGGCACCACCAGGAGTGGAGCCTGCGGCTTAATTTGACTCAACACGGGAAAACTTACCAGGTCCAGACATAGTAAGGATTGACAGATTGAGAGCTCTTTCTTGATTCTATGGGTGGTGGTGCATGGCCGTTCTTAGTTGGTGGAGTGATTTGTCTGGTTAATTCCGTTAACGAACGAGACCTCAGCCTGCTAAATAGTGGATATTTTCTCACGAAAGTATTCGACTTCTT	D_0__Eukaryota;D_1__SAR;D_2__Stramenopiles;D_3__Labyrinthulomycetes;D_4__uncultured	0.6	0	0	0	0	0	0	0	0	0	0	0	0	0	0	0	0	0	0	0	0	0	0	0	0	0	0	0	0	0	0	0	0	0	0	0	0	0	0	0	0	0	0	0	0	0	0
ASV468	ATACCATCGTAGTCTTAACAGTAAACTATGCCGACTTGGGATTGGAAGTTGTCTCTTCAGACTTTTCCAGCACCACATGAGAAATCAAAGTCTTTGGGTTCCGGGGGGAGTATGGTCGCAAGGCTGAAACTTAAAGGAATTGACGGAAGGGCACCACCAGGAGTGGAACCTGCGGCTTAATTTGACTCAACACGGGAAAACTTACCAGGTCCAGACATGAGAAGGATTGACAGATTGAGAGCTCTTTCTTGATTTTATGGGTGGTGGTGCATGGCCGTTCTTAGTTGGTGGAGTGATTTGTCTGGTTTATTCCGTTAACGAACGAGACCTTTGCCTACTAAATAGTACAGGTTATAGAAATATAGTTTGAGACTTCTTAG	D_0__Eukaryota;D_1__SAR;D_2__Stramenopiles;D_3__Labyrinthulomycetes;D_4__Thraustochytriaceae	0.8	0	0	0	0	0	0	0	0	0	0	0	15	0	0	0	0	0	0	0	0	0	0	0	0	0	0	0	0	0	0	0	0	0	0	0	0	0	0	0	0	0	0	0	0	0	0
ASV473	ATACCATCGTAGTCTTAACCATAAACTATGCCGACTAGGGATCGGCGGACGTTATTTAATTGACTCCGTCGGCACCTTATGAGAAATCAAAGTCTTTGGGTTCCGGGGGGAGTATGGTCGCAAGGCTGAAACTTAAAGGAATTGACGGAAGGGCACCACCAGGAGTGGAGCCTGCGGCTTAATTTGACTCAACACGGGAAAACTTACCAGGTCCAGACATAGTGAGGATTGACAGATTGAGAGCTCTTTCTTGATTCTATGGGTGGTGGTGCATGGCCGTTCTTAGTTGGTGGAGTGATTTGTCTGGTTAATTCCGTTAACGAACGAGACCTCAGCCTACTAAATAGTGGCGCTTTTCTCACGAAAGGTTGTCGACTTCT	D_0__Eukaryota;D_1__SAR;D_2__Stramenopiles;D_3__Labyrinthulomycetes;D_4__uncultured	0.8	0	0	0	0	0	0	0	0	0	0	0	0	0	0	0	0	0	0	0	0	0	0	0	0	0	15	0	0	0	0	0	0	0	0	0	0	0	0	0	0	0	0	0	0	0	0
ASV475	ATACCATCGTAGTCTTAACCATAAACTATGCCGACTAGGGATTAGCAGTCGTTTTTTTCAATGACTCTGTTAGCACCTTATGAGAAATCAAAGTCTTTGGGTTCCGGGGGGAGTATGGTCGCAAGGCTGAAACTTAAAGGAATTGACGGAAGGGCACCACCAGGAGTGGAGCCTGCGGCTTAATTTGACTCAACACGGGAAAACTTACCAGGTCCAGACATAGTAAGGATTGACAGATTGAGAGCTCTTTCTTGATTCTATGGGTGGTGGTGCATGGCCGTTCTTAGTTGGTGGAGTGATTTGTCTGGTTAATTCCGTTAACGAACGAGACCTCAGCCTGCTAAATAGTGTGCTTTTTCTCACGAAAGGGTTCAACTTCT	D_0__Eukaryota;D_1__SAR;D_2__Stramenopiles;D_3__Labyrinthulomycetes;D_4__uncultured	1	0	0	0	0	0	0	0	0	0	0	0	0	0	0	0	0	0	0	0	0	0	0	0	0	0	0	0	0	0	0	0	0	0	0	0	0	2	0	0	0	0	0	0	0	14	0
ASV469	ATACCATCGTAGTCTTAACCGTAAACTATGCCGACTTGCGATTGTTCGATGTTCGTAATGGACTTGGGCAGCAGCACATGAGAAATCAAAGTCTTTGGGTTCCGGGGGGAGTATGGTCGCAAGGCTGAAACTTAAAGGAATTGACGGAAGGGCACCACCAGGAGTGGAGCCTGCGGCTTAATTTGACTCAACACGGGAAAACTTACCAGGTCCAGACATAGGAAGGATTGACAGATTGAGAGCTCTTTCTTGATTCTATGGGTGGTGGTGCATGGCCGTTCTTAGTTGGTGGAGTGATTTGTCTGGTTAATTCCGTTAACGAACGAGACCACAGCCTACTAAATAGTTTAGTAGTATCGCAAGATACTGTTTCTGGCTTC	D_0__Eukaryota;D_1__SAR;D_2__Stramenopiles;D_3__Labyrinthulomycetes;D_4__Thraustochytriaceae	1	0	0	0	0	0	0	0	0	0	0	0	0	0	0	0	0	0	0	0	0	0	0	0	0	0	0	0	0	0	0	0	0	0	13	0	0	0	0	0	0	0	0	0	3	0	0
ASV474	ATACCATCGTAGTCTTAACCATAAACTATGCCGACTAGGGATCGGTGGACGGTACATTAATGCCTCCATCGGCACCTCATCTGAAAAGAAAGTCTTTGGGTTCCGGGGGGAGTATGGTCGCAAGGCTGAAACTTAAAGGAATTGACGGAAGGGCACCACCAGGAGTGGAGCCTGCGGCTTAATTTGACTCAACACGGGAAAACTTACCAGGTCCAGACATAGTAAGGATTGACAGATTGAGAGCTCTTTCTTGATTCTATGGGTGGTGGTGCATGGCCGTTCTTAGTTGGTGGAGTGATTTGTCTGGTTAATTCCGTTAACGAACGAGACCTCAGCCTACTAAATAGTGGCGCCTTCCTCACGGAAGGCCGTCGACTTCT	D_0__Eukaryota;D_1__SAR;D_2__Stramenopiles;D_3__Labyrinthulomycetes;D_4__uncultured	0.8	0	0	0	0	0	0	0	0	0	0	0	0	0	0	0	0	0	0	0	0	0	12	0	0	0	0	0	0	0	0	0	0	0	0	0	0	0	0	0	0	0	0	0	0	0	0
ASV470	ATACCATCGTAGTCTAAACAGTAAACTATGCCGACTTGCGATTGTTTGATGGTGtttttttttGCCACAAGCAGCAGCATATGAGAAATCATAAGTCTTTGGGTTCCGGGGGGAGTATGGTCGCAAGATTGAAACTTAAAAGAATTGACGGAAGGGCACCACCAGGAGTGGAGCCTGCGGCTTAATTTGACTCAACACGGGAAAACTTACCAGGTCCGGACATAAGAAGGATTGACAGATTGAGAGCTCTTTCTTGATTTTATGGGTGGTGGTGCATGGCCGTTCTTAGTTGGTGGTTTGAATTGTCTGGTTAATTCCGTTAACGAACGAGACCTCGGCCTACTAAATAGTAATATTTTGAGCAATCAAGATAGTATAAC	D_0__Eukaryota;D_1__SAR;D_2__Stramenopiles;D_3__Labyrinthulomycetes;D_4__Thraustochytriaceae	1	0	0	0	0	0	0	0	0	0	0	0	0	0	0	0	0	0	0	0	0	1	0	0	0	0	0	0	0	0	0	0	0	0	0	0	0	0	0	0	0	0	0	0	3	0	0
ASV482	ATACCATCGTAGTCTTAACCATAAACTATGCCGACTAGGGATTAGCAGAGTTTTTAAATGTCTTTGTTAGCACCTTATGAGAAATCAAAGTCTTTGGGTTCCGGGGGGAGTATGGTCGCAAGGCTGAAACTTAAAGGAATTGACGGAAGGGCACCACCAGGAGTGGAGCCTGCGGCTTAATTTGACTCAACACGGGAAAACTTACCAGGTCCAGACATAATGAGGATTGACAGATTGAGAGCTCTTTCTTGATTCTATGGGTGGTGGTGCATGGCCGTTCTTAGTTGGTGGAGTGATTTGTCTGGTTAATTCCGTTAACGAACGAGACCTCAGCCTACTAAATAGTGAATATTATCTACCGATAGTATAGCACTTCTTAG	D_0__Eukaryota;D_1__SAR;D_2__Stramenopiles;D_3__Labyrinthulomycetes;D_4__uncultured	1	0	0	0	0	0	0	0	0	0	0	0	0	0	0	0	0	0	0	0	0	0	0	0	0	0	0	0	0	0	0	0	0	0	0	0	0	0	0	0	0	0	0	0	0	0	0
ASV484	ATACCATCGTAGTCTTAACCGTAAACTATGCCGACTTGCGATTGTCCGATGTTCGTAATGGACTTGGGCAGCAGCACATGAGAAATCAAAGTCTTTGGGTTCCGGGGGGAGTATGGTCGCAAGGCTGAAACTTAAAGGAATTGACGGAAGGGCACCACCAGGAGTGGAGCCTGCGGCTTAATTTGACTCAACACGGGAAAACTTACCAGGTCCAGACATAGGAAGGATTGACAGATTGAGAGCTCTTTCTTGATTCTATGGGTGGTGGTGCATGGCCGTTCTTAGTTGGTGGAGTGATTTGTCTGGTTAATTCCGTTAACGAACGAGACCACAGCCTACTAAATAGTTACGTAGTATCGCAAGATACTGTTTCTGGCTTC	D_0__Eukaryota;D_1__SAR;D_2__Stramenopiles;D_3__Labyrinthulomycetes;D_4__Thraustochytriaceae	1	0	0	0	0	15	0	0	0	0	0	0	0	0	0	0	0	0	0	0	0	0	0	0	0	0	0	0	0	0	0	0	0	0	0	0	0	0	0	0	0	0	0	0	0	0	0
ASV486	ATACCATCGTAGTCTTAACCATAAACTATGCCGACTAGGGATTGGTGGATGTTTTTTCAAATGACTCCATCAGCACCTCATGAGAAATCAAAGTCTTTGGGTTCCGGGGGGAGTATGGTCGCAAGGCTGAAACTTAAAGGAATTGACGGAAGGGCACCACCAGGAGTGGAGCCTGCGGCTTAATTTGACTCAACACGGGAAAACTTACCAGGTCCAGACATAGTGAGGATTGACAGATTGAGAGCTCTTTCTTGATTCTATGGGTGGTGGTGCATGGCCGTTCTTAGTTGGTGGAGTGATTTGTCTGGTTAATTCCGTTAACGAACGAGACCTCAGCCTGCTAAATAGTACATGTTATCGTTTGATAGCATGAGACTTCT	D_0__Eukaryota;D_1__SAR;D_2__Stramenopiles;D_3__Labyrinthulomycetes	0.7	0	0	0	0	0	0	0	0	0	0	0	0	0	0	0	0	0	0	0	0	0	0	0	0	0	0	0	0	0	0	0	0	0	0	0	0	0	0	0	0	0	0	0	0	0	0
ASV488	ATACCATCGTAGTCTCAACTATAAACTATGCCGACTTGGGATTGGAGGATGTGAATTTTTAATAACTCCTTCAGCACCACATGAGAAATCAAAGTTTTTGGGTTCCGGGGGGAGTATGGTCGCAAGGCTGAAACTTAAAGGAATTGACGGAAGGGCACACAAGTAGTGGAGCCTGCGGCTTAATTTGACTCAACACGGGAAAACTTACCAGGTCCAGACATAGTAAGGATTGACAGATTGAGAGCTCTTTCTTGATTTTATGGGTGGTGGTGCATGGCCGTTCTTAGTTGGTGGAGTGATTTGTCTGGTTAATTCCGTTAACGAACGAGACCTCAGCTTGCTTTATAGTGGGACGAATGATTTTTCATTCGTGTTTTTAT	D_0__Eukaryota;D_1__SAR;D_2__Stramenopiles;D_3__Labyrinthulomycetes	0.9	0	0	0	0	0	0	0	0	0	0	0	0	0	0	0	0	0	0	0	0	0	0	0	0	0	0	0	0	0	0	0	0	0	0	0	0	0	0	0	0	0	0	0	15	0	0
ASV490	ATACCATCGTAGTCTTAACCATAAACTATGCCGACTAGGGATTGGCAGACGTTTTTTTAATGACTCTGTCAGCACCTTATGAGAAATCAAAGTCTTTGGGTTCCGGGGGGAGTATGGTCGCAAGGCTGAAACTTAAAGGAATTGACGGAAGGGCACCACCAGGAGTGGAGCCTGCGGCTTAATTTGACTCAACACGGGAAAACTTACCAGGTCCAGACATAGTAAGGATTGACAGATTGAGAGCTCTTTCTTGATTCTATGGGTGGTGGTGCATGGCCGTTCTTAGTTGGTGGAGTGATTTGTCTGGTTAATTCCGTTAACGAACGAGACCTCAGCCTACTAAATAGTGGCGTCTTTCTCACGAAAGGCGTGGACTTCTT	D_0__Eukaryota;D_1__SAR;D_2__Stramenopiles;D_3__Labyrinthulomycetes;D_4__uncultured	0.9	0	0	0	0	0	0	0	0	0	0	0	0	0	0	0	0	0	0	0	0	0	0	0	0	0	0	0	0	0	0	0	0	0	0	0	0	0	0	0	0	0	0	0	0	0	0
ASV479	ATACCATCGTAGTCTAGACAGTAAACTATACCGACTTGCGATCGCGCGATGTTTGTTACTAGACGCGCGCGGCAGCACATGAGAAATCAAAGTCTTTGGGTTCCGGGGGGAGTATGGTTGCAAGGCTGAAACTTAAAGGAATTGACGGAAGGGCACCACCAGGAGTGGAGCCTGCGGCTTAATTTGACTCAACACGGGAAAACTTACCAGGGCCAGACATGTGAAGGATTGACAGATTGAGAGCTCTTTCTTGATTATATGGGTGGTGGTGCATGGCCGTTCTTAGTTGGTGGAGCGATTTGTCTGGTTAATTCCGTTAACGAACGAGACCTCAGCCTACTAAATAGTACGCGTTATGGTAACATAGCGTGAGACTTCTT	D_0__Eukaryota;D_1__SAR;D_2__Stramenopiles;D_3__Labyrinthulomycetes;D_4__Thraustochytriaceae	1	0	0	0	0	0	0	0	0	0	0	0	0	0	0	0	0	0	2	0	0	0	0	13	0	0	0	0	0	0	0	0	0	0	0	0	0	0	0	0	0	0	0	0	0	0	0
ASV487	ATACCATCGTAGTCTTAACAGTAAACTATGCCGACTCGCGATTGTCCGATGTTGATCATTGACTTGGGCAGCAGCGAATGAGAAATCAAAGTTTTTGGGTTCCGGGGGGAGTATGGTCGCAAGGCTGAAACTTGAAGGAATTGACGGAAGGGCACCACCAGGAGTGGAGCCTGCGGCTTAATTTGACTCAACACGGGAAAACTTACCAGGTCCGGACATAAGAAGGATTGACAGATTGAAAGCTCTTTCTTGATTTTATGGGTGGTGGTGCATGGCCGTTCTTAGTTGGTGGAGTGATTTGTCTGGTTAATTCCGTTAACGAACGAGACCTCAGCCTATTAAATAGTTGTGCTTGTCGCGAGACAGGTGGTGACTTCTTA	D_0__Eukaryota;D_1__SAR;D_2__Stramenopiles;D_3__Labyrinthulomycetes;D_4__Thraustochytriaceae	0.8	0	0	0	0	0	0	0	0	0	0	0	0	0	0	11	0	0	0	0	0	0	0	0	0	0	0	0	0	0	0	0	0	0	4	0	0	0	0	0	0	0	0	0	0	0	0
ASV478	ATACCATCGTAGTCTCAACTATAAACTATGCCGACTTGGGATTGGAGGATGTGAATTTTTTATAACACCTTCAGCACCACATGAGAAATCAAAGTCTTTGGGTTCCGGGGGGAGTATGGTCGCAAGGCTGAAACTTAAAGGAATTGACGGAAGGGCACACAAGTAGTGGAGCCTGCGGCTTAATTTGACTCAACACGGGAAAACTTACCAGGTCCAGACATAGTAAGGATTGACAGATTGAGAGCTCTTTCTTGATTCTATGGGTGGTGGTGCATGGCCGTTCTTAGTTGGTGGAGTGATTTGTCTGGTTAATTCCGTTAACGAACGAGACCTCAGCTTGCTTTATAGTGTTGCGAATGGCCTTTCATTCGTATTTTTGA	D_0__Eukaryota;D_1__SAR;D_2__Stramenopiles;D_3__Labyrinthulomycetes	0.8	0	0	0	0	0	0	0	0	0	0	0	0	0	0	0	0	0	0	3	0	0	0	0	0	0	0	0	0	0	0	0	0	0	0	0	0	0	0	0	0	0	0	0	0	0	0
ASV481	ATACCATCGTAGTCTCAACTGTAAACGATACCGACTGTCAATTATCACGttttttttAAAAGACGTGGTAGCGGGCAATGCGAAAGCAAAGTTTTTGGGTTCTTGGGGGAGTATGTTCGCAAGAATGAAACTTAAAGGAATTGACGGAAGGGCACACCAGAAGTGGAACTTGCGGCTTAATTTGACTCAACACGGGAAAACTTACCAGGGTCGGACTTTTATAGGATTGACAGATTGAAAGCTCTTTCATGATCAAAAGGGTGGTGGTGCATGGCCGTTCGTAGTTGGTGGAGTGATTTGTCTGGTTAATTCCGTTAACGAACGAGACCGCCGCCGTTTAAATAGGTTCCGTTATTTCACGATAGCGTTTGAACCTTCTT	D_0__Eukaryota;D_1__SAR;D_2__Stramenopiles;D_3__Labyrinthulomycetes;D_4__Thraustochytriaceae	0.9	0	0	0	0	0	0	0	0	0	0	0	0	0	0	0	0	0	0	0	0	0	0	0	0	0	0	0	0	0	0	0	0	0	0	0	0	0	0	0	0	0	0	0	0	0	0
ASV483	ATACCATCGTAGTCTTAACCATAAACTATGCCGACTAGGGATTAGCAGAGTTTTTAAATGTCTTTGTTAGCACCTTATGAGAAATCAAAGTTTTTGGGTTCCGGGGGGAGTATGGTCGCAAGGCTGAAACTTAAAGGAATTGACGGAAGGGCACCACCAGGAGTGGAGCCTGCGGCTTAATTTGACTCAACACGGGAAAACTTACCAGGTCCAGACATAATGAGGATTGACAGATTGAGAGCTCTTTCTTGATTCTATGGGTGGTGGTGCATGGCCGTTCTTAGTTGGTGGAGTGATTTGTCTGGTTAATTCCGTTAACGAACGAGACCTCAGCCTACTAAATAGGGGACATTATCTCACGATAGTGCTCTTCTTCTTAG	D_0__Eukaryota;D_1__SAR;D_2__Stramenopiles;D_3__Labyrinthulomycetes;D_4__uncultured	0.9	0	0	0	0	0	0	0	0	0	0	5	0	0	0	0	0	0	0	0	0	0	0	0	0	0	0	0	0	0	0	0	0	0	0	0	0	0	0	0	0	0	0	0	0	10	0
ASV485	ATACCATCGTAGTTCAAATTGTAAACTATGCCGACTTGCGATTGTCTTCTTGTTGTTAGTGACGGGGGGCAGGAGCACATGAGAAATCAAAGTCTTTGGGTTCCGGGGGGAGTATGGTCGCAAGGCTGAAACTTAAAGGAATTGACGGAAGGGCACACAAGGAGTGGAGCCTGCGGCTTAATTTGACTCAACACGGGGAAACTTACCAGGTCCAGACATAGGAAGGATTGACAGATTGAGAGCTCTTTCTTGATTCTATGGGTGGTGGTGCATGGCCGTTCTTAGTTGGTGGATTGATTTGTCTGGTTTATTCCGTTAACGAACGAGACCACAGCCTACTAAATAGTGGTGCTTATGGCGACATAGGCGGATTACTTCTT	D_0__Eukaryota;D_1__SAR;D_2__Stramenopiles;D_3__Labyrinthulomycetes;D_4__Thraustochytriaceae;D_5__Thraustochytrium	1	0	0	0	0	0	0	0	0	0	0	0	0	0	0	0	0	0	0	0	0	0	0	5	0	0	0	0	0	0	0	0	0	0	0	0	0	0	0	0	0	0	0	0	0	0	0
ASV480	ATACCATCGTAGTCTAGACAGTAAACTATACCGACTTGCGATTGCCCGATGTTTGTTATTAGACGCGGGCAGCAGCACATGAGAAATCAAAGTCTTTGGGTTCCGGGGGGAGTATGGTCGCAAGGCTGAAACTTAAAGGAATTGACGGAAGGGCACCACCAGGAGTGGAGCCTGCGGCTTAATTTGACTCAACACGGGAAAACTTACCAGGGCCAGACATGAGAAGGATTGACAGATTGAGAGCTCTTTCTTGATTTTATGGGTGGTGGTGCATGGCCGTTCTTAGTTGGTGGAGCGATTTGTCTGGTTAATTCCGTTAACGAACGAGACCTCAGCCTACTAAATAGAACGCGTTATGGTAACATAGCGTGAGACTTCTT	D_0__Eukaryota;D_1__SAR;D_2__Stramenopiles;D_3__Labyrinthulomycetes;D_4__Thraustochytriaceae	1	0	0	0	0	0	0	0	0	0	0	0	0	0	0	0	0	0	0	0	0	0	0	0	0	0	0	6	0	0	0	0	0	0	0	0	0	0	0	0	0	0	0	0	0	0	0
ASV489	ATACCATCGTAGTCTTAACCATAAACTATGCCGACTAGGGATTAGTGGAGTTTTTAAATGTCTCCATTAGCACCTTATGAGAAATCAAAGTCTTTGGGTTCCGGGGGGAGTATGGTCGCAAGGCTGAAACTTAAAGGAATTGACGGAAGGGCACCACCAGGAGTGGAGCCTGCGGCTTAATTCGACTCAACACGGGAAAACTTACCAGGTCCAGACATAATGAGGATTGACAGATTGAGAGCTCTTTCTTGATTCTATGGGTGGTGGTGCATGGCCGTTCTTAGTTGGTGGAGTGATTTGTCTGGTTAATTCCGTTAACGAACGAGACCTCAGCTTACTAAATAGTGACATGTTTCTAACGAAACATGATTACTTCTTAG	D_0__Eukaryota;D_1__SAR;D_2__Stramenopiles;D_3__Labyrinthulomycetes;D_4__uncultured	1	0	0	0	0	0	0	0	0	0	0	0	0	0	0	0	0	6	0	0	0	0	0	0	0	0	0	0	0	0	0	0	0	0	0	0	0	0	0	0	0	0	0	0	0	0	0
ASV493	ATACCATCGTAGTCTTGACCATAAACTATGCCGACTAGGGATTGGTGGAGTTTTTTAATGTCTCCATCAGCACCTTATGAGAAATCAAAGTCTTTGGGTTCCGGGGGGAGTATGGTCGCAAGGCTGAAACTTAAAGGAATTGACGGAAGGGCACCACCAGGAGTGGAGCCTGCGGCTTAATTTGACTCAACACGGGAAAACTTACCAGGTCCAGACATAGCTAGGATTGACAGATTGAGAGCTCTTTCTTGATTCTATGGGTGGTGGTGCATGGCCGTTCTTAGTTGGTGGAGTGATTTGTCTGGTTAATTCCGTTAACGAACGAGACCTCAGCCTACTAAATAGTGAACGTTTTCTAACGAAAGCGTTGCACTTCTTAG	D_0__Eukaryota;D_1__SAR;D_2__Stramenopiles;D_3__Labyrinthulomycetes;D_4__uncultured	1	0	0	0	0	0	0	0	0	0	0	0	0	0	0	0	0	0	0	0	0	0	0	0	0	0	0	0	0	0	0	0	0	0	0	0	0	0	0	0	0	0	0	0	0	0	0
ASV495	ATACCATCGTAGTCTTAACCGTAAACTATGCCGACTTGCGATTGTCCGATGTTTATTTTATAAGACACGGGCAGCAGCACATGAGAAATCAAAGTCTTTGGGTTCCGGGGGGAGTATGGTCGCAAGGCTGAAACTTAAAGGAATTGACGGAAGGGCACCACAAGCGATGGAGCCTGCGGCTTAATTTGACTCAACACGGGAAAACTTACCAGGTCCAGACATGGGAAGGATTGACAGATTGAGAGCTCTTTCTTGATTCTATGGGTGGTGGTGCATGGCCGTTCTTAGTTGGTGGAGCGATTTGTCTGGTTAATTCCGTTAACGAACGAGACCACGGCCTACTAAATAGTATGGCCTATGGTAACATAGGTTAAGACTTC	D_0__Eukaryota;D_1__SAR;D_2__Stramenopiles;D_3__Labyrinthulomycetes;D_4__Thraustochytriaceae	1	0	0	0	0	0	0	0	0	0	0	0	0	0	0	0	0	0	14	0	0	0	0	0	0	0	0	0	0	0	0	0	0	0	0	0	0	0	0	0	0	0	0	0	0	0	0
ASV496	ATACCATCGTAGTTCAAATTGTAAACTATGCCGACTTGCGATTGTCAGGTAGCTTGCGAGCGCTTGGCAGGAGCACATGAGAAATCAAAGTCTTTGGGTTCCGGGGGGAGTATGGTCGCAAGGCTGAAACTTAAAGGAATTGACGGAAGGGCACACAAGGAGTGGAGCCTGCGGCTTAATTTGACTCAACACGGGAAAACTTACCAGGTCCAGACATAGGAAGGATTGACAGATTGAGAGCTCTTTCTTGATTCTATGGGTGGTGGTGCATGGCCGTTCTTAGTTGGTGGATTGATTTGTCTGGTTTATTCCGTTAACGAACGAGACCACAGCCTACTAAATAGAGGCGTTTATGGCGACATAGGCGCGAAGCTTCTTAG	D_0__Eukaryota;D_1__SAR;D_2__Stramenopiles;D_3__Labyrinthulomycetes;D_4__Thraustochytriaceae;D_5__Thraustochytrium	0.8	0	0	0	0	0	0	0	0	0	0	0	0	0	0	0	0	0	0	0	0	0	0	0	0	0	0	0	0	0	0	0	0	0	0	0	0	0	0	0	0	0	0	0	0	0	0
ASV498	ATACCATCGTAGTCTCAACTATAAACTATGCCGACTTGGGATTGGAGGATGTGAATTTTAATAACTCCTTCAGCACCACATGAGAAATCAAAGTTTTTGGGTTCCGGGGGGAGTATGGTCGCAAGGCTGAAACTTAAAGGAATTGACGGAAGGGCACACAAGTAGTGGAGCCTGCGGCTTAATTTGACTCAACACGGGAAAACTTACCAGGTCCAGACATAGTAAGGATTGACAGATTGAGAGCTCTTTCTTGATTCTATGGGTGGTGGTGCATGGCCGTTCTTAGTTGGTGGAGTGATTTGTCTGGTTAATTCCGTTAACGAACGAGACCTCAGCTTGCTTTATAGTGGGGAAAATGATTTTTCATTTGTGTTTATCAC	D_0__Eukaryota;D_1__SAR;D_2__Stramenopiles;D_3__Labyrinthulomycetes	0.9	0	0	0	0	0	0	0	0	0	0	0	0	0	0	0	0	0	0	0	0	0	0	0	0	0	0	0	0	0	0	0	0	0	0	0	0	0	0	0	0	0	0	0	0	0	0
ASV499	ATACCATCGTAGTCTTAACCATAAACTATGCCGACTAGGGATTAGCGGAGTTTAATTTATCTCCGTTAGCACCTTATGAGAAATCAAAGTCTTTGGGTTCCGGGGGGAGTATGGTCGCAAGGCTGAAACTTAAAGGAATTGACGGAAGGGCACCACCAGGAGTGGAGCCTGCGGCTTAATTTGACTCAACACGGGAAAACTTACCAGGTCCAGACATGATGAGGATTGACAGATTGAGAGCTCTTTCTTGATTCTATGGGTGGTGGTGCATGGCCGTTCTTAGTTGGTGGAGTGATTTGTCTGGTTAATTCCGTTAACGAACGAGACCTCAGCCTACTAAATAGGGTGCGTTATCTACCGATAGCGACACACTTCTTAGA	D_0__Eukaryota;D_1__SAR;D_2__Stramenopiles;D_3__Labyrinthulomycetes;D_4__uncultured	1	0	0	0	0	0	0	0	0	0	0	0	0	0	0	0	0	0	0	0	0	0	0	14	0	0	0	0	0	0	0	0	0	0	0	0	0	0	0	0	0	0	0	0	0	0	0
ASV500	ATAACCATCGTAGTCTTAACCATAAACTATGCCGACTAGGGATTCGAGGACGTTGTTTGTATGACTTCTCCAGCACCTCATGAGAAATCAAAGTCTTTGGGTTCCGGGGAGAGTATGGTCGCAAGGCTGAAACTTAAAGGAATTGACAGAAGGGCACCACCAGGATTGGAGCCTGCGGCTTCATTTGACTCAACACGGGAAAACTTACCAGGTCCAGACATAGTAAGGATTGACAGATTGAGAGCTCTTTCTTGATTCTATGGGTGGTGGTACATGGCCGTTCTTAGTTGGTGGAGTGATTTGTCTGGTTGATTCCGTTAACGAACGAGACCTCAGCCTACTAAATAGTGTGTATATTCGAAAGAATGTATTCGACTTCT	D_0__Eukaryota;D_1__SAR;D_2__Stramenopiles;D_3__Labyrinthulomycetes;D_4__Thraustochytriaceae;D_5__Aplanochytrium	1	0	0	0	0	0	0	0	0	0	0	0	0	0	0	0	0	0	0	0	0	0	0	0	0	0	0	0	0	0	0	0	0	0	0	0	0	0	0	0	0	0	0	0	0	0	0
ASV501	ATACCATCGTAGTCTTAACCATAAACTATGCCGACTAGGGATTAGCAGTTGTTACTTTTATGACATTGTTAGCACCTTATGAGAAATCAAAGTCTTTGGGTTCCGGGGGGAGTATGGTCGCAAGGCTGAAACTTAAAGGAATTGACGGAAGGGCACCACCAGGAGTGGAGCCTGCGGCTTAATTTGACTCAACACGGGAAAACTTACCAGGTCCAGACATAGTAAGGATTGACAGATTGAGAGCTCTTTCTTGATTCTATGGGTGGTGGTGCATGGCCGTTCTTAGTTGGTGGAGTGATTTGTCTGGTTAATTCCGTTAACGAACGAGACCTCAGCCTGCTAAATAGTGTGTTCTTTTTCACGAAAGGATTCGACTTCTT	D_0__Eukaryota;D_1__SAR;D_2__Stramenopiles;D_3__Labyrinthulomycetes;D_4__uncultured	1	0	0	0	0	0	0	0	0	0	0	0	0	0	0	0	0	0	0	0	0	0	0	0	0	0	0	0	0	0	0	0	0	0	0	0	0	0	0	0	0	0	0	0	0	0	0
ASV502	ATACCATCGTAGTCTTAACCATAAACTATGCCGACTAGGGATTAGCGGACGTTATTTAAATGACTTCGTTAGCACCTTATGAGAAATCAAAGTCTTTGGGTTCCGGGGGGAGTATGGTCGCAAGGCTGAAACTTAAAGGAATTGACGGAAGGGCACCACCAGGAGTGGAGCCTGCGGCTTAATTTGACTCAACACGGGAAAACTTACCAGGTCCAGACATAGTAAGGATTGACAGATTGAGAGCTCTTTCTTGATTCTATGGGTGGTAGTGCATGGCCGTTCTTAGTTGGTGGAGTGATTTGTCTGGTTAATTCCGTTAACGAACGAGACCTCAGCCTACTAAATAGTGTTTGCTTTTTCACGAAAGCAATCAACTTCTT	D_0__Eukaryota;D_1__SAR;D_2__Stramenopiles;D_3__Labyrinthulomycetes;D_4__uncultured	0.9	0	0	0	0	0	0	0	0	0	0	0	0	0	0	0	0	0	0	0	0	0	0	0	0	0	0	0	0	0	0	0	0	0	0	0	0	0	0	0	0	0	0	0	14	0	0
ASV504	ATACCATCGTAGTCTTAACCATAAACTATGCCGACTAGGGATTGGCGGACGTTACCTTAATGACTCCGTCAGCACCTTATGAGAAATCAAAGTCTTTGGGTTCCGGGGGGAGTATGGTCGCAAGGCTGAAACTTAAAGGAATTGACGGAAGGGCACCACCAGGAGTGGAGCCTGCGGCTTAATTTGACTCAACACGGGAAAACTTACCAGGTCCAGACATAGTAAGGATTGACAGATTGAGAGCTCTTTCTTGATTCTATGGGTGGTGGTGCATGGCCGTTCTTAGTTGGTGGAGTGATTTGTCTGGTTAATTCCGTTAACGAACGAGACCTCAGCCTACTAAATAGTGGCGGGTTTCTCACGAAACCCGTCTTACTTCT	D_0__Eukaryota;D_1__SAR;D_2__Stramenopiles;D_3__Labyrinthulomycetes;D_4__uncultured	0.9	0	0	0	0	0	0	0	0	0	0	0	0	0	0	0	0	0	0	0	0	0	0	0	0	0	0	0	0	0	0	0	0	14	0	0	0	0	0	0	0	0	0	0	0	0	0
ASV505	ATACCATCGTAGTCTTAACCGTAAACGATGCCGACTTGCGATTGTTCGATGGTTTTTAAAGCCGTGAGCAGCAGCACATGAGAAATCAAAGTCTTTGGGTTCCGGGGGGAGTATGGTCGCAAGGCTGAAACTTAAAGGAATTGACGGAAGGGCACCACCAGGAGTGGAGCCTGCGGCTTAATTTGACTCAACACGGGAAAACTTACCAGGTCCAGACATAGGAAGGATTGACAGATTGAGAGCTCTTTCTTGATTCTATGGGTGGTGGTGCATGGCCGTTCTTAGTTGGTGGAGCGATTTGTCTGGTTAATTCCGTTAACGAACGAGACCACAGCCTACTAAATAGTACGTGTTATGGTAACATAGTATGTGACTTCTTA	D_0__Eukaryota;D_1__SAR;D_2__Stramenopiles;D_3__Labyrinthulomycetes;D_4__Thraustochytriaceae;D_5__uncultured;D_6__uncultured labyrinthulid;D_7__;D_8__;D_9__;D_10__;D_11__;D_12__;D_13__;D_14__	0.6	0	0	0	0	0	0	0	0	0	0	0	0	0	0	0	0	0	0	0	0	0	0	0	0	0	0	0	0	0	0	0	0	0	0	0	0	0	0	0	0	0	0	0	0	0	0
ASV507	ATACCATCGTAGTCTTAACTGTAAACTATGCCGACTTGCGATTGTCCGTCGTTGTGTTTTAGACATGGGCAGCAGCACATGAGAAATCAAAGTTTTTGGGTTCCGGGGGGAGTATGGTCGCAAGGTTGAAACTTAAAGGAATTGACGGAAGGGCACCACCAGGAGTGGAGCCTGCGGCTTAATTTGACTCACAGTCAACACGGGAAAACTTACCAGGTCCAGACATAGTAAGGATTGACAGATTGAGAGCTCTTTCTTGATTCTATGGGTGGTGGTGCATGGCCGTTCTTAGTTGGTGGAGTGATTTGTCTGGTTAATTCCGTTAACGAACGAGACCTCAGCCTACTAAATAGTGTTGCGTATCGCGAGATACGTATTTG	D_0__Eukaryota;D_1__SAR;D_2__Stramenopiles;D_3__Labyrinthulomycetes;D_4__Thraustochytriaceae;D_5__Thraustochytrium	0.8	0	0	0	0	0	0	0	0	0	14	0	0	0	0	0	0	0	0	0	0	0	0	0	0	0	0	0	0	0	0	0	0	0	0	0	0	0	0	0	0	0	0	0	0	0	0
ASV508	ATACCATCGTAGTCTTTACAGTAAACTATGCCGACTTGCGATTGCATGGTGTCGATTTGTTGACCTGTGCAGCAGCACATGAGAAATCAAAGTCTTTGGGGTCTGGGGGGAGTATGGTCGCAAGGCTGAAACTTAAAGGAATTGACGGAAGGGCACCACCAGGAGTGGAGCTTGCGGCTTAATTCGACTCAACACGGGAAAACTTACCAGGTCCGGACATAGGAAGGATTGACAGATTGAGAGCTCTTTCTTGATTCTATGGGTGGTGGTGCATGGCCGTTCTTAGTTGGTGGAGTGATTTGTCTGGTTAATTCCGTTAACGAACGAGACCTCGGCCTACTAAATAAGATGCGTTATGGCGACATAGCGTAGGCTTTCTT	D_0__Eukaryota;D_1__SAR;D_2__Stramenopiles;D_3__Labyrinthulomycetes;D_4__Thraustochytriaceae;D_5__Thraustochytrium	0.6	0	0	0	0	0	0	0	0	0	0	0	0	0	0	0	0	0	0	0	0	0	0	0	0	0	0	0	0	0	14	0	0	0	0	0	0	0	0	0	0	0	0	0	0	0	0
ASV503	ATACCATCGTAGTCTTAACCATAAACTATGCCGACTAGGGATTGGAGGACGTTATTTGAATGACTCCTTCAGCACCTTATGAGAAATCAAAGTCTTTGGGTTCCGGGGGGAGTATGGTCGCAAGGCTGAAACTTAAAGGAATTGACGGAAGGGCACCACCAGGAGTGGAGCCTGCGGCTTAATTTGACTCAACACGGGAAAACTTACCAGGTCCAGACATAGTAAGGATTGACAGATTGAGAGCTCTTTCTTGATTCTATGGGTGGTGGTGCATGGCCGTTCTTAGTTGGTGGAGTGATTTGTCTGGTTAATTCCGTTAACGAACGAGACCTCAGCCTGCTAAATAGTAAGCGTTTTTTCACGAAAGCGTTGTACTTCTT	D_0__Eukaryota;D_1__SAR;D_2__Stramenopiles;D_3__Labyrinthulomycetes;D_4__uncultured	0.7	0	0	0	0	0	0	0	0	0	0	0	0	0	0	0	0	0	0	0	0	0	0	0	0	0	0	0	0	0	0	0	0	0	0	0	0	0	0	0	0	0	0	0	0	0	0
ASV497	ATACCATTGTAGTCTTTACTATAAACGATACCGACTTGCGATTATCCGATATTTATTTATGATGATTTGGGTAGCAGCAAATGAGAAATCAAAGTCTTTGGGTTCCGGGGGGAGTATGGTCGCAAGTCTGAAACTTAAAGAAATTGACGGAAGGGCACCACAAGGAGTGGAGCCTGCGGCTTAATTTGACTCAACGCGTGAAAATCTTATCAGGTCCAGACATAGTAAGGATTGACAGATTGAGAGCTCTTTCTTGATTCTATGGGTGGTGGTGCATGGCCGTTCTTAGTTGGTGGAGTGATTTGTCTGGTTAATTCCGTTAACGAACGAGACCTCAGCCTACTAAATAGTTGTTTGTATTGTGAGATATGAAAGTATAC	D_0__Eukaryota;D_1__SAR;D_2__Stramenopiles;D_3__Labyrinthulomycetes;D_4__Thraustochytriaceae	0.9	0	0	0	0	0	0	0	0	0	0	0	0	0	0	0	0	0	0	0	0	0	0	0	0	0	0	0	0	0	0	0	0	0	0	0	0	0	0	0	0	0	0	0	0	0	3
ASV494	ATACCATCGTAGTCTTTACAGTAAACTATGCCGACTTGCGATTGTTTATTTAATATAATAGAATAAGCAGCAGCACATGAGAAATCAAAGTCTTTGGGTTCTGGGGGGAGTATGGTCGCAAGGCTGAAACTTAAAGGAATTGACGGAAGGGCACCACCAGGAGTGGAGCCTGCGGCTTAATTTGACTCAACACGGGGAAACTTACCAGGTCCGGACATAAGAATGATTGACAGATTGAGAGCTCTTTCTTGATTCTATGGGTGGTGGTGCATGGCCGTTCTTAGTTGGTGGAATGATTTGTCTACTTAATTGTGATAACGAACGAGACCTCAGCCTGCTAAATAGTTTTTAGTTTTAATAAATGGAAAAGCTTCTTAGAG	D_0__Eukaryota;D_1__SAR;D_2__Stramenopiles;D_3__Labyrinthulomycetes;D_4__Thraustochytriaceae	1	0	0	0	0	0	0	0	0	0	0	0	0	0	0	0	0	0	0	0	0	0	0	0	0	0	0	0	0	0	0	0	0	0	0	0	0	0	0	0	0	0	0	0	0	0	0
ASV492	ATACCATCGTAGTCTTAACCATAAACTATGCCGACTAGGGATTAGCGGAGTTTTTTTATCTCCGTTAGCACCTTATGAGAAATCAAAGTCTTTGGGTTCCGGGGGGAGTATGGTCGCAAGGCTGAAACTTAAAGGAATTGACGGAAGGGCACCACCAGGAGTGGAGCCTGCGGCTTAATTTGACTCAACACGGGAAAACTTACCAGGTCCAGACATAATGAGGATTGACAGATTGAGAGCTCTTTCTTGATTCTATGGGTGGTGGTGCATGGCCGTTCTTAGTTGGTGGAGTGATTTGTCTGGTTAATTCCGTTAACGAACGAGACCTCAGCCTACTAAATAGTGAACATTATCTACCGATAGTGGAACACTTCTTAGAG	D_0__Eukaryota;D_1__SAR;D_2__Stramenopiles;D_3__Labyrinthulomycetes;D_4__uncultured	0.9	0	0	0	0	0	0	0	0	0	0	0	0	0	0	0	0	0	0	0	0	0	0	9	0	0	0	0	0	0	0	0	0	0	0	0	0	0	0	0	0	0	0	0	0	0	0
ASV491	ATACCATCGTAGTCCTAACCATAAACGATGCCGACTCGGGATCCCGGAACGTTATTTTTATGACCTTCGGGGCACCGTATGAGAAATCAAAGTCTTTGGGTTCCGGGGGGAGTATGGTCGCAAGGCTGAAACTTAAAGGAATTGACGGAAGGGCACCACAAGACGTGGAGCCTGCGGCTTAATTTGACTCAACACGGGAAAACTTACCAGGTCCAGACATAATAAGGATTGACAGATTGAGAGCTCTTTCTTGATTCTATGGGTGGTGGTGCATGGCCGTTCTTAGTTGGTGGAGTGATTTGTCTGGTTGATTCCGTTAACGAACGAGACCTCGGCTTACTAAATAGAGATGCTTTTCCCACGAAAGGTAAATCTTCTTA	D_0__Eukaryota;D_1__SAR;D_2__Stramenopiles;D_3__Labyrinthulomycetes;D_4__uncultured	0.8	0	0	0	0	0	0	0	0	0	0	0	0	0	0	0	0	0	0	0	0	0	0	0	0	0	0	0	0	0	0	0	0	0	0	0	0	0	0	0	0	0	0	0	0	0	0
ASV506	ATACCATCGTAGTCTTAACCGTAAACTATGCCGACTTGCGATTGTCCGATGTTCGTAATGGACTTGGGCAGCAGCACATGAGAAATCAAAGTCTTTGGGTTCCGGGGGGAGTATGGTCGCAAGGCTGAAACTTAAAGGAATTGACGGAAGGGCACCACCAGGAGTGGAGCCTGCGGCTTAATTTGACTCAACACGGGAAAACTTACCAGGTCCAGACATAGGAAGGATTGACAGATTGAGAGCTCTTTCTTGATTCTATGGGTGGTGGTGCATGGCCGTTCTTAGTTGGTGGAGTGATTTGTCTGGTTAATTCCGTTAACGAACGAGACCACAGCCTACTAAATAGTTGGTAGTATCGCAAGATACTTATTTCTGGCTTC	D_0__Eukaryota;D_1__SAR;D_2__Stramenopiles;D_3__Labyrinthulomycetes;D_4__Thraustochytriaceae	1	0	0	0	0	0	0	0	0	0	0	0	0	0	0	7	0	0	0	0	0	0	0	7	0	0	0	0	0	0	0	0	0	0	0	0	0	0	0	0	0	0	0	0	0	0	0
ASV511	ATACCATCGTAGTCTTAACCGTAAACTATGCCGACTTGCGATTGTCCAATGTTATTTTTGACGTGGGCAGCAGCACATGAGAAATCAAAGTCTTTGGGTTCCGGGGGGAGTATGGTCGCAAGGCTGAAACTTAAAGGAATTGACGGAAGGGCACCACCAGGAGTGGAGCCTGCGGCTTAATTTGACTCAACACGGGAAAACTTACCAGGTCCAGACATAGGAAGGATTGACAGATTGAGAGCTCTTTCTTGATTCTATGGGTGGTGGTGCATGGCCGTTCTTAGTTGGTGGAGCGATTTGTCTGGTTAATTCCGTTAACGAACGAGACCACAGCCTACTAAATAGTACTGGTTATGGTAACATAATTTGAGACTTCTTAG	D_0__Eukaryota;D_1__SAR;D_2__Stramenopiles;D_3__Labyrinthulomycetes;D_4__Thraustochytriaceae;D_5__uncultured	0.7	0	0	0	0	0	0	0	0	0	0	0	0	0	0	0	0	0	0	0	0	0	0	13	0	0	0	0	0	0	0	0	0	0	0	0	0	0	0	0	0	0	0	0	0	0	0
ASV512	ATACCATCGTAGTCTTAACCATAAACTATGCCGACTAGGGATTAGCGGACGTTATTTAAATGACTTCGTTAGCACCTTATGAGAAATCAAAGTCTTTGGGTTCCGGGGGGAGTATGGTCGCAAGGCTGAAACTTAAAGGAATTGACGGAAGGGCACCACCAGGAGTGGAGCCTGCGGCTTAATTTGACTCAACACGGGAAAACTTACCAGGTCCAGACATAGTAAGGATTGACAGATTGAGAGCTCTTTCTTGATTCTATGGGTGGTGGTGCATGGCCGTTCTTAGTTGGTGGAGTGATTTGTCTGGTTAATTCCGTTAACGAACGAGACCTCAGCCTACTAAATAGTGTTTATTTTCTCACGAAAGTATTCAACTTCTT	D_0__Eukaryota;D_1__SAR;D_2__Stramenopiles;D_3__Labyrinthulomycetes;D_4__uncultured	0.8	0	0	0	0	0	0	0	0	0	13	0	0	0	0	0	0	0	0	0	0	0	0	0	0	0	0	0	0	0	0	0	0	0	0	0	0	0	0	0	0	0	0	0	0	0	0
ASV516	ATACCATCGTAGTCTCAACTATAAACTATGCCGACTTGGGATTGGAGGATGTGAATTTTAATAACTCCTTCAGCACCACATGAGAAATCAAAGTCTTTGGGTTCCGGGGGGAGTATGGTCGCAAGGCTGAAACTTAAAGGAATTGACGGAAGGGCACACAAGTAGTGGAATCTGCGGCTTAATTTGACTCAACACGGGAAAACTTACCAGGTCCAGACATAGTAAGGATTGACAGATTGAGAGCTCTTTCTTGATTCTATGGGTGGTGGTGCATGGCCGTTCTTAGTTGGTGGAGTGATTTGTCTGGTTAATTCCGTTAACGAACGAGACCTCAGCTTGCTTTATAGTGTTGCTAATGCGTTTGCATTGGTATATTTTGA	D_0__Eukaryota;D_1__SAR;D_2__Stramenopiles;D_3__Labyrinthulomycetes	0.9	0	0	0	0	0	0	0	0	0	0	0	0	0	0	0	0	0	0	0	0	0	0	0	0	0	0	0	0	0	13	0	0	0	0	0	0	0	0	0	0	0	0	0	0	0	0
ASV517	ATACCATCGTAGTCTTAACCGTAAACTATGCCGACTTGCGATTGTCCGATGTTCGTAATGGACTTGGGCAGCAGCACATGAGAAATCAAAGTCTTTGGGTTCCGGGGGGAGTATGGTCGCAAGGCTGAAACTTAAAGGAATTGACGGAAGGGCACCACCAGGAGTGGAGCCTGCGGCTTAATTTGACTCAACACGGGAAAACTTACCAGGTCCAGACATAGGAAGGATTGACAGATTGAGAGCTCTTTCTTGATTCTATGGGTGGTGGTGCATGGCCGTTCTTAGTTGGTGGAGTGATTTGTCTGGTTAATTCCGTTAACGAACGAGACCACAGCCTACTAAATAGTTTAGAGGTATCGCAAGATACTTGTTTCTGGCTT	D_0__Eukaryota;D_1__SAR;D_2__Stramenopiles;D_3__Labyrinthulomycetes;D_4__Thraustochytriaceae	1	0	0	0	0	0	0	0	0	0	0	0	0	0	0	13	0	0	0	0	0	0	0	0	0	0	0	0	0	0	0	0	0	0	0	0	0	0	0	0	0	0	0	0	0	0	0
ASV519	ATACCATCGTAGTCTTAACCATAAACTATGCCGACTAGGGATTGGCGGACGTTAATTAACGACTCCGTCAGCACCTTATGAGAAATCAAAGTCTTTGGGTTCCGGGGGGAGTATGGTCGCAAGGCTGAAACTTAAAGGAATTGACGGAAGGGCACCACCAGGAGTGGAGCCTGCGGCTTAATTTGACTCAACACGGGAAAACTTACCAGGTCCGGACATAGGAAGGATTGACAGATTGAGAGCTCTTTCTTGATTCTATGGGTGGTGGTGCATGGCCGTTCTTAGTTGGTGGAGTGATTTGTCTGGTTAATTCCGTTAACGAACGAGACCTCAGCCTGCTAAATAGTATGCGTTTTCTTTTGAAAGCGTAGGACTTCTTA	D_0__Eukaryota;D_1__SAR;D_2__Stramenopiles;D_3__Labyrinthulomycetes;D_4__uncultured	0.6	0	0	0	0	0	0	0	0	0	0	0	0	0	0	0	0	0	0	0	0	0	0	0	0	0	0	0	0	0	0	0	0	0	0	0	0	0	0	0	0	0	0	0	0	0	0
ASV521	ATACCATCGTAGTCTTAACCATAAACTATGCCGACTAGGGATTAGCAGAGTTTTTAAATGTCTTTGTTAGCACCTTATGAGAAATCAAAGTCTTTGGGTTCCGGGGGGAGTATGGTCGCAAGTCTGAAACTTAAAGGAATTGACGGAAGGGCACCACCAGGAGTGGAGCCTGCGGCTTAATTTGACTCAACACGGGAAAACTTACCAGGTCCAGACATAATGAGGATTGACAGATTGAGAGCTCTTTCTTGATTCTATGGGTGGTGGTGCATGGCCGTTCTTAGTTGGTGGAGTGATTTGTCTGGTTAATTCCGTTAACGAACGAGACCTCAGCCTACTAAATAGGATACACTATCTCACGATAGTGCTTATTCTTCTTA	D_0__Eukaryota;D_1__SAR;D_2__Stramenopiles;D_3__Labyrinthulomycetes;D_4__uncultured	0.8	0	0	0	0	0	0	0	0	0	13	0	0	0	0	0	0	0	0	0	0	0	0	0	0	0	0	0	0	0	0	0	0	0	0	0	0	0	0	0	0	0	0	0	0	0	0
ASV522	ATACCATTGTAGTCTTTACTATAAACGATACCGACTTGCGATTATCCGATATTAATATTGATTTGGGTAGCAGCAAATGAGAAATCAAAGTCTTTGGGTTCCGGGGGGAGTATGGTCGCAAGTCTGAAACTTAAAGAAATTGACGGAAGGGCACCACAAGGAGTGGAGCCTGCGGCTTAATTTGACTCAACGCGTGAAAATCTTATCAGGTCCAGACATAGTAAGGATTGACAGATTGAGAGCTCTTTCTTGATTCTATGGGTGGTGGTGCATGGCCGTTCTTAGTTGGTGGAGTGATTTGTCTGGTTAATTCCGTTAACGAACGAGACCTCAGCCTACTAAATAGTTGTTTGTATTGTGAGATATGAAAGTATACTTCT	D_0__Eukaryota;D_1__SAR;D_2__Stramenopiles;D_3__Labyrinthulomycetes;D_4__Thraustochytriaceae	0.9	0	0	0	0	0	0	0	0	0	0	0	0	0	0	0	0	0	0	0	0	0	0	0	0	0	0	0	0	0	13	0	0	0	0	0	0	0	0	0	0	0	0	0	0	0	0
ASV523	ATACCATCGTAGTCTAGACAGTAAACTATGCCGACTTGCGATTGTCCGTCGTTTATATTAGACATGGGCAGCAGCACATGAGAAATCAAAGTTTTTGGGTTCCGGGGGGAGTATGGTCGCAAGGCTGAAACTTAAAGGAATTGACGGAAGGGCACCACCAGGAGTGGAGCCTGCGGCTTAATTTGACTCAACACGGGAAAACTTACCAGGTCCGGACATAGTTAGGATTGACAGATTGAGAGCTCTTTCTTGATTCTATGGGTGGTGGTGCATGGCCGTTCTTAGTTGGTGGTATGAATTGTCTGGTTAATTCCGTTAACGAACGAGACCTCGGCCTACTAAATAGTACTCTGTATGGCAACATACTTGGCGACTTCTTA	D_0__Eukaryota;D_1__SAR;D_2__Stramenopiles;D_3__Labyrinthulomycetes;D_4__Thraustochytriaceae;D_5__Thraustochytrium	0.6	0	0	0	0	0	0	0	0	0	0	0	0	0	0	0	0	0	0	0	0	0	0	0	0	0	0	0	0	0	0	0	0	0	13	0	0	0	0	0	0	0	0	0	0	0	0
ASV525	ATACCATCGTAGTCTCAACCATAAACTATGCCGACTTGGGATTGGAGGATGTGAATTTTAAATAACTCCTTCAGCACCACATGAGAAATCAAAGTCTTTGGGTTCCGGGGGGAGTATGGTCGCAAGGCTGAAACTTAAAGGAATTGACGGAAGGGCACACAAGTAGTGGAGCCTGCGGCTTAATTTGACTCAACACGGGAAAACTTACCAGGTCCGGACATAGTAAGGATTGACAGATTGAGAGCTCTTTCTTGATTCTATGGGTGGTGGTGCATGGCCGTTCTTAGTTGGTGGAGTGATTTGTCTGGTTAATTCCGTTAACGAACGAGACCTCAGCTTGCTTTATAGTGCCTCGAATGGTTTTTCATTCGTGTTTTGCA	D_0__Eukaryota;D_1__SAR;D_2__Stramenopiles;D_3__Labyrinthulomycetes	0.9	0	0	0	0	0	0	0	0	0	0	0	0	0	0	0	0	0	0	0	0	0	0	0	0	0	0	0	0	0	0	0	0	0	0	0	0	0	0	0	0	0	0	0	0	0	0
ASV529	ATACCATCGTAGTCTTAACCATAAACTATGCCGACTAGGGATTGGCGGACGTTAGTTGAACGACCTCGTCAGCACCTTATGAGAAATCAAAGTCTTTGGGTTCCGGGGGGAGTATGGTCGCAAGGCTGAAACTTAAAGGAATTGACGGAAGGGCACCACCAGGAGTGGAGCCTGCGGCTTAATTTGACTCAACACGGGAAAACTTACCAGGTCCGGACATAGTAAGGATTGACAGATTGAGAGCTCTTTCTTGATTCTATGGGTGGTGGTGCATGGCCGTTCTTAGTTGGTGGAGTGATTTGTCTGGTTAATTCCGTTAACGAACGAGACCTCAGCCTGCTAAATAGTATGCGGTTTCTCACGAAACCGTAAGACTTCTT	D_0__Eukaryota;D_1__SAR;D_2__Stramenopiles;D_3__Labyrinthulomycetes;D_4__uncultured	0.6	0	0	0	0	0	0	0	0	0	0	0	0	0	0	0	13	0	0	0	0	0	0	0	0	0	0	0	0	0	0	0	0	0	0	0	0	0	0	0	0	0	0	0	0	0	0
ASV532	ATACCATCGTAGTCTTAACCATAAACTATGCCGACTAGGGATTGGTGGGTGTTTTGAATTTTAAATGACCTCACCAGCACCTCATGAGAAATCAAAGTCTTTGGGGTCCGGGGGGAGTATGGTCGCAAGGCTGAAACTTAAAGGAATTGACGGAAGGGCACCACCAGGAGTGGAGCCTGCGGCTTAATTTGACTCAACACGGGAAAACTTACCAGGTCCAGACATAGTAAGGATTGACAGATTGAGAGTTCTTTCTTGATTCTATGGTTGGTGGTGCATGGCCGTTCTTAGTTGGTGGAGTGATTTGTCTGGTTGATTCCGTTAACGAACGAGACCTCAGCCTGCTAAATAGTGTTGCCTATCGCAAGATAGGTTTCGAC	D_0__Eukaryota;D_1__SAR;D_2__Stramenopiles;D_3__Labyrinthulomycetes;D_4__Thraustochytriaceae;D_5__Aplanochytrium	0.7	0	0	0	0	0	0	0	0	0	13	0	0	0	0	0	0	0	0	0	0	0	0	0	0	0	0	0	0	0	0	0	0	0	0	0	0	0	0	0	0	0	0	0	0	0	0
ASV533	ATACCATCGTAGTCTTAACCATAAACTATGCCGACTGAGGATTCTCTAGTATTGTTAATGATCTAGGGAGCACTCCATGAGAAATCAAAGTCTTTGGGTTCCGGGGGGAGTATGGTCGCAAGGCTGAAACTTAAAGGAATTGACGGAAGGGCACCACCAGGAGTGGAGCCTGCGGCTTAATTTGACTCAACACGGGAAAACTTACCAGGTCCAGACATAGTAAGGATTGACAGATTGAGAGCTCTTTCTTGATTCTATGGGTGGTGGTGCATGGCCGTTCTTAGTTGGTGGAGTGATTTGTCTGGTTAATTCCGTTAACGAACGAGACCTCAGCCTATTAAATAGCATATATTATAGCTTATATAGTATAAAGCTTCTTA	D_0__Eukaryota;D_1__SAR;D_2__Stramenopiles;D_3__Labyrinthulomycetes	0.7	0	0	0	0	0	0	0	0	0	0	0	0	0	0	0	0	0	0	0	0	0	0	0	0	0	0	0	0	0	0	0	0	0	0	0	0	0	0	0	0	0	0	0	0	0	0
ASV534	ATACCATCGTAGTCTTAACCGTAAACTATGCCGACTTGCGATTGTCCGATGTTTTCTTTTATAGACGCGGGCAGCAGCACATGAGAAATCAAAGTCTTTGGGTTCCGGGGGGAGTATGGTCGCAAGGCTGAAACTTAAAGGAATTGACGGAAGGGCACCACCAGGAGTGGAGCCTGCGGCTTAATTTGACTCAACACGGGAAAACTTACCAGGTCCAGACATAGGAAGGATTGACAGATTGAGAGCTCTTTCTTGATTCTATGGGTAGTGGTGCATGGCCGTTCTTAGTTGGTGGAGTGATTTGTCTGGTTAATTCCGTTAACGAACGAGACCACAGCCTACTAAATAGTACGCTCTATGGTAACATAGTGTGAGACTTC	D_0__Eukaryota;D_1__SAR;D_2__Stramenopiles;D_3__Labyrinthulomycetes;D_4__Thraustochytriaceae	1	0	0	0	0	0	0	0	0	0	0	0	0	0	0	0	0	0	0	0	0	0	0	0	0	0	0	13	0	0	0	0	0	0	0	0	0	0	0	0	0	0	0	0	0	0	0
ASV535	ATACCATCGTAGTCTTAACCGTAAACTATGCCGACTTGCGATTGTCCGTCGTTTGTTTTAAGACTCGGGCAGCAGCACATGAGAAATCAAAGTCTTTAGGTTCCGGGGGGAGTATGGTCGCAAGGCTGAAACTTAAAGGAATTGACGGAAGGGCACCACCAGGAGTGGAGCCTGCGGCTTAATTTGACTCAACACGGGAAAACTTACCAGGTCCGGACATAGGAAGGATTGACAGATTGAGAGCTCTTTCTTGATTCTATGGGTGGTGGTGCATGGCCGTTCTTAGTTGGTGGAGTGATTTGTCTGGTTAATTCCGTTAACGAACGAGACCACAGCCTACTAAATAGTACGTTTTATGGTAACATAGGATGAGACTTCTT	D_0__Eukaryota;D_1__SAR;D_2__Stramenopiles;D_3__Labyrinthulomycetes;D_4__Thraustochytriaceae	1	0	0	0	0	13	0	0	0	0	0	0	0	0	0	0	0	0	0	0	0	0	0	0	0	0	0	0	0	0	0	0	0	0	0	0	0	0	0	0	0	0	0	0	0	0	0
ASV513	ATACCATCGTAGTCTTAACCATAAACTATGCCGACTAGGGATTAGCGGACGTTATTTGAATGACTTCGTTAGCACCTTATGAGAAATCAAAGTCTTTGGGTTCCGGGGGGAGTATGGTCGCAAGGCTGAAACTTAAAGGAATTGACGGAAGGGCACCACCAGGAGTGGAGCCTGCGGCTTAATTTGACTCAACACGGGAAAACTTACCAGGTCCAGACATAGTAAGGATTGACAGATTGAGAGCTCTTTCTTGATTCTATGGGTGGTGGTGCATGGCCGTTCTTAGTTGGTGGAGTGATTTGTCTGGTTAATTCCGTTAACGAACGAGACCTCAGCCTACTAAATAGTGTTTACTTTCTCACGAAAGTATTCAACTTCTT	D_0__Eukaryota;D_1__SAR;D_2__Stramenopiles;D_3__Labyrinthulomycetes;D_4__uncultured	0.9	0	0	0	0	0	0	0	0	0	0	0	0	0	0	0	0	0	0	3	0	0	0	0	0	0	0	0	0	10	0	0	0	0	0	0	0	0	0	0	0	0	0	0	0	0	0
ASV514	ATACCATCGTAGTCTTAACCATAAACTATGCCGACTAGGGATTAGCGGACGTTATTTAAATGACTTCGTTAGCACCTTATGAGAAATCAAAGTCTTTGGGTTCCGGGGGGAGTATGGTCGCAAGGCTGAAACTTAAAGGAATTGACGGAAGGGCACCACCAGGAGTGGAGCCTGCGGCTTAATTTGACTCAACACGGGAAAACTTACCAGGTCCAGACATAGTAAGGATTGACAGATTGAGAGCTCTTTCTTGATTCTATGGGTGGTGGTGCATGGCCGTTCTTAGTTGGTGGAGTGATTTGTCTGGTTAATTCCGTTAACGAACGAGACCTCAGCCTACTAAATAGTGTTTACTTTCTCACGAAAGTATTCAACTTCTT	D_0__Eukaryota;D_1__SAR;D_2__Stramenopiles;D_3__Labyrinthulomycetes;D_4__uncultured	0.8	0	0	0	0	0	0	0	0	0	0	0	0	0	0	0	0	0	0	10	0	0	0	0	3	0	0	0	0	0	0	0	0	0	0	0	0	0	0	0	0	0	0	0	0	0	0
ASV524	ATACCATCGTAGTCTCAACCATAAACTATGCCGACTTGGGATTGGAGGACGTGAATTTTTAATAACTCCTTCAGCACCACATGAGAAATCAAAGTCTTTGGGTTCCGGGGGGAGTATGGTCGCAAGGCTGAAACTTAAAGGAATTGACGGAAGGGCACACAAGTAGTGGAGCCTGCGGCTTAATTTGACTCAACACGGGAAAACTTACCAGGTCCAGACATAGCAAGGATTGACAGATTGAGAGCTCTTTCTTGATTCTATGGGTGGTGGTGCATGGCCGTTCTTAGTTGGTGGAGTGATTTGTCTGGTTAATTCCGTTAACGAACGAGACCTCAGCTTGCTTTATAGTGCTGCGAATGGTTTTTCATTCGTATTTTTTG	D_0__Eukaryota;D_1__SAR;D_2__Stramenopiles;D_3__Labyrinthulomycetes	0.9	0	0	0	0	0	0	0	0	0	0	0	0	0	0	0	0	0	0	0	0	0	3	0	0	0	0	0	0	0	0	0	0	0	0	0	0	0	0	0	0	0	0	0	0	0	0
ASV531	ATACCATCGTAGTCTTAACCATAAACTATGCCGACTAGGGATTGGTGGATGTTTTTTCAAATGACTCCATCAGCACCTCATGAGAAATCAAAGTCTTTGGGTTCCGGGGGGAGTATGGTCGCAAGGCTGAAACTTAAAGGAATTGACGGAAGGGCACCACCAGGAGTGGAGCCTGCGGCTTAATTTGACTCAACACGGGAAAACTTACCAGGTCCAGACATAGTGAGGATTGACAGATTGAGAGCTCTTTCTTGATTCTATGGGTGGTGGTGCATGGCCGTTCTTAGTTGGTGGAGTGATTTGTCTGGTTAATTCCGTTAACGAACGAGACCTCAGCCTGCTAAATAGTACTTGTTATCGTTTGATAGCATGAGACTTCT	D_0__Eukaryota;D_1__SAR;D_2__Stramenopiles;D_3__Labyrinthulomycetes	0.7	0	0	0	0	0	0	0	0	0	3	0	0	0	0	0	0	0	0	0	0	0	0	0	0	0	0	0	0	0	0	0	0	0	0	0	0	0	0	0	0	0	0	0	0	0	0
ASV509	ATACCATCGTAGTCTTAACCGTAAACTATGCCGACTTGCGATTGTCCGATGTTTATTTTATAAGACACGGGCAGCAGCACATGAGAAATCAAAGTCTTTGGGTTCCGGGGGGAGTATGGTCGCAAGGCTGAAACTTAAAGGAATTGACGGAAGGGCACCACAAGCGATGGAGCCTGCGGCTTAATTTGACTCAACACGGGAAAACTTACCAGGTCCAGACATGGGAAGGATTGACAGATTGAGAGCTCTTTCTTGATTCTATGGGTGGTGGTGCATGGCCGTTCTTAGTTGGTGGAGCGATTTGTCTGGTTAATTCCGTTAACGAACGAGACCACGGCCTACTAAATAGTACGCCCTATGGTAACATAGTGTGAGACTTC	D_0__Eukaryota;D_1__SAR;D_2__Stramenopiles;D_3__Labyrinthulomycetes;D_4__Thraustochytriaceae	1	0	0	0	0	0	0	0	0	0	0	0	0	0	0	9	0	0	0	0	0	0	0	0	0	0	0	0	0	0	0	0	0	0	0	0	0	0	0	0	0	0	0	0	0	0	0
ASV520	ATACCATCGTAGTCTTAACCATAAACTATGCCGACTTGGGATTAGCAGACGTTGTTTTTTGACTCTGTTAGCACCATATGAGAAATCAAAGTCTTTGGGTTCCGGGGGGAGTATGGTCGCAAGGCTGAAACTTAAAGGAATTGACGGAAGGGCACCACCAGGAGTGGAGCCTGCGGCTTAATTTGACTCAACACGGGAAAACTTACCAGGTCCAGACATAGTAAGGATTGACAGATTGAGAGCTCTTTCTTGATTCTATGGGTGGTGGTGCATGGCCGTTCTTAGTTGGTGGAGTGATTTGTCTGGTTAATTCCGTTAACGAACGAGACCTCAGCCTACTAAATAGTTAGGTTTATTTTACGATAGGCGTAACTTCTTAG	D_0__Eukaryota;D_1__SAR;D_2__Stramenopiles;D_3__Labyrinthulomycetes;D_4__uncultured	0.9	0	0	0	0	0	0	0	0	0	0	0	0	0	0	0	0	0	0	0	0	0	0	0	0	0	4	0	0	0	0	0	0	0	0	0	0	0	0	0	0	0	0	9	0	0	0
ASV510	ATACCATCGTAGTCTTAACCATAAACTATGCCGACTAGGGATTGGCAGACGTTAATTCATGACTCTGTCAGCACCTTATGAGAAATCAAAGTCTTTGGGTTCCGGGGGGAGTATGGTCGCAAGGCTGAAACTTAAAGGAATTGACGGAAGGGCACCACCAGGAGTGGAGCCTGCGGCTTAATTTGACTCAACACGGGAAAACTTACCAGGTCCAGACATAGTAAGGATTGACAGATTGAGAGCTCTTTCTTGATTCTATGGGTGGTGGTGCATGGCCGTTCTTAGTTGGTGGAGTGATTTGTCTGGTTAATTCCGTTAACGAACGAGACCTCAGCCTACTAAATAGTGGCATCTTTCTCGCGAAAGGTCGTCGACTTCTT	D_0__Eukaryota;D_1__SAR;D_2__Stramenopiles;D_3__Labyrinthulomycetes;D_4__uncultured	1	0	0	0	0	0	0	0	0	0	0	0	0	0	0	0	0	0	0	0	0	0	0	0	0	0	0	0	0	0	0	0	0	0	0	8	5	0	0	0	0	0	0	0	0	0	0
ASV527	ATACCATCGTAGTCTTAACCATAAACTATGCCGACTAGGGATTGGCAGACGTTGTTTTATGACTCTGTCAGCACCTTATGAGAAATCAAAGTCTTTGGGTTCCGGGGGGAGTATGGTCGCAAGGCTGAAACTTAAAGGAATTGACGGAAGGGCACCACCAGGAGTGGAGCCTGCGGCTTAATTTGACTCAACACGGGAAAACTTACCAGGTCCAGACATAGTAAGGATTGACAGATTGATAGCTCTTTCTTGATTCTATGGGTGGTGGTGCATGGCCGTTCTTAGTTGGTGGAGTGATTTGTCTGGTTAATTCCGTTAACGAACGAGACCTCAGCCTACTAAATAGTGGCGACTATCTCACGATAGCCGTGGACTTCTTA	D_0__Eukaryota;D_1__SAR;D_2__Stramenopiles;D_3__Labyrinthulomycetes;D_4__uncultured	0.9	0	0	0	0	0	0	0	0	0	0	0	0	0	0	0	0	0	0	0	0	0	0	0	0	0	0	0	0	0	0	0	0	0	0	0	0	0	0	0	0	0	0	0	0	0	0
ASV528	ATACCATCGTAGTCTTAACCATAAACTATGCCGACTAGGGATTGGCGGACGTTAATTAATGACTCCGTCAGCACCTTATGAGAAATCAAAGTCTTTGGGTTCCGGGGGGAGTATGGTCGCAAGGCTGAAACTTAAAGGAATTGACGGAAGGGCACCACCAGGAGTGGAGCCTGCGGCTTAATTTGACTCAACACGGGAAAACTTACCAGGTCCGGACATAGGAAGGATTGACAGATTGAGAGCTCTTTCTTGATTCTATGGGTGGTGGTGCATGGCCGTTCTTAGTTGGTGGAGTGATTTGTCTGGTTAATTCCGTTAACGAACGAGACCTCAGCCTGCTAAATAGTATGCATTTTCTTTGGAAAGTGTAGGACTTCTTA	D_0__Eukaryota;D_1__SAR;D_2__Stramenopiles;D_3__Labyrinthulomycetes;D_4__uncultured	0.7	0	0	0	0	0	0	0	0	0	0	0	0	0	0	0	0	0	0	0	0	0	0	0	0	0	0	0	0	0	0	0	0	0	0	0	0	0	0	0	0	0	0	0	0	0	0
ASV515	ATACCATCGTAGTCTTAACCGTAAACAATGCCGACTTGCGATTGTCCGATGGTTGTTTAGCCGCGGGCAGCAGCACATGAGAAATCAAAGTCTTTGGGTTCCGGGGGGAGTATGGTCGCAAGGCTGAAACTTAAAGGAATTGACGGAAGGGCACCACCAGGAGTGGAGCCTGCGGCTTAATTTGACTCAACACGGGGAAACTTACCAGGTCCAGACATGGGAAGGATTGACAGATTGAGAGCTCTTTCTTGATTCTATGGGTGGTGGTGCATGGCCGTTCTTAGTTGGTGGAGCGATTTGTCTGGTTAATTCCGTTAACGAACGAGACCACAGCCTACTAAATAGTACGGCTTATGGTAACATAGGTCGAGACTTCTTAG	D_0__Eukaryota;D_1__SAR;D_2__Stramenopiles;D_3__Labyrinthulomycetes;D_4__Thraustochytriaceae;D_5__uncultured;D_6__uncultured labyrinthulid;D_7__;D_8__;D_9__;D_10__;D_11__;D_12__;D_13__;D_14__	0.6	0	0	0	0	0	0	0	0	0	0	0	0	0	0	0	0	0	0	0	0	0	0	7	0	0	0	0	0	0	0	0	0	0	0	0	0	0	0	0	0	0	0	0	0	0	0
ASV518	ATACCATCGTAGTCTTTACCGTAAACGATGCCGACTTGCGATTGTCCAGTGTCGTTTTGTTGACCTGGGCAGCAGCACATGAGAAATCAAAGTTTTTGGGTTCCGGGGGGAGTATGGTCGCAAGGCTGAAACTTAAAGGAATTGACGGAAGGGCACCACCAGGAGTGGAGCCTGCGGCTTAATTTGACTCAACACGGGAAAACTTACCAGGTCCAGACATAGGAAGGATTGACAGATTGAGAGCTCTTTCTTGATTCTATGGGTGGTGGTGCATGGCCGTTCTTAGTTGGTGGTTTGAATTGTCTGGTTAATTCCGTTAACGAACGAGACCTCAGCCTACTAAATAGTCTTGTTTTTTGCGAGAAAGGCGTAGACTTCTT	D_0__Eukaryota;D_1__SAR;D_2__Stramenopiles;D_3__Labyrinthulomycetes;D_4__Thraustochytriaceae;D_5__Thraustochytrium	0.8	0	0	0	0	0	0	0	0	0	0	0	0	0	0	0	0	0	0	1	0	5	0	0	0	0	0	0	0	0	0	0	0	0	0	0	0	0	0	0	0	0	0	0	0	0	0
ASV526	ATACCATCGTAGTCTTAACCATAAACTATGCCGACTAGGGATTAGCGGACGTTATTCAAACGACTTCGTTAGCACCTTATGAGAAATCAAAGTCTTTGGGTTCCGGGGGGAGTATGGTCGCAAGGCTGAAACTTAAAGGAATTGACGGAAGGGCACCACCAGGAGTGGAGCCTGCGGCTTAATTTGACTCAACACGGGAAAACTTACCAGGTCCAGACATAGTAAGGATTGACAGATTGAGAGCTCTTTCTTGATTCTATGGGTGGTGGTGCATGGCCGTTCTTAGTTGGTGGAGTGATTTGTCTGGTTAATTCCGTTAACGAACGAGACCTCAGCCTACTAAATAGTGTTTACTTTTTCACGAAAGTATTCGACTTCTT	D_0__Eukaryota;D_1__SAR;D_2__Stramenopiles;D_3__Labyrinthulomycetes;D_4__uncultured	0.9	0	0	0	0	0	0	0	0	0	0	0	0	0	0	0	0	0	1	0	0	0	0	2	0	0	0	0	0	0	0	0	0	0	0	0	0	0	0	0	0	0	0	0	0	0	0
ASV530	ATACCATCGTAGTCTTAACCATAAACTATGCCGACTAGGGATTGGCGGACGTTGTCTATATGACTCCGCCAGCACCTCATGAGAAATCAAAGTCTTTGGGTTCCGGGGAGAGTATGGTCGCAAGGCTGAAACTTAAAGGAATTGACGGAAGGGCACCACCAGGAGTGGAGCCTGCGGCTTAATTTGACTCAACACGGGAAAACTTACCAGGTCCAGACATAGTAAGGATTGACAGATTGAGAGCTCTTTCTTGATTCTATGGGCGGTGGTGCATGGCCGTTCTTAGTTGGTGGAGTTTGTCTGGTTAATTCCGTTAACGAACGAGACCTCAGCCTACTAAATAGTGAGCATATTCGAAAGAATGTGTAGGACTTCTTAGA	D_0__Eukaryota;D_1__SAR;D_2__Stramenopiles;D_3__Labyrinthulomycetes;D_4__Thraustochytriaceae;D_5__Aplanochytrium	1	0	0	0	0	0	0	0	0	0	0	0	0	0	0	0	0	0	0	0	0	0	0	0	0	0	0	0	0	0	0	0	0	0	0	0	0	0	0	0	0	0	0	0	0	0	0
ASV536	ATACCATCGTAGTCTTAACTGTAAACTATGCCGACTTGCGATTGTCCGTCGTTATTTTTTAAAAAAGACCTGGGCAGCAGCACATGAGAAATCAAAGTTTTTGGGTTCCGGGGGGAGTATGGTCGCAAGGCTGAAACTTAAAGGAATTGACGGAAGGGCACCACCAGGAGTGGAGCCTGCGGCTTAATTCGACTCAACACGGGAAAACTTACCAGGTCCAGACATAGTAAGGATTGACAGATTGAGAGCTCTTTCTTGATTCTATGGGTGGTGGTGCATGGCCGTTCTTAGTTGGTGGAGTGATTTGTCTGGTTAATTCCGTTAACGAACGAGACCTCAGCCTACTAAATAGTGGTGCATATTGTGAGATATGTTGCAGC	D_0__Eukaryota;D_1__SAR;D_2__Stramenopiles;D_3__Labyrinthulomycetes;D_4__Thraustochytriaceae;D_5__Thraustochytrium	0.6	0	0	0	0	0	0	0	0	0	0	0	0	0	0	0	0	0	0	0	0	0	0	12	0	0	0	0	0	0	0	0	0	0	0	0	0	0	0	0	0	0	0	0	0	0	0
ASV537	ATACCATCGTAGTCTCAACTATAAACTATGCCGACTTGGGATTGGAGGATGTGAATTTAATAACTCCTTCAGCACCACATGAGAAATCAAAGTTTTTGGGTTCCGGGGGGAGTATGGTCGCAAGGCTGAAACTTAAAGGAATTGACGGAAGGGCACACAAGTAGTGGAGCCTGCGGCTTAATTTGACTCAACACGGGAAAACTTACCAGGTCCAGACATAGTAAGGATTGACAGATTGAGAGCTCTTTCTTGATTCTATGGGTGGTGGTGCATGGCCGTTCTTAGTTGGTGGAGTGATTTGTCTGGTTAATTCCGTTAACGAACGAGACCTCAGCTTGCTTTATAGTGGGACAAATGATTTTTCATTTGTGTTTATCACT	D_0__Eukaryota;D_1__SAR;D_2__Stramenopiles;D_3__Labyrinthulomycetes	0.9	0	0	0	0	0	0	0	0	0	0	0	0	0	0	0	0	0	0	0	0	0	0	12	0	0	0	0	0	0	0	0	0	0	0	0	0	0	0	0	0	0	0	0	0	0	0
ASV539	ATACCATCGTAGTCTTAACCATAAACTATGCCGACTAGGGATTGGCGGACGTTACATGAACGACCTCGTCAGCACCTTATGAGAAATCAAAGTCTTTGGGTTCCGGGGGGAGTATGGTCGCAAGGCTGAAACTTAAAGGAATTGACGGAAGGGCACCACCAGGAGTGGAGCCTGCGGCTTAATTTGACTCAACACGGGAAAACTTACCAGGTCCGGACATAGGAAGGATTGACAGATTGAGAGCTCTTTCTTGATTCTATGGGTGGTGGTGCATGGCCGTTCTTAGTTGGTGGAGTGATTTGTCTGGTTAATTCCGTTAACGAACGAGACCTCAGCCTGCTAAATAGTCAACGGTTTCTCACGAAACCGGGTAAAGACTT	D_0__Eukaryota;D_1__SAR;D_2__Stramenopiles;D_3__Labyrinthulomycetes;D_4__uncultured	0.9	0	0	0	0	0	0	0	0	0	0	0	0	0	0	0	0	0	0	0	0	0	0	0	0	0	0	0	0	0	0	0	0	0	0	0	0	0	0	0	0	0	0	0	12	0	0
ASV540	ATACCATCGTAGTCTTAACCATAAACTATGCCGACTAGGGATTGGCGGACGTTATTTAATGACTTCGTCAGCACCTTATGAGAAATCAAAGTCTTTGGGTTCCGGGGGGAGTATGGTCGCAAGGCTGAAACTTAAAGGAATTGACGGAAGGGCACCACCAGGAGTGGAGCCTGCGGCTTAATTTGACTCAACACGGGAAAACTTACCAGGTCCGGACATAGGAAGGATTGACAGATTGAGAGCTCTTTCTTGATTCTATGGGTGGTGGTGCATGGCCGTTCTTAGTTGGTGGAGTGATTTGTCTGGTTAATTCCGTTAACGAACGAGACCTCAGCCTGCTAAATAGTATGCATTTTCTTAGGAAAGTGTAGGACTTCTTA	D_0__Eukaryota;D_1__SAR;D_2__Stramenopiles;D_3__Labyrinthulomycetes;D_4__uncultured	0.8	0	0	0	0	0	0	0	0	0	12	0	0	0	0	0	0	0	0	0	0	0	0	0	0	0	0	0	0	0	0	0	0	0	0	0	0	0	0	0	0	0	0	0	0	0	0
ASV541	ATACCATCGTAGTCTTAACCATAAACTATGCCGACTAGGGATTGGCGGACGTTAATTATATGACTTCGTCAGCACCTTATGAGAAATCAAAGTCTTTGGGTTCCGGGGGGAGTATGGTCGCAAGGCTGAAACTTAAAGGAATTGACGGAAGGGCACACAAGGAGTGGAGCCTGCGGCTTAATTTGACTCAACACGGGAAAACTTACCAGGTCCGGACATAGTAAGGATTGACAGATTGAGAGCTCTTTCTTGATTCTATGGGTGGTGGTGCATGGCCGTTCTTAGTTGGTGGAGTGATTTGTCTGGTTAATTCCGTTAACGAACGAGACCTCAGCCTGCTAAATAGTATGCCTTTTCTCACGAAAGGGTAAGACTTCTTA	D_0__Eukaryota;D_1__SAR;D_2__Stramenopiles;D_3__Labyrinthulomycetes;D_4__uncultured	0.9	0	0	0	0	0	0	0	0	0	0	0	0	0	0	0	0	0	0	0	0	0	0	0	0	0	0	0	0	0	0	0	0	0	0	0	0	0	0	0	0	0	0	0	0	0	0
ASV543	ATACCATCGTAGTCTCAACCATAAACTATGCCGACTTGGGATTGGAGGATGTGAATTTTGAATAACTCCTTCAGCACCACATGAGAAATCAAAGTCTTTGGGTTCCGGGGGGAGTATGGTCGCAAGGCTGAAACTTAAAGGAATTGACGGAAGGGCACACAAGTAGTGGAGCCTGCGGCTTAATTTGACTCAACACGGGAAAACTTACCAGGTCCAGACATAGTAAGGATTGACAGATTGAGAGCTCTTTCTTGATTCTATGGGTGGTGGTGCATGGCCGTTTGTAGTTGGTGGAGTGATTTGTCTGGTTAATTCCGTTAACGAACGAGACCTCAGCTTGCTTTATAGTGTTGCGAATGGTTTTTCATTCGTATTTTCTT	D_0__Eukaryota;D_1__SAR;D_2__Stramenopiles;D_3__Labyrinthulomycetes	0.8	0	0	0	0	0	0	0	0	0	0	0	0	0	0	0	0	0	0	0	0	0	0	0	0	0	0	0	0	0	0	0	0	0	0	0	0	0	0	0	0	0	0	0	0	0	0
ASV544	ATACCATCGTAGTCTTAACCGTAAACGATGCCGACTTGCGATTGTCCAATGGTGTTTAAAGCCATGGGCAGCAGCATATGAGAAATCAAAGTCTTTGGGTTCCGGGGGGAGTATGGTCGCAAGGCTGAAACTTAAAGGAATTGACGGAAGGGCACCACCAGGAGTGGAGCCTGCGGCTTAATTTGACTCAACACGGGAAAACTTACCAGGTCCAGACATAGGAAGGATTGACAGATTGATAGCTTTTTCTTGATTCTATGGGTGGTGGTGCATGGCCGTTCTTAGTTGGTGGAGCGATTTGTCTGGTTAATTCCGTTAACGAACGAGACCACAGCCTACTAAATAGTACGAATTATGGCAACATAGTTTGAGACTTCTTA	D_0__Eukaryota;D_1__SAR;D_2__Stramenopiles;D_3__Labyrinthulomycetes;D_4__Thraustochytriaceae;D_5__uncultured;D_6__uncultured labyrinthulid;D_7__;D_8__;D_9__;D_10__;D_11__;D_12__;D_13__;D_14__	0.7	0	0	0	0	0	0	0	0	0	0	0	0	0	0	0	0	0	0	0	0	0	0	0	0	0	0	0	0	0	0	0	0	0	0	0	0	0	0	0	0	0	0	0	0	0	0
ASV545	ATACCATCGTAGTCTAAACCATAAACTATGCCGATTCAGGATCGTCTTTCGATAATAAATGTCAAAGGCGGCACTGTACGCGAAAGCAAAATCTTTGGGTTCTGGGGGGAGTATGATCGCAAGGTTGAAACTTAAAGGAATTGACGGAAGGGCACCATCAGGCGTGGAGCCTGCGGCTCAATTTGACTCAACTCGGGAAAACTTAGCAGGGCAGGACAAAATAAGGATTGACAGATTGAGAGCTCTTTCTTGATTCTTTGGGTGGTGGTGCATGGCCGTTCTTAGTTGGTGGAGTGATTTGTCTGGTTAATTCCGTTAACGAACGAGACCTCAACCTATTAAATAGTAAAAATATTCTTACGGATATGGTATACTTCTTA	D_0__Eukaryota;D_1__SAR;D_2__Stramenopiles;D_3__Labyrinthulomycetes;D_4__Amphitraemidae	0.6	0	0	0	0	0	0	0	0	0	0	0	0	0	0	0	0	0	12	0	0	0	0	0	0	0	0	0	0	0	0	0	0	0	0	0	0	0	0	0	0	0	0	0	0	0	0
ASV546	ATACCATCGTAGTCTAGACAGTAAACTATGCCGACTTGCGATTGCCCGATGTTTATTTTAGACGCGGGCAGCAGCACATGAGAAATCAAAGTCTTTGGGTTCCGGGGGGAGTATGGTCGCAAGGCTGAAACTTAAAGGAATTGACGGAAGGGCACCACCAGGAGTGGAGCCTGCGGCTTAATTTGACTCAACACGGGAAAACTTACCAGGGCCAGACATGTGAAGGATTGACAGATTGAGAGCTCTTTCTTGATTATATGGGTGGTGGTGCATGGCCGTTCTTAGTTGGTGGAGCGATTTGTCTGGTTAATTCCGTTAACGAACGAGACCTCAGCCTACTAAATAGTACGCGTTATGGTAACATAGCGTGAGACTTCTTA	D_0__Eukaryota;D_1__SAR;D_2__Stramenopiles;D_3__Labyrinthulomycetes;D_4__Thraustochytriaceae	1	0	0	0	0	0	0	0	0	0	0	0	0	0	0	0	0	0	0	0	0	0	0	0	12	0	0	0	0	0	0	0	0	0	0	0	0	0	0	0	0	0	0	0	0	0	0
ASV547	ATACCATCGTAGTCTCAACTATAAACTATGCCGACTTGGGATTGGGTGGGTGAATTTTTAATAACCTATTCAGCACCACATGAGAAATCAAAGTCTTTGGGTTCCGGGGGGAGTATGGTCGCAAGGCTGAAACTTAAAGGAATTGACGGAAGGGCACACAAGTAGTGGAGCCTGCGGCTTAATTTGACTCAACACGGGAAAACTTACCAGGTCCAGACATAGTAAGGATTGACAGATTGAGAGCTCTTTCTTGATTCTATGGGTGGTGGTGCATGGCCGTTCTTAGTTGGTGGAGTGATTTGTCTGGTTAATTCCGTTAACGAACGAGACCTCAGCTTGCTTTATAGTATTGCAAATCATTTCGATTTGTATTAATACTT	D_0__Eukaryota;D_1__SAR;D_2__Stramenopiles;D_3__Labyrinthulomycetes	0.7	0	0	0	0	0	0	0	0	0	0	0	0	0	0	12	0	0	0	0	0	0	0	0	0	0	0	0	0	0	0	0	0	0	0	0	0	0	0	0	0	0	0	0	0	0	0
ASV549	ATACCATCGTAGTCTTAACCATAAACTATGCCGACTAGGGATTGGCGGACGTTAATAAACGACTTCGTCAGCACCTTATGAGAAATCAAAGTCTTTGGGTTCCGGGGGGAGTATGGTCGCAAGGCTGAAACTTAAAGGAATTGACGGAAGGGCACCACCAGGAGTGGAGCCTGCGGCTTAATTTGACTCAACACGGGAAAACTTACCAGGTCCGGACATAGGAAGGATTGACAGATTGAGAGCTCTTTCTTGATTCTATGGGTGGTGGTGCATGGCCGTTCTTAGTTGGTGGAGTGATTTGTCTGGTTAATTCCGTTAACGAACGAGACCTCAGCCTGCTAAATAGTATGCATTTTCTTTGGAAAGTGTACGACTTCTTA	D_0__Eukaryota;D_1__SAR;D_2__Stramenopiles;D_3__Labyrinthulomycetes;D_4__uncultured	0.6	0	0	0	0	0	0	0	0	0	12	0	0	0	0	0	0	0	0	0	0	0	0	0	0	0	0	0	0	0	0	0	0	0	0	0	0	0	0	0	0	0	0	0	0	0	0
ASV550	ATACCATCGTAGTCTTAACCATAAACTATGCCGACTAGGGATTGGCGGACGTTGTCTATATGACTCCGCCAGCATCTTATGAGAAATCAAAGTCTTTGGGTTCCGGGGGGAGTATGGTCGCAAGGCTGGAACTTAAAGGAATTGACGGAAGGGCACCACCAGGAGTGGAGCCTGCGGCTTAATTTGACCCAACACGGGAAAACTTACCAGGTCCAGACATAGTAAGGATTGACAGATTGAGAGCTCTTTCTTGATTCCATGGGTGGTGGTGCATGGCCGTTCTTAGTTGGTGGAGTGATTTGTCTGGTTAATTCAGTTAACGAATGAGACCTCAGCCTGCTAAATAGTGTACACATCCGAAAGAATTTGTTCGATTCGAC	D_0__Eukaryota;D_1__SAR;D_2__Stramenopiles;D_3__Labyrinthulomycetes;D_4__Thraustochytriaceae;D_5__Aplanochytrium	1	0	0	0	0	0	0	0	0	0	0	0	0	0	0	0	0	0	0	0	0	0	0	0	0	0	0	0	0	0	0	0	0	0	0	0	0	0	0	0	0	0	0	0	0	0	0
ASV551	ATACCATCGTAGTCTTAACCATAAACTATGCCGACTAGGGATTGGCGGACGTTGTCTATATGACTTCGCCAGCACCTCATGAGAAATCAAAGTCTTTGGGTTCCGGGGGGAGTATGGTCGCAAGGCTGAAACTTAAAGGAATTGACGGAAGGGCACCACCAGGAGTGGAGCCTGCGGCTTAATTTGACTCAACACGGGAAAACTTACCAGGTCCAGACATAGTAAGGATTGACAGATTGAGAGCTCTTTCTTGATTCTATGGGTGGTGGTGCATGGCCGTTCTTAGTTGGTGGAGTGATTTGTCTGGTTAATTCCGTTAACGAACGAGACCACCGCCTACTAAATAGTGGCGTCTTATTCGCGTAAGGCGTGGACTTCTT	D_0__Eukaryota;D_1__SAR;D_2__Stramenopiles;D_3__Labyrinthulomycetes;D_4__Thraustochytriaceae;D_5__Aplanochytrium	0.7	0	0	0	0	0	0	0	0	0	0	0	0	0	0	0	0	0	0	0	0	0	0	0	0	0	0	0	0	0	0	0	0	0	0	0	0	0	0	0	0	0	0	0	0	0	0
ASV552	ATACCATCGTAGTCTTAACCATAAACTATGCCGACTAGGGATTGGTGAACGTGTTTAGACGTCATCAGTACCTCGTGAGAAATCAAAGTCTTTGGGTTCTGGGGGGAGTATGGTCGCAAGGCTGAAACTTAAAGGAATTGACGGAAGGGCACCACCAGGAGTGGAGCCTGCGGCTTAATTTGACTCAACACGGGAAAACTTACCAGGTCCAGACATAAGTAGGATTGACAGATTGAGAGCTCTTTCATGATTGTATGGGTGGTGGTGCATGGCCGTTCTTAGTTGGTGGAGTGATTTGTCTGGTTAATTCCGTTAACGAACGAGACCTCAGCCTACTAAATAGATTAGGTATTGTTACAATATTCTAAACTTCTTAGAGG	D_0__Eukaryota;D_1__SAR;D_2__Stramenopiles;D_3__Labyrinthulomycetes;D_4__Labyrinthulaceae;D_5__Labyrinthula	0.9	0	0	0	0	0	0	0	0	0	0	0	0	0	0	0	0	0	0	0	0	0	0	0	0	0	0	0	0	0	0	0	0	0	0	0	0	0	0	0	0	0	0	0	12	0	0
ASV553	ATACCATCGTAGTCTTAACCATAAACTATGCCGACTAGGGATTGGTGGGTTGGTTTCTAATACCCTCATCAGCACCTTATGAGAAATCAAAGTCTTTGGGTTCCGGGGGGAGTATGGTCGCAAGGCTGAAACTTAAAGGAATTGACGGAAGGGCACCACCAGGAGTGGAGCCTGCGGCTTAATTTGACTCAACACGGGAAAACTTACCAGGTCCAGACATAGTAAGGATTGACAGATTGAGAGCTCTTTCTTGATTCTATGGGTGGTGGTGCATGGCCGTTCTTAGTTGGTGGAGTGATTTGTCTGGTTAATTCCGTTAACGAACGAGACCTCAGCCTACTAAATAGTGATGGGATTTTCACAAATCCTAGGGCACTTCT	D_0__Eukaryota;D_1__SAR;D_2__Stramenopiles;D_3__Labyrinthulomycetes;D_4__uncultured	0.7	0	0	0	0	0	0	0	0	0	0	0	0	0	0	0	0	0	0	0	0	0	0	0	0	0	0	0	0	0	0	0	0	0	0	0	0	0	0	0	0	0	0	0	0	0	0
ASV554	ATACCATCGTAGTCTTAACCGTAAACTATGCCGACTTGCGATTGTCCGTCGTTTGTTAAGACTCGGGCAGCAGCACATGAGAAATCAAAGTCTTTGGGTTCCGGGGGGAGTATGGTCGCAAGGCTGAAACTTAAAGGAATTGACGGAAGGGCACCACCAGGAGTGGAGCCTGCGGCTTAATTTGACTCAACACGGGAAAACTTACCAGGTCCGGACATAGGAAGGATTGACAGATTGAGAGCTCTTTCTTGATTCTATGGGTGGTGGTGCATGGCCGTTCTTAGTTGGTGGAGTGATTTGTCTGGTTAATTCCGTTAACGAACGAGACCACAGCCTACTAAATAGTACGTTTTATGGTAACATAGGATGAGACTTCTTAG	D_0__Eukaryota;D_1__SAR;D_2__Stramenopiles;D_3__Labyrinthulomycetes;D_4__Thraustochytriaceae	1	0	0	0	0	0	0	0	0	0	0	0	0	0	0	12	0	0	0	0	0	0	0	0	0	0	0	0	0	0	0	0	0	0	0	0	0	0	0	0	0	0	0	0	0	0	0
ASV555	ATACCATCGTAGTCTTAACCGTAAACTATGCCGACTTGCGATTGTTCAATGTTCGTAATGGACTTGAGCAGCAGCACATGAGAAATCAAAGTCTTTGGGTTCCGGGGGGAGTATGGTCGCAAGGCTGAAACTTAAAGGAATTGACGGAAGGGCACCACCAGGAGTGGAGCCTGCGGCTTAATTTGACTCAACACGGGAAAACTTACCAGGTCCAGACATAGGAAGGATTGACAGATTGAGAGCTCTTTCTTGATTCTATGGGTGGTGGTGCATGGCCGTTCTTAGTTGGTGGAGTGATTTGTCTGGTTAATTCCGTTAACGAACGAGACCACAGCCTACTAAATAGTTACGTGGTATCGGAAGATACTGTTTCTGGCTTC	D_0__Eukaryota;D_1__SAR;D_2__Stramenopiles;D_3__Labyrinthulomycetes;D_4__Thraustochytriaceae;D_5__Thraustochytrium	0.6	0	0	0	0	0	0	0	0	0	0	0	0	0	0	0	0	0	0	0	0	0	0	0	0	0	0	0	0	0	0	0	0	0	12	0	0	0	0	0	0	0	0	0	0	0	0
ASV538	ATACCATCGTAGTCTTAACCATAAACTATGCCGACTAGGGATTAGCGGAGTTTTTAAATGTCTCCGTTAGCACCTTATGAGAAATCAAAGTCTTTGGGTTCCGGGGGGAGTATGGTCGCAAGGCTGAAACTTAAAGGAATTGACGGAAGGGCACCACCAGGAGTGGAGCCTGCGGCTTAATTTGACTCAACACGGGAAAACTTACCAGGTCCAGACATAATGAGGATTGACAGATTGAGAGCTCTTTCTTGATTCTATGGGTGGTGGTGCATGGCCGTTCTTAGTTGGTGGAGTGATTTGTCTGGTTAATTCCGATAACGAACGAGACCTCAGCCTACTAAATAGTGAACATTATCTTCCGATAGTGGAACACTTCTTAG	D_0__Eukaryota;D_1__SAR;D_2__Stramenopiles;D_3__Labyrinthulomycetes;D_4__uncultured	1	0	0	0	0	0	0	0	0	0	0	0	0	0	0	0	0	0	0	0	0	0	0	8	0	0	0	0	0	0	0	0	0	0	0	0	0	0	0	0	0	0	0	0	0	0	0
ASV542	ATACCATCGTAGTCTTAACCATAAACTATGCCGACTAGGGATTGGTGGACGTTATATTTTAAACGACTTCATCAGCACCTTATGAGAAATCAAAGTCTTTGGGTTCCGGGGGGAGTATGGTCGCAAGGCTGAAACTTAAAGGAATTGACGGAAGGGCACCACCAGGAGTGGAGCCTGCGGCTTAATTTGACTCAACACGGGAAAACTTACCAGGTCCAGACATAGTAAGGATTGACAGATTGAGAGCTCTTTCTTGATTCTATGGGTGGTGGTGCATGGCCGTTCTTAGTTGGTGGAGTGATTTGTCTGGTTAATTCCGTTAACGAACGAGACCTCAGCCTGCTAAATAGTATGCCTTTTTTGTTTTTGAAAAGGGTAAG	D_0__Eukaryota;D_1__SAR;D_2__Stramenopiles;D_3__Labyrinthulomycetes;D_4__Thraustochytriaceae	0.7	0	0	0	0	0	0	0	0	0	0	0	0	0	0	0	1	0	0	0	0	0	0	0	0	0	0	0	0	0	0	0	0	0	0	0	0	0	0	0	0	0	0	0	0	0	0
ASV548	ATACCATCGTAGTCTTAACCATAAACTATGCCGACTAGGGATTGGCGGACGTTAACTTTATGACTCCGTCAGCACCTTATGAGAAATCAAAGTCTTTGGGTTCCGGGGGGAGTATGGTCGCAAGGCTGAAACTTAAAGGAATTGACGGAAGGGCACCACCAGGAGTGGAGCCTGCGGCTTAATTTGACTCAACACGGGAAAACTTACCAGGTCCAGACATAGTAAGGATTGACAGATTGAGAGCTCTTTCTTGATTCTATGGGTGGTGGTGCATGGCCGTTCTTAGTTGGTGGAGTGATTTGTCTGGTTAATTCCGTTAACGAACGAGACCTCAGCCTACTAAATAGTGGCGGGTTTCTCACGAAACCCGTCTTTACTTC	D_0__Eukaryota;D_1__SAR;D_2__Stramenopiles;D_3__Labyrinthulomycetes;D_4__uncultured	0.8	0	0	0	0	0	0	0	0	0	0	0	0	0	0	0	0	0	0	0	0	6	0	0	0	0	0	0	0	0	0	0	0	0	0	0	0	0	0	0	0	0	0	0	0	0	0
ASV557	ATACCATCGTAGTCTTAACCATAAACTATGCCGACTAGGGATTGGCGGACGTTATTTGAACGACTTCGTCAGCACCTTATGAGAAATCAAAGTCTTTGGGTTCCGGGGGGAGTATGGTCGCAAGGCTGAAACTTAAAGGAATTGACGGAAGGGCACCACCAGGAGTGGAGCCTGCGGCTTAATTTGACTCAACACGGGAAAACTTACCAGGTCCGGACATAGTAAGGATTGACAGATTGAGAGCTCTTTCTTGATTCTATGGGTGGTGGTGCATGGCCGTTCTTAGTTGGTGGAGTGATTTGTCTGGTTAATTCCGTTAACGAACGAGACCTCAGCCTGCTAAATAGTATGCTTTTTCTCACGAAAGAGTAGGACTTCTT	D_0__Eukaryota;D_1__SAR;D_2__Stramenopiles;D_3__Labyrinthulomycetes;D_4__uncultured	0.6	0	0	0	0	0	0	0	0	0	0	0	0	0	0	0	0	0	0	0	0	0	0	0	0	0	0	0	0	0	0	0	0	0	0	0	0	0	0	0	0	0	0	0	0	0	0
ASV558	ATACCATCGTAGTCTCAACTATAAACTATGCCGACTTGGGATTGGAGGATGTGAATTTTTTATAACACCTTCAGCACCACATGAGAAATCAAAGTCTTTGGGTTCCGGGGGGAGTATGGTCGCAAGGCTGAAACTTAAAGGAATTGACGGAAGGGCACACAAGTAGTGGAGCCTGCGGCTTAATTTGACTCAACACGGGAAAACTTACCAGGTCCAGACATAGTAAGGATTGACAGATTGAGAGCTCTTTCTTGATTCTATGGGTGGTGGTGCATGGCCGTTCTTAGTTGGTGGAGTGATTTGTCTGGTTAATTCCGTTAACGAACGAGACCTCAGCTTGCTTTATAGTGTTGCGAATGGTTTTTCATTCGTATTTGACA	D_0__Eukaryota;D_1__SAR;D_2__Stramenopiles;D_3__Labyrinthulomycetes	0.8	0	0	0	0	0	0	0	0	0	0	0	0	0	0	0	0	0	0	0	0	0	0	11	0	0	0	0	0	0	0	0	0	0	0	0	0	0	0	0	0	0	0	0	0	0	0
ASV561	ATACCATCGTAGTCTCAACTATAAACTATGCCGACTTGGGATTGGAGGATGTGAATTCTTAATAACACCTTCAGCACCACATGAGAAATCAAAGTCTTTGGGTTCCGGGGGGAGTATGGTCGCAAGGCTGAAACTTAAAGGAATTGACGGAAGGGCACACAAGTAGTGGAGCCTGCGGCTTAATTTGACTCAACACGGGAAAACTTACCAGGTCCAGACATAGTAAGGATTGACAGATTGAGAGCTCTTTCTTGATTCTATGGGTGGTGGTGCATGGCCGTTCTTAGTTGGTGGAGTGATTTGTCTGGTTAATTCCGTTAACGAACGAGACCTCAGCTTGCTTTATAGTGTTGCGAATGGTTTTTCATTCGTATCTGACA	D_0__Eukaryota;D_1__SAR;D_2__Stramenopiles;D_3__Labyrinthulomycetes	0.9	0	0	0	0	0	0	0	0	0	0	0	11	0	0	0	0	0	0	0	0	0	0	0	0	0	0	0	0	0	0	0	0	0	0	0	0	0	0	0	0	0	0	0	0	0	0
ASV562	ATACCATCGTAGTCTTAACCATAAACTATGCCGACTGAGGATTCTCTAGTATTGTTAATGATCTAGGGAGCACTCCATGAGAAATCAAAGTCTTTGGGTTCCGGGGGGAGTATGGTCGCAAGGCTGAAACTTAAAGGAATTGACGGAAGGGCACCACCAGGAGTGGAGCCTGCGGCTTAATTTGACTCAACACGGGAAAACTTACCAGGTCCAGACATAGTAAGGATTGACAGATTGAGAGCTCTTTCTTGATTCTATGGGTGGTGGTGCATGGCCGTTCTTAGTTGGTGGAGTGATTTGTCTGGTTAATTCCGTTAACGAACGAGACCTCAGCCTACTAAATAGTTGATATTATAGTGATATAGTAGTTATGACTTCTT	D_0__Eukaryota;D_1__SAR;D_2__Stramenopiles;D_3__Labyrinthulomycetes	0.6	0	0	0	0	0	0	0	0	0	0	0	0	0	0	0	0	0	0	0	0	0	0	11	0	0	0	0	0	0	0	0	0	0	0	0	0	0	0	0	0	0	0	0	0	0	0
ASV563	ATACCATCGTAGTCTACTCCGTAAACTATGCCGACTTGCGATTGTCCGATGTTTATTATTAAGACGCGGGCAGCAGCACATGAGAAATCAAAGTCTTTGGGTTCCGGGGGGAGTATGGTCGCAAGGCTGAAACTTAAAGGAATTGACGGAAGGGCACCACCAGGAGTGGAGCCTGCGGCTTAATTTGACTCAACACGGGAAAACTTACCAGGGCCAGACATAAGTAGGATTGACAGATTGAGAGCTCTTTCTTGATTTTATGGGTGGTGGTGCATGGCCGTTCTTAGTTGGTGGAGCGATTTGTCTGGTTAATTCCGTTAACGAACGAGACCACAGCCTACTAAATAGTACAGTGCTATGGTAACATAGTGTGAGACTTC	D_0__Eukaryota;D_1__SAR;D_2__Stramenopiles;D_3__Labyrinthulomycetes;D_4__Thraustochytriaceae	1	0	0	0	0	0	0	0	0	0	0	0	0	0	0	0	0	0	0	0	0	0	0	0	0	0	0	0	0	0	0	0	0	0	0	0	0	0	0	0	0	0	0	0	0	0	0
ASV565	ATACCATCGTAGTCTTAACCATAAACTATGCCGACTAGGGATTGGCGGACGTTAATTTACGACTCCGTCAGCACCTTATGAGAAATCAAAGTCTTTGGGTTCCGGGGGGAGTATGGTCGCAAGGCTGAAACTTAAAGGAATTGACGGAAGGGCACCACCAGGAGTGGAGCCTGCGGCTTAATTTGACTCAACACGGGAAAACTTACCAGGTCCGGACATAGGAAGGATTGACAGATTGAGAGCTCTTTCTTGATTCTATGGGTGGTGGTGCATGGCCGTTCTTAGTTGGTGGAGTGATTTGTCTGGTTAATTCCGTTAACGAACGAGACCTCAGCCTGCTAAATAGTATGCATTTTCTTTGGAAAGTGTAAGACTTCTTA	D_0__Eukaryota;D_1__SAR;D_2__Stramenopiles;D_3__Labyrinthulomycetes;D_4__uncultured	0.6	0	0	0	0	0	0	0	0	0	0	0	0	0	0	11	0	0	0	0	0	0	0	0	0	0	0	0	0	0	0	0	0	0	0	0	0	0	0	0	0	0	0	0	0	0	0
ASV567	ATACCATCGTAGTCTAGACAGTAAACTATACCGACTTGCGATTGCGCGATGTTTGTTACTAGACGCGCGCAGCAGCACATGAGAAATCAAAGTCTTTGGGTTCCGGGGGGAGTATGGTCGCAAGGCTGAAACTTTAAGGAATTGACGGAAGGGCACCACCAGGAGTGGAGCCTGCGGCTTAATTTGACTCAACACGGGAAAACTTACCAGGGCCAGACATGTGAAGGATAGACAGATTGAGAACTCTTTCTTAATTATATGGGTGGTGGTGCATGGCCGTTCTTAGTTGGTGGAGCGATTTGTCTGGTTAATTCCGTTTACGAACGAGACCTCAGCCTACTAAATAGTACGCGTTATGGTAACATAGCGTGAGACTTCTT	D_0__Eukaryota;D_1__SAR;D_2__Stramenopiles;D_3__Labyrinthulomycetes;D_4__Thraustochytriaceae	1	0	0	0	0	0	0	0	0	0	0	0	0	0	0	0	0	0	0	0	0	0	0	0	0	0	0	11	0	0	0	0	0	0	0	0	0	0	0	0	0	0	0	0	0	0	0
ASV568	ATACCATCGTAGTCTTAACCGTAAACGATGCCGACTTGCGATTGTCCGATGTTTTTTTCATATAGACTTGGGCAGCAGCACATGAGAAATCAAAGTCTTTGGGTTCCGGGGGGAGTATGGTCGCAAGGCTGAAACTTAAAGGAATTGACGGAAGGGCACCACCAGGAGTGGAGCCTGCGGCTTAATTTGACTCAACACGGGAAAACTTACCAGGTCCAGACATAGGAAGGATTGACAGATTGAGAGCTCTTTCTTGATTCTATGGGTGGTGGTGCATGGCCGTTCTTAGTTGGTGGAGTGATTTGTCTGGTTAATTCCGTTAACGAACGAGACCACAGCCTACTAAATAGTACGTGCTATGGCGACATAGCGGCGAGACT	D_0__Eukaryota;D_1__SAR;D_2__Stramenopiles;D_3__Labyrinthulomycetes;D_4__Thraustochytriaceae;D_5__Ulkenia	0.7	0	0	0	0	0	0	0	0	0	0	0	0	0	0	0	0	0	0	0	0	0	0	0	0	0	0	0	0	0	0	0	0	0	11	0	0	0	0	0	0	0	0	0	0	0	0
ASV569	ATACCATCGTAGTCTAGACAGTAAACTATGCCGACTTGCGATTGTCCGTCGTTTGTATTAGACATGGGCAGCAGCACATGAGAAATCAAAGTTTTTGGGTTCCGGGGGGAGTATGGTCGCAAGGCTGAAACTTAAAGGAATTGACGGAAGGGCACCACCAGGAGTGGAGCCTGCGGCTTAATTTGACTCAACACGGGAAAACTTACCAGGTCCGGACATAGTTAGGATTGACAGATTGAGAGCTCTTTCTTGATTCTATGGGTGGTGGTGCATGGCCGTTCTTAGTTGGTGGTATGAATTGTCTGGTTAATTCCGTTAACGAACGAGACCTCGGCCTACTAAATAGCACCGCGTATGGCAACATAGGCGGAGGCTTCTTA	D_0__Eukaryota;D_1__SAR;D_2__Stramenopiles;D_3__Labyrinthulomycetes;D_4__Thraustochytriaceae;D_5__Thraustochytrium	0.9	0	0	0	0	0	0	0	0	0	0	0	0	0	0	0	0	0	0	0	0	0	0	0	0	0	0	0	0	0	0	0	0	0	0	0	0	0	0	11	0	0	0	0	0	0	0
ASV570	ATACCATCGTAGTCTCAACTATAAACTATGCCGACTTGGGATTGGAGGATGTGAATTTAATAACTCCTTCAGCACCACATGAGAAATCAAAGTCTTTGGGTTCCGGGGGGAGTATGGTCGCAAGGCTGAAACTTAAAGGAATTGACGGAAGGGCACACAAGTAGTGGAATCTGCGGCTTAATTTGACTCAACACGGGAAAACTTACCAGGTCCAGACATAGTAAGGATTGACAGATTGAGAGCTCTTTCTTGATTCTATGGGTGGTGGTGCATGGCCGTTCTTAGTTGGTGGAGTGATTTGTCTGGTTAATTCCGTTAACGAACGAGACCTCAGCTTGCTTTATAGTGTTGCTAATGCGTTTGCATTGGTATATTTTTTA	D_0__Eukaryota;D_1__SAR;D_2__Stramenopiles;D_3__Labyrinthulomycetes	0.9	0	0	0	0	0	0	0	0	0	0	0	0	0	0	0	0	0	0	0	0	0	0	0	0	0	0	0	0	0	11	0	0	0	0	0	0	0	0	0	0	0	0	0	0	0	0
ASV571	ATACCATCGTAGTCTCAACTATAAACTATGCCGACTTGGGATTGGAGGATGTGAATTTTTTATAACACCTTCAGCACCACATGAGAAATCAAAGTCTTTGGGTTCCGGGGGGAGTATGGTCGCAAGGCTGAAACTTAAAGGAATTGACGGAAGGGCACACAAGTAGTGGAGCCTGCGGCTTAATTTGACTCAACACGGGAAAACTTACCAGGTCCAGACATAGTAAGGATTGACAGATTGAGAGCTCTTTCTTGATTCTATGGGTGGTGGTGCATGGCCGTTCTTAGTTGGTGGAGTGATTTGTCTGGTTAATTCCGTTAACGAACGAGACCTCAGCTTGCTTTATAGTGTTGCAAATGGTTTTTCATTTGTATTTTTAC	D_0__Eukaryota;D_1__SAR;D_2__Stramenopiles;D_3__Labyrinthulomycetes	0.8	0	0	0	0	0	0	0	0	0	0	0	0	0	0	0	0	0	0	0	0	0	0	11	0	0	0	0	0	0	0	0	0	0	0	0	0	0	0	0	0	0	0	0	0	0	0
ASV572	ATACCATCGTAGTCTTAACCACTTGCGATTGTCCAATGGTTTTTTACTTAGCCGTGGGCAGCAGCACATGAGAAATCAAAGTCTTTGGGTTCCGGGGGGAGTATGGTCGCAAGGCTGAAACTTAAAGGAATTGACGGAAGGGCACCACCAGGAGTGGAGCCTGCGGCTTAATTTGACTCAACACGGGAAAACTTACCAGGTCCAGACATAGGAAGGATTGACAGATTGAGAGCTCTTTCTTGATTCTATGGGTGGTGGTGCATGGCCGTTCTTAGTTGGTGGAGCGATTTGTCTGGTTAATTCCGTTAACGAACGAGACCACAGCCTACTAAATAGTACTGTTTATGGTAACATAGGTAGAGACTTCTTAGAGGGACATT	D_0__Eukaryota;D_1__SAR;D_2__Stramenopiles;D_3__Labyrinthulomycetes;D_4__Thraustochytriaceae;D_5__uncultured;D_6__uncultured labyrinthulid;D_7__;D_8__;D_9__;D_10__;D_11__;D_12__;D_13__;D_14__	0.6	0	0	0	0	0	0	0	0	0	0	0	0	0	0	0	0	0	0	0	11	0	0	0	0	0	0	0	0	0	0	0	0	0	0	0	0	0	0	0	0	0	0	0	0	0	0
ASV573	ATACCATCGTAGTCTATACCGTAAACTATGCCGACTTGCGATCATCCGGTGTCGTTAATTGACCTGGGTGGCAGCACATGAGAAATCAAAGTTTTTGGGTTCCGGGGGGAGTATGGTCGCAAGGCTGAAACTTAAAGGAATTGACGGAAGGGCACCACCAGGAGTGGAGCCTGCGGCTTAATTTGACTCAACACGGGAAAACTTACCAGGTCCAGACATAGGAAGGATTGACAGATTGAGAGCTCTTTCTTGATTCTATGGGTGGTGGTGCATGGCCGTTCTTAGTTGGTGGTTTGAATTGTCTGGTTAATTCCGTTAACGAACGAGACCTCAGCCTACTAAATAGCGATGCTTATGGCGACATAGGTAGTTGCTTCTTA	D_0__Eukaryota;D_1__SAR;D_2__Stramenopiles;D_3__Labyrinthulomycetes;D_4__Thraustochytriaceae;D_5__Thraustochytrium	1	0	0	0	0	0	0	0	0	0	11	0	0	0	0	0	0	0	0	0	0	0	0	0	0	0	0	0	0	0	0	0	0	0	0	0	0	0	0	0	0	0	0	0	0	0	0
ASV575	ATACCATCGTAGTCTTAACCATAAACTATGCCGACTAGGGATTAGTAGAGTTTTTAAATGTCTTTATTAGCACCTTATGAGAAATCAAAGTTTTTGGGTTCCGGGGGGAGTATGGTCGCAAGGCTGAAACTTAAAGGAATTGACGGAAGGGCACCACCAGGAGTGGAGCCTGCGGCTTAATTTGACTCAACACGGGAAAACTTACCAGGTCCAGACATAATGAGGATTGACAGATTGAGAGCTCTTTCTTGATTCTATGGGTGGTGGTGCATGGCCGTTCTTAGTTGGTGGAGTGATTTGTCTGGTTAATTCCGTTAACGAACGAGACCTCAGCCTACTAAATAGGACACATTATCTCACGATAGTGCTGTTCTTCTTAG	D_0__Eukaryota;D_1__SAR;D_2__Stramenopiles;D_3__Labyrinthulomycetes;D_4__uncultured	1	0	0	0	0	0	0	0	0	0	0	0	0	0	0	0	0	0	0	0	0	0	0	0	0	0	0	0	0	0	0	0	0	0	0	0	0	0	0	0	0	0	0	0	0	0	0
ASV576	ATACCATCGTAGTCTTAACCATAAACTATGCCGACTTGGGATTAGCAGAGTTTTTCAATGCCTCTGTTAGCACCATATGAGAAATCAAAGTCTTTGGGTTCCGGGGGGAGTATGATCGCAAGGTTGAAACTTAAAGGAATTGACGGAAGGGCACCACCAGGAGTGGAGCCTGCGGCTTAATTTGACTCAACACGGGAAAACTTACCAGGTCCAGACATAGTAAGGATTGACAGATTGAGAGCTCTTTCTTGATTCTATGGGTGGTGGTGCATGGCCGTTCTTAGTTGGTGGAGTGATTTGTCTGGTTAATTCCGTTAACGAACGAGACCTCAGCCTGCTAAATAGTGTGCATTTTCTCACGAAAGTGTTACACTTCTTAG	D_0__Eukaryota;D_1__SAR;D_2__Stramenopiles;D_3__Labyrinthulomycetes;D_4__uncultured	1	0	0	0	0	0	0	0	0	0	0	0	0	0	0	0	0	0	0	0	0	0	0	0	0	0	0	0	0	0	0	0	0	0	0	0	0	0	0	0	0	0	0	0	0	0	0
ASV577	ATACCATCGTAGTCTTAACCGTAAACAATGCCGACTTGCGATTGTCCAATGGTTTTTTAGCCGTGGGCAGCAGCACATGAGAAATCAAAGTCTTTGGGTTCCGGGGGGAGTATGGTCGCAAGGCTGAAACTTAAAGGAATTGACGGAAGGGCACCACCAGGAGTGGAGCCTGCGGCTTAATTTGACTCAACACGGGAAAACTTACCAGGTCCAGACATGGGAAGGATTGACAGATTGAGAGCTCTTTCTTGATTCTATGGGTGGTGGTGCATGGCCGTTCTTAGTTGGTGGAGCGATTTGTCTGGTTAATTCCGTTAACGAACGAGACCACAGCCTACTAAATAGTACGACTTATGGTAACATAGGCTGAGACTTCTTAG	D_0__Eukaryota;D_1__SAR;D_2__Stramenopiles;D_3__Labyrinthulomycetes;D_4__Thraustochytriaceae;D_5__uncultured;D_6__uncultured labyrinthulid;D_7__;D_8__;D_9__;D_10__;D_11__;D_12__;D_13__;D_14__	0.6	0	0	0	0	0	0	0	0	0	0	0	0	0	0	0	0	0	0	0	0	0	0	0	0	0	0	0	0	0	0	0	0	0	0	0	0	0	0	0	0	0	0	0	0	0	0
ASV559	ATACCATCGTAGTCCTAGCCATAAACGATGCCGACTCAGGATCCCGAATCGTTATTTATATGACTTTCGGGGCACTGTATGAGAAATCAAAGTCTTTGGGTTCCGGGGGGAGTATGGTCGCAAGGCTGAAACTTAAAGGAATTGACGGAAGGGCACCACAAGACGTGGAGCCTGCGGCTTAATTTGACTCAACACGGGAAAACTTACCAGGTCCAGACATAGGAAGGATTGACAGATTGAGAGCTCTTTCTTGATTCTATGGGTGGTGGTAAGTCTTTTACAATATATAACATAAATACTAACAATATACATAGGTGCATGGCCGTTCTTAGTTGGTGGAGTGATTTGTCTGGTTGATTCCGTTAACGAACGAGACCTCA	D_0__Eukaryota;D_1__SAR;D_2__Stramenopiles;D_3__Labyrinthulomycetes	0.6	0	0	0	0	0	0	0	0	0	0	0	0	0	0	0	0	0	0	7	0	0	0	0	3	0	0	0	0	0	0	0	0	0	0	0	0	0	0	0	0	0	0	0	0	0	0
ASV566	ATACCATCGTAGTCTTAACCATAAACTATGCCGACTAGGGATTGGTGAACGTATCAATAACGTCATCAGTACCTCGTGAGAAATCAAAGTCTTTGGGTTCTGGGGGGAGTATGGTCGCAAGGCTGAAACTTAAAGGAATTGACGGAAGGGCACCACCAGGAGTGGAGCCTGCGGCTTAATTCGACTCAACACGGGAAAACTTACCAGGTCCAGACATAGGAAGGATTGACAGATTGAGAGCTCTTTCATGATTTTATGGGTGGTGGTGCATGGCCGTTCTTAGTTGGTGGAGTGATTTGTCTGGTTAATTCCGTTAACGAACGAGACCTCAGCCTACTAAATAGGCGCCCCATTACTTAATGGGTCGGCTTCTTAGAGGG	D_0__Eukaryota;D_1__SAR;D_2__Stramenopiles;D_3__Labyrinthulomycetes;D_4__Labyrinthulaceae;D_5__Labyrinthula	0.9	0	0	0	0	0	0	0	0	0	0	4	0	0	0	0	0	0	0	0	0	0	0	0	0	0	0	0	0	0	0	0	0	0	0	0	0	0	0	0	0	0	0	0	7	0	0
ASV560	ATACCATCGTAGTCTTAACTATAAACTATGCCGATTCGAGATTGTCTATAGATTATTATTGTCGTAGGCAGCATCGTATGCGAAAGCAAAATCTTTGGGTTCTGGGGGGAGTATGGTCGCAAGGCTGAAACTTAAAGGAATTGACGGAAGGGCACCATCAGGCGTGGAGCCTGCGGCTCAATTTGACTCAACTCGGGAAAACTTAGCAGGGCAGGACAAAAGTAGGATTGACAGATTGATAGCTCTTTCTTGATTCTTTGGGTGGTGGTGCATGGCCGTTTTTAGTTGGTGGTGTGAATTGTCTGGTTAATTCCGTTAACGAACGAGACCACAACGTGCTAAATAGTATAACCATTTTTTAATGGGGACTGACTTCTTAG	D_0__Eukaryota;D_1__SAR;D_2__Stramenopiles;D_3__Labyrinthulomycetes	0.8	0	0	0	0	0	0	0	0	0	0	4	0	0	0	0	0	0	0	0	0	0	0	0	0	0	0	0	0	0	0	0	0	0	0	0	0	0	0	0	0	0	0	0	0	0	0
ASV564	ATACCATCGTAGTCTAAACCATAAACTATGCCGACTCGGGATTGTTAATAGTTATCATTTTGACATTAGCAGCACCGTACGCGAAAGCAAAGTCTTTGGGTTCTGGGGGGAGTATGGTCGCAAGGCTGAAACTTAAAGGAATTGACGGAAGGGCACCATCAGGCGTGGAGCCTGCGGCTCAATTTGACTCAACTCGGGGAAACTTAGCAGGGCAGGACAAAAGTAGGATTGACAGATTGAGAGCTCTTTCTTGATTATTTGGGTGGTGGTGCATGGCCGTTTTTAGTTGGTGGTGTGAATTGTCTGGTTAATTCCGTTAACGAACGAGACCTCAACCTACTAAATAGTAGAACCATTCTTACGGATGGGGAATAAACTTC	D_0__Eukaryota;D_1__SAR;D_2__Stramenopiles;D_3__Labyrinthulomycetes	0.6	0	0	0	0	0	0	0	0	0	0	0	0	0	0	0	0	0	0	0	0	2	0	0	0	0	0	6	0	0	0	0	0	0	0	0	0	0	0	3	0	0	0	0	0	0	0
ASV578	ATACCATCGTAGTCTTAACCGTAAACTATGCCGACTTGCGATTGTCCGATGTTTTATCAATAGACTTGGGCAGCAGCACATGAGAAATCAAAGTCTTTGGGTTCCGGGGGGAGTATGGTCGCAAGGCTGAAACTTAAAGGAATTGACGGAAGGGCACCACCAGGAGTGGAGCCTGCGGCTTAATTTGACTCAACACGGGAAAACTTACCAGGTCCAGACATAGGAAGGATTGACAGATTGAGAGCTCTTTCTTGATTCTATGGGTGGTGGTGCATGGCCGTTCTTAGTTGGTGGAGTGATTTGTCTGGTTAATTCCGTTAACGAACGAGACCACAGCCTACTAAATAGCAGCGCCTATGGCAACATAGGTGGGGGCTTCT	D_0__Eukaryota;D_1__SAR;D_2__Stramenopiles;D_3__Labyrinthulomycetes;D_4__Thraustochytriaceae	1	0	0	0	0	0	0	0	0	0	0	0	0	0	0	0	0	0	0	0	0	0	0	5	0	0	0	6	0	0	0	0	0	0	0	0	0	0	0	0	0	0	0	0	0	0	0
ASV556	ATACCATCGTAGTCTTGACCATAAACTATGCCGACTCGGGATTGGTGAGGTTTTTTGTATATCTTCATCAGCACCGTATGAGAAATCAAAGTCTTTGGGTTCCGGGGGGAGTATGGTCGCAAGGCTGAAACTTAAAGGAATTGACGGAAGGGCACCACCAGGAGTGGAGCCTGCGGCTTAATTTGACTCAACACGGGAAAACTTACCAGGTCCAGACATAGTGAGGATTGACAGATTGAGAGCTCTTTCTTGATTCTATGGGTGGTGGTGCATGGCCGTTCTTAGTTGGTGGAGTGATTTGTCTGGTTAATTCCGTTAACGAACGAGACCTCAGCCTACTAAATAGTTGACATTATCTAACGATAGTGATTCACTTCTTA	D_0__Eukaryota;D_1__SAR;D_2__Stramenopiles;D_3__Labyrinthulomycetes;D_4__uncultured	0.7	0	0	0	0	0	0	0	0	0	0	0	0	0	0	0	0	0	0	0	0	0	0	0	5	0	0	0	0	1	0	0	0	0	0	0	0	0	0	0	0	0	0	0	0	0	0
ASV574	ATACCATCGTAGTCTAAACCATAAACTATGCCGACTCGGGATTGTTAATAGTTATTCATGACATTAGCAGCACCGTACGCGAAAGCAAAGTCTTTGGGTTCTGGGGGGAGTATGGTCGCAAGGCTGAAACTTAAAGGAATTGACGGAAGGGCACCATCAGGCGTGGAGCCTGCGGCTCAATTTGACTCAACTCGGGAAAACTTAGCAGGGCAGGACAAAAGTAGGATTGACAGATTGAAGGCTCTTTCTTGATTCTTTGGATGGTGGTGCATGGCCGTTTTTAGTTGGTGGTGTGAATTGTCTGGTTAATTCCGTTAACGAACGAGACCTCAACCTACTAAATAGTAGAACCATTCTTACGGATGGGGACTGACTTCTTA	D_0__Eukaryota;D_1__SAR;D_2__Stramenopiles;D_3__Labyrinthulomycetes	0.6	0	0	0	0	0	0	0	0	0	0	4	0	0	0	0	0	0	0	0	0	0	0	0	0	0	0	0	0	0	0	0	0	0	0	0	0	0	0	0	0	0	0	0	0	0	0
ASV579	ATACCATCGTAGTCTTAACCATAAACTATGCCGACTAGGGATTGGTGGAAGTATTTTAGACTTCATCAGTACCTTATGAGAAATCAAAGTCTTTGGGTTCTGGGGGGAGTATGGTCGCAAGGCTGAAACTTAAAGGAATTGACGGAAGGGCACCACCAGGAGTGGAGCCTGCGGCTTAATTTGACTCAACACGGGAAAACTTACCAGGTCCAGACATAGTAAGGATTGACAGATTGAGAGCTCTTTCTTGATTCTATGGGTGGTGGTGCATGGCCGTTCTTAGTTGGTGGAGTGATTTGTCTGGTTAATTCCGTTAACGAACGAGACCTCAGCCTGCTAAATAGTTTGCTCATTCGTAAGAATGTTTAAGCTTCTTAGAG	D_0__Eukaryota;D_1__SAR;D_2__Stramenopiles;D_3__Labyrinthulomycetes;D_4__Thraustochytriaceae	0.7	0	0	0	0	0	0	0	0	0	0	0	0	0	0	0	0	0	0	0	0	0	0	0	0	0	0	10	0	0	0	0	0	0	0	0	0	0	0	0	0	0	0	0	0	0	0
ASV580	ATACCATCGTAGTCTAAACCATAAACTATGCCGACTTGCGATTGTTTTGTGTCATTTAATGAGCAGAGCAGCAGCACATGAGAAATCAAAGTCTTTGGGTTCCGGGGGGAGTATGGTCGCAAGGCTGAAACTTAAAGGAATTGACGGAAGGGCACCACCAGGAGTGGAGCCTGCGGCTTAATTTGACTCAACACGGGAAAACTTACCAGGTCCAGACATAGGAAGGATTGACAGATTGAGAGCTCTTTCTTGATTCTATGGGTGGTGGTGCATGGCCGTTCTTAGTTGGTGGAGCGATTTGTCTGGTTAATTCCGTTAACGAACGAGACCACAGCCTACTAAATAGTGGTGTCTATGGCGACATAGGTGATTGCTTCTTA	D_0__Eukaryota;D_1__SAR;D_2__Stramenopiles;D_3__Labyrinthulomycetes;D_4__Thraustochytriaceae;D_5__Thraustochytrium	1	0	0	0	0	0	0	0	0	0	0	0	0	0	0	0	0	0	0	0	0	0	0	10	0	0	0	0	0	0	0	0	0	0	0	0	0	0	0	0	0	0	0	0	0	0	0
ASV581	ATACCATCGTAGTCTAGACAGTAAACTATACCGACTTGCGATTGCCCGATGTTTTTTTATAGACGTGGGCAGCAGCACATGAGAAATCAAAGTCTTTGGGTTCCGGGGGGAGTATGGTCGCAAGGCTGAAACTTAAAGGAATTGACGGAAGGGCACCACCAGGAGTGGAGCCTGCGGCTTAATTTGACTCAACACGGGAAAACTTACCAGGGCCAGACATGTGAAGGATTGACAGATTGAGATCTCTCTCTTGATTATATGGGTGGTGGTGCATGGCCGTTCTTAGTTGGTGGAGCGATTTGTCTGGTTAATTCCGTTAACGAACGAGACCTCAGCCTACTAAATAGTACGCGTTATGGTAACATAGTGTGAGACTTCTT	D_0__Eukaryota;D_1__SAR;D_2__Stramenopiles;D_3__Labyrinthulomycetes;D_4__Thraustochytriaceae	1	0	0	0	0	0	0	0	0	0	0	0	0	0	0	0	0	0	0	0	0	0	0	0	0	0	0	0	0	0	0	0	0	0	0	0	0	0	0	0	0	0	0	0	10	0	0
ASV584	ATACCATCGTAGTCTTAACCATAAACTATGCCGACTAGGGATTGGCGGACGTTATTTGAAGGACTCCGTCAGCACCTTGTGAGAAATCAAAGTCTTTGGGTTCCGGGGGGAGTATGGTCGCAAGGCTGAAACTTAAAGGAATTGACGGAAGGGCACCACCAGGAGTGGAGCCTGCGGCTTAATTTGACTCAACACGGGAAAACTTACCAGGTCCGGACATAGTGAGGATTGACAGATTGAGAGCTCTTTCTTGATTCTATGGGTGGTGGTGCATGGCCGTTCTTAGTTGGTGGAGTGATTTGTCTGGTTAATTCCGTTAACGAACGAGACCTCAGCCTGCTAAATAGTACGTGGTTTCTGACGAAACGGCGCGACTTCTT	D_0__Eukaryota;D_1__SAR;D_2__Stramenopiles;D_3__Labyrinthulomycetes;D_4__uncultured	0.8	0	0	0	0	0	0	0	0	0	0	0	0	0	0	0	0	0	0	0	0	0	0	0	0	0	0	0	0	0	0	0	0	0	0	0	0	0	0	0	0	0	0	0	0	0	0
ASV586	ATACCATCGTAGTCTCAACTATAAACTATGCCGACTTGGGATTGGAGGGTGTGAATTTAATAACCCCTTCAGCACCACATGAGAAATCAAAGTCTTTGGGTTCCGGGGGGAGTATGGTCGCAAGGCTGAAACTTAAAGGAATTGACGGAAGGGCACACAAGTAGTGGAATCTGCGGCTTAATTTGACTCAACACGGGAAAACTTACCAGGTCCAGACATAGTAAGGATTGACAGATTGAGAGCTCTTTCTTGATTCTATGGGTGGTGGTGCATGGCCGTTCTTAGTTGGTGGAGTGATTTGTCTGGTTAATTCCGTTAACGAACGAGACCTCAGCTTGCTTTATAGTGTTGCTAATGCGTTTGCATTGGTATTTTTCACA	D_0__Eukaryota;D_1__SAR;D_2__Stramenopiles;D_3__Labyrinthulomycetes	0.8	0	0	0	0	0	0	0	0	0	0	0	0	0	0	0	0	0	0	0	0	0	0	0	0	0	0	0	0	0	10	0	0	0	0	0	0	0	0	0	0	0	0	0	0	0	0
ASV587	ATACCATCGTAGTCTTAACCATAAACTATGCCGACTAGGGATTGGTGAGTGTGATTATTACCTCATCAGTACCTCGGGAGAAATCAAAGTCTTTGGGTTCTGGGGGGAGTATGGTCGCAAGGCTGAAACTTAAAGGAATTGACGGAAGGGCACCACCAGGAGTGGAGCCTGCGGCTTAATTTGACTCAACACGGGAAAACTTACCAGGTCCGGACATGAGAAGGATTGACAGATTGAGAGCTCTTTCATGATTTTATGGGTGGTGGTGCATGGCCGTTCTTAGTTGGTGGAGTGATTTGTCTGGTTGATTCCGTTAACGAACGAGACCTCAGCCTGCTAAATAGGCACGGCATTCTTGAATGTCATGGCTTCTTAGAGGG	D_0__Eukaryota;D_1__SAR;D_2__Stramenopiles;D_3__Labyrinthulomycetes;D_4__Labyrinthulaceae;D_5__Labyrinthula	0.9	0	0	0	0	0	0	0	0	0	0	0	0	0	0	0	0	0	0	0	0	0	0	10	0	0	0	0	0	0	0	0	0	0	0	0	0	0	0	0	0	0	0	0	0	0	0
ASV589	ATACCATCGTAGTCTTAACCATAAACTATGCCGACTAGGGATTGGCGGACGTTGTTTATATGACTCCGTCAGCACCTCATGAGAAATCAAAGTCTTTGGGTTCCGGGGGGAGTATGGTCGCAAGGCTGAAACTTAAAGGAATTGACGGAAGGGCACCACCAGGAGTGGAGCCTGCGGCTTAATTTGACTCAACACGGGAAAACTTACCAGGTCCAGACATAGTAAGGATTGACAGATTGAGAGCTCTTTCTTGATTCTATGGGTGGTGGTGCATGGCCGTTCTTAGTTGGTGGAGTGATTTGTCTGGTTAATTCCGTTAACGAACGAGACCTCAGCCTGCTAAATAGTGGCTATATTCGCAAGAATGTAGTCGACTTCTT	D_0__Eukaryota;D_1__SAR;D_2__Stramenopiles;D_3__Labyrinthulomycetes;D_4__Thraustochytriaceae;D_5__Aplanochytrium	1	0	0	0	0	0	0	0	0	0	0	0	0	0	0	10	0	0	0	0	0	0	0	0	0	0	0	0	0	0	0	0	0	0	0	0	0	0	0	0	0	0	0	0	0	0	0
ASV593	ATACCATCGTAGTCTTAACCGTAAACTATGCCGACTTGCGATCATCCGACTGCCGTATTGGCATTGGGTGGCAGCACATGAGAAATCAAAGTCTTTGGGTTCCGGGGGGAGTATGGTCGCAAGGCTGAAACTTAAAGGAATTGACGGAAGGGCACCACCAGGAGTGGAGCCTGCGGCTTAATTTGACTCAACACGGGAAAACTTACCAGGTCCAGACATAGGAAGGATTGACAGATTGAGAGCTCTTTCTTGATTCTATGGGTGGTGGTGCATGGCCGTTCTTAGTTGGTGGAGTGATTTGTCTGGTTAATTCCGTTAACGAACGAGACCACAGCCTACTAAATAGGTGTGCGTATGGCAACATACGTTTTGGCAGCTTC	D_0__Eukaryota;D_1__SAR;D_2__Stramenopiles;D_3__Labyrinthulomycetes;D_4__Thraustochytriaceae;D_5__Thraustochytrium	0.6	0	0	0	0	0	0	0	0	0	0	0	0	0	0	0	0	0	0	0	0	0	0	0	0	0	0	0	0	0	0	0	0	0	0	0	0	0	0	0	0	0	0	0	0	0	0
ASV594	ATACCATCATAGTCTTAACCATAAACTATGCCGACTAGGGATTAGCAGCCGTTATTCTATGACTCTGTTAGCACCTTATGAGAAATCAAAGTCTTTGGGTTCCGGGGGGAGTATGGTCGCAAGGCTGAAACTTAAAGGAATTGACGGAAGGGCACCACCAGGAGTGGAGCCTGCGGCTTAATTTGACTCAACACGGGGAAACTTACCAGGTCCAGACATAGTAAGGATTGACAGATTGAGAGCTCTTTCTTGATTCTATGGGTGGTGGTGCATGGCCGTTCTTAGTTGGTGGAGTGATTTGTCTGGTTAATTCCGTTAACGAACGAGACCTCAGCCTGCTAAATAGTACAGCTTTTCTCACGAAAGGTTGCGACTTCTTA	D_0__Eukaryota;D_1__SAR;D_2__Stramenopiles;D_3__Labyrinthulomycetes;D_4__uncultured	1	0	0	0	0	0	0	0	0	0	0	0	0	0	0	0	0	0	0	0	0	0	0	0	0	0	0	0	0	0	0	0	0	0	0	0	0	0	0	0	0	0	0	0	0	0	10
ASV595	ATACCATCGTAGTCTAAACCATAAACTATGCCGACTCGGGATTGTATATAGTTTATATTGACGTATGCAGCACCGTACGCGAAAGCAAAGTCTTTGGGTTCTGGGGGGAGTATGGTCGCAAGGCTGAAACTTAAAGGAATTGACGGAAGGGCACCATCAGGCGTGGAGCCTGCGGCTCAATTTGACTCAACTCGGGAAAACTTAGCAGGGCAGGACAAAAGTAGGATTGACAGATTGAGAGCTCTTTCTTGATTCTTTGGGTGGTGGTGCATGGCCGTTTTTAGTTGGTGGTGTGAGTTGTCTGGTTAATTCCGTTAACGAACGAGACCTCGACCTACTAAATAGTATATCCATATTTTTATGGTGAAATAACTTCTTAG	D_0__Eukaryota;D_1__SAR;D_2__Stramenopiles;D_3__Labyrinthulomycetes	0.8	0	0	0	0	0	0	0	0	0	0	0	0	10	0	0	0	0	0	0	0	0	0	0	0	0	0	0	0	0	0	0	0	0	0	0	0	0	0	0	0	0	0	0	0	0	0
ASV596	ATACCATCGTAGTCTAGACAGTAAACTATGCCGACTTGCGATTGCCCGATGTTTAATTTAATGGACGCGGGCAGCAGCACATGAGAAATCAAAGTTTTTGGGTTCCGGGGGGAGTATGGTCGCAAGGGTGAAACTTAAAGGAATTGACGGAAGGGCACCACCAGGAGTGGAGCCTGCGGCTTAATTTGACTCAACACGGGAAAACTTACCAGGGCCAGACATGAGAAGGATTGACAGATTGAGAGCTCTTTCTTGATTTTATGGGTGGTGGTGCATGGCCGTTCTTAGTTGGTGGAGCGATTTGTCTGGTTAATTCCGTTAACGAACGAGACCTCAGCCTACTAAATAGTACGCGTTATGGTAACATAGCTGTAGGACTT	D_0__Eukaryota;D_1__SAR;D_2__Stramenopiles;D_3__Labyrinthulomycetes;D_4__Thraustochytriaceae;D_5__Labyrinthuloides	0.6	0	0	0	0	0	0	0	0	0	0	0	10	0	0	0	0	0	0	0	0	0	0	0	0	0	0	0	0	0	0	0	0	0	0	0	0	0	0	0	0	0	0	0	0	0	0
ASV597	ATACCATCGTAGTCTCAACCATAAACTATGCCGACTTGGGATTGGAGGGGTGAATTTTTAATAACTCTTTCAGCACCACATGAGAAATCAAAGTCTTTGGGTTCCGGGGGGAGTATGGTCGCAAGGCTGAAACTTAAAGGAATTGACGGAAGGGCACACAAGTAGTGGAGCCTGCGGCTTAATTTGACTCAACACGGGAAAACTTACCAGGTCCAGACATAGTAAGGATTGACAGATTGAGAGCTCTTTCTTGATTCTATGGGTGGTGGTGCATGGCCGTTCTTAGTTGGTGGAGTGATTTGTCTGGTTAATTCCGTTAACGAACGAGACCTCAGCTTGCTTTATAGTGTAGCGAATGACTTTTCATTCGTCTTTTTCAG	D_0__Eukaryota;D_1__SAR;D_2__Stramenopiles;D_3__Labyrinthulomycetes	0.6	0	0	0	0	0	0	0	0	0	0	0	0	0	0	10	0	0	0	0	0	0	0	0	0	0	0	0	0	0	0	0	0	0	0	0	0	0	0	0	0	0	0	0	0	0	0
ASV598	ATACCATCGTAGTCTCAACTATAAACTATGCCGACTTGGGATTGGAGGATGTGAATTCTTAATAACACCTTCAGCACCACATGAGAAATCAAAGTCTTTGGGTTCCGGGGGGAGTATGGTCGCAAGGCTGAAACTTAAAGGAATTGACGGAAGGGCACACAAGTAGTGGAGCCTGCGGCTTAATTTGACTCAACACGGGAAAACTTACCAGGTCCAGACATAGTAAGGATTGACAGATTGAGAGCTCTTTCTTGATTCTATGGGTGGTGGTGCATGGCCGTTCTTAGTTGGTGGAGTGATTTGTCTGGTTAATTCCGTTAACGAACGAGACCTCAGCTTGCTTTATAGTGTTGCGAATGGTTTTTCATTCGTATTTTGAC	D_0__Eukaryota;D_1__SAR;D_2__Stramenopiles;D_3__Labyrinthulomycetes	0.9	0	0	0	0	0	0	0	0	0	0	0	0	0	0	0	0	0	0	0	0	0	0	0	0	0	0	0	0	0	0	0	0	0	0	0	0	0	0	0	0	0	0	0	0	0	0
ASV599	ATACCATCGTAGTCTTAACAGTAAACTATGCCGACTTGCGATTGTTCGGGGACGTTTTAGTGCCTTGGGCAGCAGCACATGAGAAATCAAAGTTTTTGGGTTCCGGGGGGAGTATGGTCGCAAGGCTGAAACTTAAAGGCATTGACGGAAGGGCACCACCAGGAGTGGAGCCTGCGGCTTAATTTGACTCAACACGGGAAAACTTACCAGGTCCGGACATAGGAAGGATTGACAGATTGAGAGCTCTTTCTTGATTCTATGGGTGGTGGTGCATGGCCGTTCTTAGTTGGTGGAGCGATTTGTCTGGTTAATTCCGTTAACGAACGAGACCTCAGCCTGCTAAATAGTGTTGTTTTGAGTAATCAAGGCGATGTACTTCT	D_0__Eukaryota;D_1__SAR;D_2__Stramenopiles;D_3__Labyrinthulomycetes;D_4__Thraustochytriaceae;D_5__Thraustochytrium	0.8	0	0	0	0	0	0	0	0	0	0	0	0	0	0	0	0	0	0	0	0	0	0	0	0	0	0	0	0	0	0	0	0	0	0	0	0	0	0	10	0	0	0	0	0	0	0
ASV600	ATACCATCGTAGTCTTAACCATAAACTATGCCGACTAGGGATTGGCGGACGTTAATTAACGACTCCGTCAGCACCTTATGAGAAATCAAAGTCTTTGGGTTCCGGGGGGAGTATGGTCGCAAGGCTGAAACTTAAAGGAATTGACGGAAGGGCACCACCAGGAGTGGAGCCTGCGGCTTAATTTGACTCAACACGGGAAAACTTACCAGGTCCGGACATAGGAAGGATTGACAGATTGAGAGCTCTTTCTTGATTCTATGGGTGGTGGTGCATGGCCGTTCTTAGTTGGTGGAGTGATTTGTCTGGTTAATTCCGTTAACGAACGAGACCTCAGCCTGCTAAATAGTATGCATTTTCCTTGGAAAGTGTAAGACTTCTTA	D_0__Eukaryota;D_1__SAR;D_2__Stramenopiles;D_3__Labyrinthulomycetes;D_4__uncultured	0.6	0	0	0	0	0	0	10	0	0	0	0	0	0	0	0	0	0	0	0	0	0	0	0	0	0	0	0	0	0	0	0	0	0	0	0	0	0	0	0	0	0	0	0	0	0	0
ASV601	ATACCATCGTAGTCTTAACCATAAACTATGCCGACTAGGGATTGGTGGACGTTGTTTTGTTGACTCCATCAGCACCTCATGAGAAATCAAAGTCTTTGGGTTCCGGGGGGAGTATGGTCGCAAGGCTGAAACTTAAAGGAATTGACGGAAGGGCACCACCAGGAGTGGAGCCTGCGGCTTAATTTGACTCAACACGGGAAAACTTACCAGGTCCAGACATAGTAAGGATTGACAGATTGAGAGCTCTTTCTTGATTCTATGGGTGGTGGTGCATGGCCGTTCTTAGTTGGTGGAGTGATTTGTCTGGTTAATTCCGTTAACGAACGAGACCTCAGCCTACTAAATAGTACTGGTTATCGTTCGATAGCTAGGGACTTCTT	D_0__Eukaryota;D_1__SAR;D_2__Stramenopiles;D_3__Labyrinthulomycetes	0.9	0	0	0	0	0	0	0	0	0	0	10	0	0	0	0	0	0	0	0	0	0	0	0	0	0	0	0	0	0	0	0	0	0	0	0	0	0	0	0	0	0	0	0	0	0	0
ASV602	ATACCATCGTAGTCTTAACCATAAACTATGCCGACTTGGGATTAGCAGACGTTGTTTTTTGACTCTGTTAGCACCATATGAGAAATCAAAGTCTTTGGGTTCCGGGGGGAGTATGGTCGCAAGGCTGAAACTTAAAGGAATTGACGGAAGGGCACCACCAGGAGTGGAGCCTGCGGCTTAATTTGACTCAACACGGGAAAACTTACCAGGTCCAGACATAGTAAGGATTGACAGATTGAGAGCTCTTTCTTGATTCTATGGGTGGTGGTGCATGGCCGTTCTTAGTTGGTGGAGTGATTTGTCTGGTTAATTCCGTTAACGAACGAGACCTCAGCCCACTAAATAGTTGGGTTTATTTTACGATAGATGTAACTTCTTAG	D_0__Eukaryota;D_1__SAR;D_2__Stramenopiles;D_3__Labyrinthulomycetes;D_4__uncultured	0.8	0	0	0	0	0	0	0	0	0	0	0	0	0	0	0	0	0	0	0	0	0	0	0	0	0	0	0	0	0	0	0	0	0	0	0	0	0	0	0	0	0	0	0	0	0	0
ASV603	ATACCATCGTAGTCTTAACCGTAAACGATGCCGACTTGCGATTGTCCGATGGTTATTTTAGCCGTGGGCAGCAGCACATGAGAAATCAAAGTCTTTGGGTTCCGGGGGGAGTATGGTCGCAAGGCTGAAACTTAAAGGAATTGACGGAAGGGCACCACCAGGAGTGGAGCCTGCGGCTTAATTTGACTCAACACGGGAAAACTTACCAGGTCCAGACATAGGAAGGATTGACAGATTGAGAGCTCTTTCTTGATTCTATGGGTGGTGGTGCATGGCCGTTCTTAGTTGGTGGAGCGATTTGTCTGGTTAATTCCGTTAACGAACGAGACCACAGCCTACTAAATAGTATGATTTATGGTAACATAGGTTAAGACTTCTTA	D_0__Eukaryota;D_1__SAR;D_2__Stramenopiles;D_3__Labyrinthulomycetes;D_4__Thraustochytriaceae;D_5__uncultured;D_6__uncultured labyrinthulid;D_7__;D_8__;D_9__;D_10__;D_11__;D_12__;D_13__;D_14__	0.6	0	0	0	0	0	0	0	0	0	0	0	0	0	0	0	0	0	0	0	0	0	0	0	0	0	0	0	0	0	0	0	0	0	0	0	0	0	0	0	0	0	0	0	0	0	0
ASV604	ATACCATCGTAGTCTTAACCGTAAACTATGCCGACTTGCGATCGTCCGATGGCCGTAGTGGCCTTGGGCGGCAGCACATGAGAAATCAAAGTCTTTGGGTTCCGGGGGGAGTATGGTCGCAAGGCTGAAACTTAAAGGAATTGACGGAAGGGCACCACCAGGAGTGGAGCCTGCGGCTTAATTTGACTCAACACGGGAAAACTTACCAGGTCCAGACATAGGAAGGATTGACAGATTGAGAGCTCTTTCTTGATTCTATGGGTGGTGGTGCATGGCCGTTCTTAGTTGGTGGAGTGATTTGTCTGGTTAATTCCGTTAACGAACGAGACCACAGCCTACTAAATAGGTGTAGGTATGGCGACATACCTTGGCAGCTTCTT	D_0__Eukaryota;D_1__SAR;D_2__Stramenopiles;D_3__Labyrinthulomycetes;D_4__Thraustochytriaceae;D_5__Thraustochytrium	1	0	0	0	0	0	0	0	0	0	0	0	0	0	0	0	10	0	0	0	0	0	0	0	0	0	0	0	0	0	0	0	0	0	0	0	0	0	0	0	0	0	0	0	0	0	0
ASV605	ATACCATCGTAGTCTTAACCGTAAACTATGCCGACTTGCGATTGTCCAATGTTTGTTTTTATAGACGTGGGCAGCAGCACATGAGAAATCAAAGTCTTTGGGTTCCGGGGGGAGTATGGTCGCAAGGCTGAAACTTAAAGGAATTGACGGAAGGGCACCACCAGGAGTGGAGCCTGCGGCTTAATTTGACTCAACACGGGAAAACTTACCAGGTCCAGACATAGGAAGGATTGACAGATTGAGAGCTCTTTCTTGATTCTATGGGTGGTGGTGCATGGCCGTTCTTAGTTGGTGGAGTGATTTGTCTGGTTAATTCCGTTAACGAACGAGACCACAGCCTACTAAATAGTACGCTTTATGGTAACATAGGGTGAGACTTC	D_0__Eukaryota;D_1__SAR;D_2__Stramenopiles;D_3__Labyrinthulomycetes;D_4__Thraustochytriaceae	1	0	0	0	0	0	0	0	0	0	0	0	0	0	0	0	0	0	0	0	0	0	0	0	0	0	0	0	0	0	0	0	0	0	0	0	0	0	0	0	0	0	0	0	0	0	0
ASV606	ATACCATCGTAGTCTTAACCGTAAACTATGCCGACTTGCGATTGTCCGATGTTCGTAATGGACTTGGGCAGCAGCACATGAGAAATCAAAGTCTTTGGGTTCCGGGGGGAGTATGGTCGCAAGGCTGAAACTTAAAGGAATTGACGGAAGGGCACCACCAGGAGTGGAGCCTGCGGCTTAATTTGACTCAACACGGGAAAACTTACCAGGTCCAGACATAGGAAGGATTGACAGATTGAGAGCTCTTTCTTGATTCTATGGGTGGTGGTGCATGGCCGTTCTTAGTTGGTGGAGTGATTTGTCTGGTTAATTCCGTTAACGAACGAGACCACAGCCTACTAAATAGTTTAGCTGGTATGGCAACATACTTGTGGCTTCTT	D_0__Eukaryota;D_1__SAR;D_2__Stramenopiles;D_3__Labyrinthulomycetes;D_4__Thraustochytriaceae;D_5__Thraustochytrium	0.6	0	0	0	0	0	0	0	0	0	0	0	0	0	0	0	0	0	0	0	0	0	0	0	0	0	0	0	0	0	0	0	0	0	0	0	0	0	0	0	0	0	0	0	0	0	0
ASV607	ATACCATCGTAGTCTTAACCGTAAACTATGCCGACTTGCGATTGTCCGATGTTTGTTTTATAGACTTGGGCAGCAGCACATGAGAAATCAAAGTCTTTGGGTTCCGGGGGGAGTATGGTCGCAAGGCTGGAACTTAAAGGAATTGACGGAAGGGCACCACCAGGAGTGGAGCCTGCGGCTTAATTTGACTCAACACGGGAAAACTTACCAGGTCCAGACATAGGAAGGATTGACAGATTGAGAGCTCTTTCTTGATTCTATGGGTGGTGGTGCATGGCCGTTCTTAGTTGGTGGAGCGATTTGTCTGGTTAATTCCGTTAACGAACGAGACCACGGCCTACTAAATAGTACGTGTTATGGCAACATAGTACGAGACTTCT	D_0__Eukaryota;D_1__SAR;D_2__Stramenopiles;D_3__Labyrinthulomycetes;D_4__Thraustochytriaceae	1	0	0	0	0	0	0	0	0	0	0	0	0	0	0	0	0	0	0	0	0	0	0	0	0	0	0	0	0	0	0	0	0	0	0	0	0	0	0	0	0	0	0	0	0	0	0
ASV608	ATACCTTCGTAGTCTTAACAGTAAACTATGCCGACTTGCGATTGTTCGATGTTTGTATTTAGACGCGAGCAGCAGCACATGAGAAATCAAAGTCTTTGGGTTCCGGGGGGAGTATGGTCGCAAGGCTGAAACTTAAAGGAATTGACGGAAGGGCACCACCAGGAGTGGAGCCTGCGGCTTAATTTGACTCAACACGGGAAAACTTACCAGGGCCAGACATAAAGAGGATTGACAGATTGAGAGCTCTTTCTTGATTTTATGGGTGGTGGTGCATGGCCGTTCTTAGTTGGTGGAGCGATTTGTCTGGTTAATTCCGTTAACGAACGAGACCACAGCCTACTAAATAGTACGCGTTATGGTAACATAGTGTAAGACTTCTT	D_0__Eukaryota;D_1__SAR;D_2__Stramenopiles;D_3__Labyrinthulomycetes;D_4__Thraustochytriaceae	1	0	0	0	0	0	0	0	0	0	10	0	0	0	0	0	0	0	0	0	0	0	0	0	0	0	0	0	0	0	0	0	0	0	0	0	0	0	0	0	0	0	0	0	0	0	0
ASV590	ATACCATCGTAGTCCTAACTGTAAACTATGCCGACTTGCGATTGTCCGTCGTTGTGTTTTACTGTTAGACATGGGCAGCAGCACATGAGAAATCAAAGTTTTTGGGTTCCGGGGGGAGTATGGTCGCAAGGTTGAAACTTAAAGGAATTGACGGAAGGGCACCACCAGGAGTGGAGCCTGCGGCTTAATTTGACTCAACACGGGAAAACTTACCAGGTCCAGACATAGTAAGGATTGACAGATTGAGAGCTCTTTCTTGATTCTATGGGTGGTGGTGCATGGCCGTTCTTAGTTGGTGGAGTGATTTGTCTGGTTAATTCCGTTAACGAACGAGACCTCAGCCTACTAAATAGTGTTGCGTATCGCGAGATACGTATTTG	D_0__Eukaryota;D_1__SAR;D_2__Stramenopiles;D_3__Labyrinthulomycetes;D_4__Thraustochytriaceae;D_5__Thraustochytrium	0.8	0	0	0	0	0	0	0	0	0	0	0	0	0	0	0	0	0	0	9	1	0	0	0	0	0	0	0	0	0	0	0	0	0	0	0	0	0	0	0	0	0	0	0	0	0	0
ASV585	ATACCATCGTAGTCTTAACCGTAAACTATGCCGACTTGCGATTATCCGATGTTCGTAATGGACTTGGGTAGCAGCACATGAGAAATCAAAGTCTTTGGGTTCCGGGGGGAGTATGGTCGCAAGGCTGAAACTTAAAGGAATTGACGGAAGGGCACCACCAGGAGTGGAGCCTGCGGCTTAATTTGACTCAACACGGGAAAACTTACCAGGTCCAGACATAGGAAGGATTGACAGATTGAGAGCTCTTTCTTGATTCTATGGGTGGTGGTGCATGGCCGTTCTTAGTTGGTGGAGTGATTTGTCTGGTTAATTCCGTTAACGAACGAGACCACAGCCTACTAAATAGTTTAGTGGTATCGCAAGATACTGTTTCTGGCTTC	D_0__Eukaryota;D_1__SAR;D_2__Stramenopiles;D_3__Labyrinthulomycetes;D_4__Thraustochytriaceae	1	0	0	0	0	0	0	0	0	0	0	0	0	0	0	0	0	0	0	0	0	0	0	2	0	0	0	0	0	0	0	0	0	0	0	0	0	0	0	0	0	0	0	0	0	0	0
ASV588	ATACCATCGTAGTCTCAACTATAAACTATGCCGACTTGGGATTGGAGGATGTGAATTTTTAATAACTCCTTCAGCACCACATGAGAAATCAAAGTTTTTGGGTTCCGGGGGGAGTATGGTCGCAAGGCTGAAACTTAAAGGAATTGACGGAAGGGCACACAAGTAGTGGAGCCTGCGGCTTAATTTGACTCAACACGGGAAAACTTACCAGGTCCAGACATAGTAAGGATTGACAGATTGAGAGCTCTTTCTTGATTCTATGGGTGGTGGTGCATGGCCGTTCTTAGTTGGTGGAGTGATTTGTCTGGTTAATTCCGTTAACGAACGAGACCTCAGCTTGCTTTATAGTGGGGCAAATGATTTTTCATTTGTGTTTATCA	D_0__Eukaryota;D_1__SAR;D_2__Stramenopiles;D_3__Labyrinthulomycetes	0.9	0	0	0	0	0	0	0	0	0	8	0	0	0	0	0	0	0	0	0	0	0	0	0	0	0	0	0	0	0	0	0	0	0	0	0	0	0	0	2	0	0	0	0	0	0	0
ASV592	ATACCATCGTAGTCTTAACCGTAAACTATGCCGACTTGCGATTGTCCGACGTCCTCTTGGACTTGGGCAGCAGCACATGAGAAATCAAAGTCTTTGGGTTCCGGGGGGAGTATGGTCGCAAGGCTGAAACTTAAAGGAATTGACGGAAGGGCACCACCAGGAGTGGAGCCTGCGGCTTAATTTGACTCAACACGGGGAAACTTACCAGGTCCAGACATAGGAAGGATTGACAGATTGAGAGCTCTTTCTTGATTCTATGGGTGGTGGTGCATGGCCGTTCTTAGTTGGTGGAGTGATTTGTCTGGTTAATTCCGTTAACGAACGAGACCACAGCCTACTAAATAGCATGCGTTATGGCGACATAGCGTAGGCGCTTCTTA	D_0__Eukaryota;D_1__SAR;D_2__Stramenopiles;D_3__Labyrinthulomycetes;D_4__Thraustochytriaceae;D_5__Thraustochytrium	1	0	0	0	0	0	0	0	0	0	0	0	0	0	0	0	0	0	0	0	0	0	0	0	0	0	0	0	0	0	0	0	0	0	8	0	0	0	0	0	0	0	0	0	0	0	0
ASV582	ATACCATCGTAGTCTTAACCATAAACTATGCCGACTAGGGATTAGCGGGCGTTCTCTTTTATGACTCCGTTAGCACCTTATGAGAAATCAAAGTCTTTGGGTTCCGGGGGGAGTATGGTCGCAAGGCTGAAACTTAAAGGAATTGACGGAAGGGCACCACCAGGAGTGGAGCCTGCGGCTTAATTTGACTCAACACGGGAAAACTTACCAGGTCCGGACATAGTAAGGATTGACAGATTGAGAGCTCTTTCTTGATTCTATGGGTGGTGGTGCATGGCCGTTCTTAGTTGGTGGAGTGATTTGTCTGGTTAATTCCGTTAACGAACGAGACCTCAGCCTGCTAAATAGTATATGTTTTCTCACGAAAGCATAAGACTTCT	D_0__Eukaryota;D_1__SAR;D_2__Stramenopiles;D_3__Labyrinthulomycetes;D_4__uncultured	1	0	0	0	0	0	0	0	0	0	0	0	0	0	0	4	0	0	0	6	0	0	0	0	0	0	0	0	0	0	0	0	0	0	0	0	0	0	0	0	0	0	0	0	0	0	0
ASV591	ATACCATCGTAGTCTCAACTATAAACTATGCCGACTTGGGATTGGAGGATGTGAAATTTAATAACTCCTTCAGCACCACATGAGAAATCAAAGTTTTTGGGTTCCGGGGGGAGTATGGTCGCAAGGCTGAAACTTAAAGGAATTGACGGAAGGGCACACAAGTAGTGGAGCCTGCGGCTTAATTTGACTCAACACGGGAAAACTTACCAGGTCCAGACATAGTAAGGATTGACAGATTGAGAGCTCTTTCTTGATTCTATGGGTGGTGGTGCATGGCCGTTCTTAGTTGGTGGAGTGATTTGTCTGGTTAATTCCGTTAACGAACGAGACCTCAGCTTGCTTTATAGTGGCGCAAATGATTTTTCATTTGTGTTTTTCAC	D_0__Eukaryota;D_1__SAR;D_2__Stramenopiles;D_3__Labyrinthulomycetes	0.9	0	0	0	0	0	0	0	0	0	0	0	0	0	0	0	0	0	0	0	0	0	0	6	0	0	0	0	0	4	0	0	0	0	0	0	0	0	0	0	0	0	0	0	0	0	0
ASV583	ATACCATCGTAGTCTTAACCATAAACTATGCCGACTAGGGATTAGCAGATTTGTTATTTAATGACTCTGTTAGCACCTTATGAGAAATCACAAGTCTTTGGGTTCCGGGGGGAGTATGATCGCAAGGTTGAAACTTAAAGGAATTGACGGAAGGGCACCACCAGGAGTGGAGCCTGCGGCTTAATTTGACTCAACACGGGAAAACTTACCAGGTCCAGACATAGTAAGGATTGACAGATTGAGAGCTCTTTCTTGATTCTATGGGTGGTGGTGCATGGCCGTTCTTAGTTGGTGGAGTGATTTGTCTGGTTAATTCCGATAACGAACGAGACCTCAGCCTATTAAATAGTATGCATTTTTTCACAAAAGTGTAATTTACT	D_0__Eukaryota;D_1__SAR;D_2__Stramenopiles;D_3__Labyrinthulomycetes;D_4__uncultured	1	0	0	0	0	0	0	0	0	0	0	0	0	0	0	0	0	0	0	0	0	0	0	0	5	0	0	0	0	0	0	0	0	0	0	0	0	0	0	0	0	0	0	0	0	0	0
ASV612	ATACCATCGTAGTTCAAATAGTAAACTATGCCGACTTGCAATTGTCACATGTCTTTCGAGAGTGTGGCAGGGGCACATGAGAAATCAAAGTCTTTGGGTTCCGGGGGGAGTATGGTCGCAAGGCTGAAACTTAAAGGAATTGACGGAAGGGCACACAAGGAGTGGAGCCTGCGGCTTAATTTGACTCAACACGGGAAAACTTACCAGGTCCAGACATAGGAAGGATTGACAGATTGAGAGCTCTTTCTTGATTCTATGGGTGGTGGTGCATGGCCGTTCTTAGTTGGTGGATTGATTTGTCTGGTTTATTCCGTTAACGAACGAGACCACAGCCTACTAAATAGCTGTGTTTATTGCGAGATAGATAGGTAGCTTCTTAG	D_0__Eukaryota;D_1__SAR;D_2__Stramenopiles;D_3__Labyrinthulomycetes;D_4__Thraustochytriaceae	1	0	0	0	0	0	0	0	0	0	0	0	0	0	0	0	0	0	0	0	0	0	0	0	0	0	0	9	0	0	0	0	0	0	0	0	0	0	0	0	0	0	0	0	0	0	0
ASV614	ATACCATCGTAGTCTTAACCGTAAACTATGCCGACTTGCGATTGTCCGATGTTTTCTTTTTATATAGACGCGGGCAGCAGCACATGAGAAATCAAAGTCTTTGGGTTCCGGGGGGAGTATGGTCGCAAGGCTGAAACTTAAAGGAATTGACGGAAGGGCACCACCAGGAGTGGAGCCTGCGGCTTAATTTGACTCAACACGGGAAAACTTACCAGGTCCAGACATAGGAAGGATTGACAGATTGAGAGCTCTTTCTTGATTCTATGGGTGGTGGTGCATGGCCGTTCTTAGTTGGTGGAGTGATTTGTCTGGTTAATTCCGTTAACGAACGAGACCACAGCCTACTAAATAGTACGCTCTATGGTAACATAGTGTGAGAC	D_0__Eukaryota;D_1__SAR;D_2__Stramenopiles;D_3__Labyrinthulomycetes;D_4__Thraustochytriaceae	1	0	0	0	0	0	0	0	0	0	0	0	0	0	0	0	0	0	0	0	0	0	0	0	0	0	0	0	0	0	0	0	0	0	0	0	0	0	0	0	0	0	0	0	0	0	0
ASV615	ATACCATCGTAGTCCTAACCATAAACGATGCCGACTCGGGATCCCGGAACGTTATTTTTATGACATTCGGGGCACCGTATGAGAAATCAAAGTCTTTGGGTTCCGGGGGGAGTATGGTCGCAAGGCTGAAACTTAAAGGAATTGACGGAAGGGCACCACAAGACGTGGAGCCTGCGGCTTAATTTGACTCAACACGGGAAAACTTACCAGGTCCAGACATAGGAAGGATTGACAGATTGAGAGCTCTTTCTTGATTCTATGGGTGGTGGTGCATGGCCGTTCTTAGTTGGTGGAGTGATTTGTCTGGTTGATTCCGTTAACGAACGAGACCTCAGTTTACTAAATAGAGTTTGGTTTCTCACGAAACTATTTAATCTTCT	D_0__Eukaryota;D_1__SAR;D_2__Stramenopiles;D_3__Labyrinthulomycetes;D_4__uncultured	0.9	0	0	0	0	0	0	0	0	0	0	0	0	0	0	0	0	0	0	0	0	0	0	0	0	0	0	0	0	0	0	0	0	0	0	0	0	0	0	0	0	0	0	0	0	0	0
ASV617	ATACCATCGTAGTCTTAACCATAAACTATGCCGACTAGGGATTAGCAGGCGTTCTCTTTTATGACTCTGCTAGCACCTTATGAGAAATCAAAGTCTTTGGGTTCCGGGGGGAGTATGGTCGCAAGGCTGAAACTTAAAGGAATTGACGGAAGGGCACCACCAGGAGTGGAGCCTGCGGCTTAATTTGACTCAACACGGGAAAACTTACCAGGTCCGGACATAGTAAGGATTGACAGATTGAGAGCTCTTTCTTGATTCTATGGGTGGTGGTGCATGGCCGTTCTTAGTTGGTGGAGTGATTTGTCTGGTTAATTCCGTTAACGAACGAGACCTCAGCCTGCTAAATAGTATGCTCTTTCTCACGAAAGCGTAAGACTTCT	D_0__Eukaryota;D_1__SAR;D_2__Stramenopiles;D_3__Labyrinthulomycetes;D_4__uncultured	0.9	0	0	0	0	0	0	0	0	0	0	0	0	0	0	0	0	0	0	0	0	0	0	9	0	0	0	0	0	0	0	0	0	0	0	0	0	0	0	0	0	0	0	0	0	0	0
ASV618	ATACCATCGTAGTCTTAACCGTAAACTATGCCGACTTGCGATCGTCCGATGGCCGTTGTGGCCTTGGGCGGCAGCACATGAGAAATCAAAGTCTTTGGGTTCCGGGGGGAGTATGGTCGCAAGGCTGAAACTTAAAGGAATTGACGGAAGGGCACCACCAGGAGTGGAGCCTGCGGCTTAATTTGACTCAACACGGGAAAACTTACCAGGTCCAGACATAGGAAGGATTGACAGATTGAGAGCTCTTTCTTGATTCTATGGGTGGTGGTGCATGGCCGTTCTTAGTTGGTGGAGTGATTTGTCTGGTTAATTCCGTTAACGAACGAGACCACAGCCTACTAAATAGGTGCGCGTATGGCAACATACGTTCTTTTGCAGCT	D_0__Eukaryota;D_1__SAR;D_2__Stramenopiles;D_3__Labyrinthulomycetes;D_4__Thraustochytriaceae;D_5__Thraustochytrium	0.9	0	0	0	0	0	0	0	0	0	0	0	0	0	0	0	0	0	0	0	0	0	0	0	0	0	0	0	0	0	0	0	0	0	0	0	0	0	0	0	0	0	0	0	0	9	0
ASV619	ATACCATCGTAGTCTTAACCGTAAACTATGCCGACTTGCGATTGTCCGATGTTCGTAATGGACTTGGGCAGCAGCACATGAGAAATCAAAGTCTTTGGGTTCCGGGGGGAGTATGGTCGCAAGGCTGAAACTTAAAGGAATTGACGGAAGGGCACCACCAGGAGTGGAGCCTGCGGCTTAATTTGACTCAACACGGGAAAACTTACCAGGTCCAGACATAGGAAGGATTGACAGATTGAGAGCTCTTTCTTGATTCTATGGGTGGTGGTGCATGGCCGTTCTTAGTTGGTGGAGTGATTTGTCTGGTTAATTCCGTTAACGAACGAGACCACAGCCTACTAAATAGTTTAGTAGTATCGCAAGATACTGATTTCTGGCTT	D_0__Eukaryota;D_1__SAR;D_2__Stramenopiles;D_3__Labyrinthulomycetes;D_4__Thraustochytriaceae	1	0	0	0	0	0	0	0	0	0	0	0	0	0	0	0	0	0	0	0	0	0	0	0	0	0	0	9	0	0	0	0	0	0	0	0	0	0	0	0	0	0	0	0	0	0	0
ASV620	ATACCATCGTAGTCTAAACAGTAAACTATGCCGACTTGCGATTGTTTAATGGTGTTTTTTTAATTAAATATTGCCATAAGCAGGAGCATATGAGAAATCATAAGTCTTTGGGTTCCGGGGGGAGTATGGTCGCAAGATTGAAACTTAAAAGAATTGACGGAAGGGCACCACCAGGAGTGGAGCCTGCAGCTTAATTTGACTCAACACGGGAAAACTTACCAGGTCCGGACATAAGAAGGATTGACAGATTGAGAGCTCTTTCTTGATTTTATGGGTGGTGGTGCATGGCCGTTCTTAGTTGGTGGTTTGAATTGTCTGGTTAATTCCGTTAACGAACGAGACCTCGGCCTACTAAATAGTATTATATAGAGTAATTTATA	D_0__Eukaryota;D_1__SAR;D_2__Stramenopiles;D_3__Labyrinthulomycetes;D_4__Thraustochytriaceae	1	0	0	0	0	9	0	0	0	0	0	0	0	0	0	0	0	0	0	0	0	0	0	0	0	0	0	0	0	0	0	0	0	0	0	0	0	0	0	0	0	0	0	0	0	0	0
ASV622	ATACCATCGTAGTCTAGACAGTAAACTATACCGACTTGCGATTGTCCGATGTTTTTTTATAGACGTGGGCAGCAGCACATGAGAAATCAAAGTCTTTGGGTTCCGGGGGGAGTATGGTCGCAAGGCTGAAACTTAAAGGAATTGACGGAAGGGCACCACCAGGAGTGGAGCCTGCGGCTTAATTTGACTCAACACGGGAAAACTTACCAGGGCCAGACATGTGAAGGATTGACAGATTGAGATCTCTCTCTTGATTATATGGGTGGTGGTGCATGGCCGTTCTTAGTTGGTGGAGCGATTTGTCTGGTTAATTCCGTTAACGAACGAGACCTCAGCCTACTAAATAGTACGCGTTATGGTAACATAGTGTGAGACTTCTT	D_0__Eukaryota;D_1__SAR;D_2__Stramenopiles;D_3__Labyrinthulomycetes;D_4__Thraustochytriaceae	1	0	0	0	0	0	0	0	0	0	0	0	0	0	0	0	0	0	0	0	0	0	0	0	0	0	0	0	0	0	0	0	0	0	9	0	0	0	0	0	0	0	0	0	0	0	0
ASV623	ATACCATCGTAGTCTTAACCATAAACTATGCCGACTAGGGATTGGCGGACGTTAACTTAATGACTCCGTCAGCACCTCATGAGAAATCAAAGTCTTTGGGTTCCGGGGGGAGTATGGTCGCAAGGCTGAAACTTAAAGGAATTGACGGAAGGGCACCACCAGGAGTGGAGCCTGCGGCTTAATTTGACTCAACACGGGAAAACTTACCAGGTCCAGACATAGTAAGGATTGACAGATTGAGAGCTCTTTCTTGATTCTATGGGTGGTGGTGCATGGCCGTTCTTAGTTGGTGGAGTGATTTGTCTGGTTAATTCCGTTAACGAACGAGACCTCAGCCTACTAAATAGTGGCGCCTTTCTCACGAAAGGCTGTCGACTTCT	D_0__Eukaryota;D_1__SAR;D_2__Stramenopiles;D_3__Labyrinthulomycetes;D_4__uncultured	0.9	0	0	0	0	0	0	0	0	0	0	0	0	0	0	0	0	0	0	0	0	0	0	0	0	0	9	0	0	0	0	0	0	0	0	0	0	0	0	0	0	0	0	0	0	0	0
ASV624	ATACCATCGTAGTCTTAACCATAAACTATGCCGACTAGGGATTGGCGGACGTTCTCAAATGACTCCGTCAGCACCTTATGAGAAATCAAAGTCTTTGGGTTCCGGGGGGAGTATGGTCGCAAGGCTGAAACTTAAAGGAATTGACGGAAGGGCACCACCAGGAGTGGAGCCTGCGGCTTAATTTGACTCAACACGGGAAAACTTACCAGGTCCAGACATAGTAAGGATTGACAGATTGAGAGCTCTTTCTTGATTCTATGGGTGGTGGTGCATGGCCGTTCTTAGTTGGTGGAGTGATTTGTCTGGTTAATTCCGTTAACGAACGAGACTTCAGCCTACTAAATAGTGATGCGATCCTCACGGATCGTAGGACACTTCTT	D_0__Eukaryota;D_1__SAR;D_2__Stramenopiles;D_3__Labyrinthulomycetes	0.8	0	0	0	0	0	0	0	0	0	0	0	0	9	0	0	0	0	0	0	0	0	0	0	0	0	0	0	0	0	0	0	0	0	0	0	0	0	0	0	0	0	0	0	0	0	0
ASV625	ATACCATCGTAGTCTTAACCATAAACTATGCCGACTAGGGATTGGTGAACGTTTTTTTCACGTCATCAGTACCTCGTGAGAAATCAAAGTCTTTGGGTTCTGGGGGGAGTATGGTCGCAAGGCTGAAACTTAAAGGAATTGACGGAAGGGCACCACCAGGAGTGGAGCCTGCGGCTTAATTTGACTCAGCACGGGAAAACTTACCAGGTCCAGACATAAGAAGGATTGACAGATTGAGCTCTTTCATGATTTTATGGGTGGTGGTGCATGGCCGTTCTTAGTTGGTGGAGTGATTTGTCTGGTTAATTCCGTTAACGAACGAGACCTCAGCCTACTAAATAGGCTGTTCATTTTCGAATGGATAGGCTTCTTAGAGGGAC	D_0__Eukaryota;D_1__SAR;D_2__Stramenopiles;D_3__Labyrinthulomycetes;D_4__Labyrinthulaceae;D_5__Labyrinthula	0.9	0	0	0	0	0	0	0	0	0	9	0	0	0	0	0	0	0	0	0	0	0	0	0	0	0	0	0	0	0	0	0	0	0	0	0	0	0	0	0	0	0	0	0	0	0	0
ASV626	ATACCATCGTAGTCTTAACCGTAAACTATGCCGACTTGCGATTGTCCGATGTTGTTTATAGACGCGGGCAGCAGCACATGAGAAATCAAAGTTTTTGGGTTCCGGGGGGAGTATGGTCGCAAGGCTGAAACTTAAAGGAATTGACGGAAGGGCACCACCAGGAGTGGAGCCTGCGGCTTAATTTGACTCAACACGGGAAAACTTACCAGGTCCAGACATAGGAAGGATTGACAGATTGAGAGCTCTTTCTTGATTCTATGGGTGGTGGTGCATGGCCGTTCTTAGTTGGTGGAGCGATTTGTCTGGTTAATTCCGTTAACGAACGAGACCACCGCCTACTAAATAGTACAATTTATGGTAACATAGATTGAGACTTCTTA	D_0__Eukaryota;D_1__SAR;D_2__Stramenopiles;D_3__Labyrinthulomycetes;D_4__Thraustochytriaceae	1	0	0	0	0	0	0	0	0	0	0	0	0	0	0	0	0	0	0	0	0	0	0	0	9	0	0	0	0	0	0	0	0	0	0	0	0	0	0	0	0	0	0	0	0	0	0
ASV627	ATACCATCGTAGTCTTAACCGTAAACTATGCCGACTTGCGATTGTCCGATGTTTATTTTAGACGCGGGCAGCAGCACATGAGAAATCAAAGTCTTTGGGTTCCGGGGGGAGTATGGTCGCAAGGCTGAAACTTAAAGGAATTGACGGAAGGGCACCACAAGGAGTGGAGCCTGCGGCTTAATTTGACTCAACACGGGAAAACTTACCAGGTCCAGACATAGGAAGGATTGACAGATTGAGAGCTCTTTCTTGATTCTATGGGTGGTGGTGCATGGCCGTTCTTAGTTGGTGGAGCGATTTGTCTGGTTAATTCCGTTAACGAACGAGACCACAGCCTACTAAATAGTACTGGCTATGGTAACATAGTCTGAGACTTCTTA	D_0__Eukaryota;D_1__SAR;D_2__Stramenopiles;D_3__Labyrinthulomycetes;D_4__Thraustochytriaceae	1	0	0	0	0	0	0	0	0	0	0	0	0	0	0	0	0	0	9	0	0	0	0	0	0	0	0	0	0	0	0	0	0	0	0	0	0	0	0	0	0	0	0	0	0	0	0
ASV609	ATACCATCGTAGTCTTAACCATAAACTATGCCGACTGAGGATTCTCTAGTATTGTATATGATCTAGGGAGCACTCCATGAGAAATCAAAGTCTTTGGGTTCCGGGGGGAGTATGGTCGCAAGGCTGAAACTTAAAGGAATTGACGGAAGGGCACCACCAGGAGTGGAGCCTGCGGCTTAATTTGACTCAACACGGGAAAACTTACCAGGTCCAGACATAGTAAGGATTGACAGATTGAGAGCTCTTTCTTGATTCTATGGGTGGTGGTGCATGGCCGTTCTTAGTTGGTGGAGTGATTTGTCTGGTTAATTCCGTTAACGAACGAGACCTCAGCCTATTAAATAGACGTTATTATAGTAATATAGTAAATTGTGCTTCTT	D_0__Eukaryota;D_1__SAR;D_2__Stramenopiles;D_3__Labyrinthulomycetes;D_4__Thraustochytriaceae;D_5__Aplanochytrium	0.7	0	0	0	0	0	0	0	0	0	0	0	0	0	0	0	0	0	0	0	0	0	0	2	0	0	0	0	0	0	0	0	0	0	0	0	0	0	0	0	0	0	0	0	0	0	0
ASV616	ATACCATCGTAGTCTTAACCATAAACTATGCCGACTAGGGATTAGCGGACGTTATATGAATGACTTCGTTAGCACCTTATGAGAAATCAAAGTCTTTGGGTTCCGGGGGGAGTATGGTCGCAAGGCTGAAACTTAAAGGAATTGACGGAAGGGCACCACCAGGAGTGGAGCCTGCGGCTTAATTTGACTCAACACGGGAAAACTTACCAGGTCCAGACATAGTAAGGATTGACAGATTGAGAGCTCTTTCTTGATTCTATGGGTGGTGGTGCATGGCCGTTCTTAGTTGGTGGAGTGATTTGTCTGGTTAATTCCGTTAACGAACGAGACCTCAGCCTACTAAATAGTGTGTATTTTCTCACGAAAGTATTCAACTTCTT	D_0__Eukaryota;D_1__SAR;D_2__Stramenopiles;D_3__Labyrinthulomycetes;D_4__uncultured	0.8	7	0	0	0	0	0	0	0	0	0	0	0	0	2	0	0	0	0	0	0	0	0	0	0	0	0	0	0	0	0	0	0	0	0	0	0	0	0	0	0	0	0	0	0	0	0
ASV621	ATACCATCGTAGTCTAAACCATAAACTATGCCGACTCGGGATTGTATATAGTTTTATTGACGTATGCAGCACCGTACGCGAAAGCAAAGTCTTTGGGTTCTGGGGGGAGTATGGTCGCAAGGCTGAAACTTAAAGGAATTGACGGAAGGGCACCATCAGGCGTGGAGCCTGCGGCTCAATTTGACTCAACTCGGGAAAACTTAGCAGGGCAGGACAAAAGTAGGATTGACAGATTGAGAGCTCTTTCTTGATTCTTTGGGTGGTGGTGCATGGCCGTTTTTAGTTGGTGGTGTGAATTGTCTGGTTAATTCCGTTAACGAACGAGACCTCGACCTACTAAATAGCAGATCCATTTTAAAATGGTGAATAAGCTTCTTAGA	D_0__Eukaryota;D_1__SAR;D_2__Stramenopiles;D_3__Labyrinthulomycetes	0.8	0	0	0	0	0	0	0	0	0	0	2	0	0	7	0	0	0	0	0	0	0	0	0	0	0	0	0	0	0	0	0	0	0	0	0	0	0	0	0	0	0	0	0	0	0	0
ASV610	ATACCATCGTAGTCTCAACTATAAACTATGCCGACTTGGGATTGGAGGGTGTGAATTTAATAACCCCTTCAGCACCACATGAGAAATCAAAGTCTTTGGGTTCCGGGGGGAGTATGGTCGCAAGGCTGAAACTTAAAGGAATTGACGGAAGGGCACACAAGTAGTGGAATCTGCGGCTTAATTTGACTCAACACGGGAAAACTTACCAGGTCCAGACATAGTAAGGATTGACAGATTGAGAGCTCTTTCTTGATTCTATGGGTGGTGGTGCATGGCCGTTCTTAGTTGGTGGAGTGATTTGTCTGGTTAATTCCGTTAACGAACGAGACCTCAGCTTGCTTTATAGTGTTGCTAATGCGTTTGCATTGGTATTTTTGACA	D_0__Eukaryota;D_1__SAR;D_2__Stramenopiles;D_3__Labyrinthulomycetes	0.8	0	0	0	0	0	0	0	0	0	0	0	0	0	0	0	0	0	0	0	0	0	0	0	0	0	0	0	0	0	4	0	0	0	0	0	0	0	0	0	0	0	0	0	0	0	0
ASV611	ATACCGTTGTAGTCCTAACCGTAAACGATGCCGACTGCCAATTGTTGAGGATTATTTTTAGTCTTCAGCAGCGGGCGAGAGAAATCGAAGTCTTTGGGTTCTGGGGGGAGTATGAGCGCAAGCTTGAAACTTAAAGGAATTGACGGAAGGGCACACCAGAGGTGGAGCTTGCGGCTTAATTTGACTCAACACGGGAAAACTTACCAGGGTCGGACTTTTGCAGGATTGACAGATTAATAGCTCTTTCATGATTAAAAGGGTGGTGGTGCATGGCCGTTCGTAGTTGGTGGAGTGATTTGTCTGGTTAATTCCGTTAACGAACGAGACCACGTTTGTATAATAGGACCGTCGTCTTACGACGAACGAAACCTTCTTTACAA	D_0__Eukaryota;D_1__SAR;D_2__Stramenopiles;D_3__Labyrinthulomycetes;D_4__Thraustochytriaceae;D_5__Aurantiochytrium	0.7	0	0	0	0	4	0	0	0	0	0	0	0	0	0	0	0	0	0	0	0	0	0	0	0	0	0	0	0	0	4	0	0	0	0	0	0	0	0	1	0	0	0	0	0	0	0
ASV613	ATACCATCGTAGTCTTAACCGTAAACTATGCCGACTTGGAATCGCCCAGTGTCTATTTTTTGTGTGACTTGGGCGGCGCCACATGCGAAAGCAAAGTCTTTGGGTTCCGGGGGGAGTATGGTCGCAAGGCTGAAACTTAAAGGAATTGACGGAAGGGCACCACCAGGAGTGGAGCCTGCGGCTTAATTTGACTCAACACGGGGAAACTTACCAGGTCCGGACATAAGAAGGATTGACAGATTGAGAGCTCTTTCTTGATTTTATGGGTGGTGGTGCATGGCCGTTCTTAGTTGGTGGAGTGATTTGTCTGGTTTATTCCGTTAACGAACGAGACCTCGGCCTACTAAATAGTACTGCTTATGGAAACATAGGTAGAGACT	D_0__Eukaryota;D_1__SAR;D_2__Stramenopiles;D_3__Labyrinthulomycetes;D_4__Thraustochytriaceae	1	0	0	0	0	0	0	0	0	0	4	0	0	0	0	0	0	0	0	0	0	0	0	0	0	0	0	0	0	0	0	0	0	0	0	0	0	0	0	0	0	0	0	0	1	0	0
ASV629	ATACCATCGTAGTCTTAACCATAAACTATGCCGACTAGGGATTGGCGGACGTTATTTGAACGACTCCGTCAGCACCTTGTGAGAAATCAAAGTCTTTGGGTTCCGGGGGGAGTATGGTCGCAAGGCTGAAACTTAAAGGAATTGACGGAAGGGCACCACCAGGAGTGGAGCCTGCGGCTTAATTTGACTCAACACGGGAAAACTTACCAGGTCCGGACATAGTAAGGATTGACAGATTGAGAGCTCTTTCTTGATTCTATGGGTGGTGGTGCATGGCCGTTCTTAGTTGGTGGAGTGATTTGTCTGGTTAATTCCGTTAACGAACGAGACCTCAGCCTGCTAAATAGTACGCGGTTTCTCCCGAAACGGCGCGACTTCTT	D_0__Eukaryota;D_1__SAR;D_2__Stramenopiles;D_3__Labyrinthulomycetes;D_4__uncultured	0.6	0	0	0	0	0	0	0	0	0	0	0	0	0	0	0	0	0	0	0	0	0	0	0	0	0	0	0	0	0	0	0	0	0	0	0	0	0	0	0	0	0	0	0	0	0	0
ASV630	ATACCATCGTAGTCTCAACTATAAACTATGCCGACTTGGGATTGGAGGGCGTGAATTTTTTATAACTCCTTCAGCACCACATGAGAAATCAAAGTCTTTGGGTTCCGGGGGGAGTATGGTCGCAAGGCTGAAACTTAAAGGAATTGACGGAAGGGCACACAAGTAGTGGAGCCTGCGGCTTAATTTGACTCAACACGGGAAAACTTACCAGGTCCAGACATAGTAAGGATTGACAGATTGAGAGCTCTTTCTTGATTCTATGGGTGGTGGTGCATGGCCGTTCTTAGTTGGTGGAGTGATTTGTCTGGTTAATTCCGTTAACGAACGAGACCTTCACATGCTTTATAGTGATGCGAATGACTTTTCATTCGTAGTACACT	D_0__Eukaryota;D_1__SAR;D_2__Stramenopiles;D_3__Labyrinthulomycetes	0.7	0	0	0	0	0	0	0	0	0	0	0	0	0	0	0	0	0	8	0	0	0	0	0	0	0	0	0	0	0	0	0	0	0	0	0	0	0	0	0	0	0	0	0	0	0	0
ASV631	ATACCATCGTAGTCTTAACCATAAACTATGCCGACTTGGGATTGGTTGAAGTTGTTTTTATGACTCAACCAGCACCACATGAGAAATCAAAGTCTTTGGGTTCCGGGGGGAGTATGGTCGCAAGGCTGAAACTTAAAGGAATTGACGGAAGGGCACCACCAGGAGTGGAGCCTGCGGCTTAATTTGACTCAACACGGGAAAACTTACCAGGTCCAGACATAGTAAGGATTGACAGATTGAGAGCTCTTTCTTGATTCTATGGGTGGTGGTGCATGGCCGTTCTTAGTTGGTGGAGTGATTTGTCTGGTTAATTCCGTTAACGAACGAGACCTCAGCCTACTAAATAGTGTGTATATTCGAAAGAATGTATTCGACTTCTT	D_0__Eukaryota;D_1__SAR;D_2__Stramenopiles;D_3__Labyrinthulomycetes;D_4__Thraustochytriaceae;D_5__Aplanochytrium	1	0	0	0	0	0	0	0	0	0	0	0	0	0	0	0	0	0	0	0	0	0	0	0	0	0	0	0	0	0	0	0	0	0	0	0	0	0	0	0	0	0	0	0	0	0	0
ASV632	ATACCATCGTAGTCTTAACAGTAAACTATGCCGACTTGCGATTGTCCGATGTTTATTTTTGACGCGGGCAGCAGCACATGAGAAATCAAAGTCTTTGGGTTCCGGGGGGAGTATGGTCGCAAGGCTGAAACTTAAAGGAATTGACGGAAGGGCACCACCAGGAGTGGAGCCTGCGGCTTAATTTGACTCAACACGGGAAAACTTACCAGGTCCAGACATAAGAAGGATTGACAGATTGAGAGCTCTTTCTTGATTTTATGGGTGGTGGTGCATGGCCGTTCTTAGTTGGTGGAGCGATTTGTCTGGTTAATTCCGTTAACGAACGAGACCACAGCCTACTAAATAGTACGGTCTATGGTAACATAGTCTGAGACTTCTTA	D_0__Eukaryota;D_1__SAR;D_2__Stramenopiles;D_3__Labyrinthulomycetes;D_4__Thraustochytriaceae	1	0	0	0	0	0	0	0	0	0	0	0	0	0	0	0	0	0	0	0	0	0	0	0	0	0	0	8	0	0	0	0	0	0	0	0	0	0	0	0	0	0	0	0	0	0	0
ASV633	ATACCATCGTAGTCTTAACAGTAAACTATGCCGACTTGCGATTGTCCGATGATGTATATGTCTTGGGCAGCAGCAAATGAGAAATCAAAGTTTTTGGGTTCCGGGGGGAGTATGGTCGCAAGGCTGAAACTTGAAGGAATTGACGGAAGGGCACCACCAGGAGTGGAGCCTGCGGCTTAATTTGACTCAACACGGGAAAACTTACCAGGTCCGGACATAAGAAGGATTGACAGATTGAAAGCTCTTTCTTGATTTTATGGGTGGTGGTGCATGGCCGTTCTTAGTTGGTGGAGTGATTTGTCTGGTTAATTCCGTTAACGAACGAGACCTCAGCCTATTAAATAGTCGCGTTTATTGCAAGATAGGCGTGTGACTTCTTA	D_0__Eukaryota;D_1__SAR;D_2__Stramenopiles;D_3__Labyrinthulomycetes;D_4__Thraustochytriaceae;D_5__Thraustochytrium	0.8	0	0	0	0	0	0	0	0	0	0	0	0	0	0	0	0	0	0	0	0	0	0	0	0	0	0	8	0	0	0	0	0	0	0	0	0	0	0	0	0	0	0	0	0	0	0
ASV634	ATACCATCGTAGTCTTAACCATAAACTATGCCGACTTGGGATTGGTGAAGTTTTTTAATGTCTTCATCAGCACCATATGAGAAATCAAAGTCTTTGGGTTCCGGGGGGAGTATGGTCGCAAGGCTGAAACTTAAAGGAATTGACGGAAGGGCACCACCAGGAGTGGAGCCTGCGGCTTAATTTGACTCAACACGGGAAAACTTACCAGGTCCAGACATATGTGAGGATTGACAGATTGATAGTTCTTTCTTGATTCTATGGGTGGTGGTGCATGGCCGTTCTTAGTTGGTGGAGTGATTTGTCTGGTTAATTCCGTTAACGAACGAGACCTCGGCCTACTAAATAGTGGGCATTTTCTCACGAAAGTGACACACTTCTTA	D_0__Eukaryota;D_1__SAR;D_2__Stramenopiles;D_3__Labyrinthulomycetes;D_4__uncultured	0.8	0	0	0	0	0	0	0	0	0	0	0	0	0	0	0	0	0	0	0	0	0	0	0	0	0	0	0	0	0	0	0	0	0	8	0	0	0	0	0	0	0	0	0	0	0	0
ASV635	ATACCATCGTAGTCTTAACTGTAAACTATGCCGACTTGCGATTGTCCGTCGTTGTGTTTTAGACATGGGCAGCAGCACATGAGAAATCAAAGTTTTTGGGTTTCGGGGGGAGTATGGTCGCAAGGTTGAAACTTAAAGGAATTGACGGAAGGGCACCACCAGGAGTGGAGCCTGCGGCTTAATTTGACTCAACACGGGAAAACTTACCAGGTCCAGACATAGTAAGGATTGACAGATTGAGAGCTCTTTCTTGATTCTATGGGTGGTGGTGCATGGCCGTTCTTAGTTGGTGGAGTGATTTGTCTGGTTAATTCCGTTAACGAACGAGACCTCAGCCTACTAATTAGTGTTGCGTATCGCGAGATACGTATTTGATACTT	D_0__Eukaryota;D_1__SAR;D_2__Stramenopiles;D_3__Labyrinthulomycetes;D_4__Thraustochytriaceae;D_5__Thraustochytrium	0.8	0	0	0	0	0	0	0	0	0	0	0	0	0	0	0	0	0	0	0	0	0	0	0	0	0	0	8	0	0	0	0	0	0	0	0	0	0	0	0	0	0	0	0	0	0	0
ASV636	ATACCATCGTAGTCTCAACTATAAACTATGCCGACTTGGGATTGGAGGATGTGAATTTAATAACTCCTTCAGCACCACATGAGAAATCAAAGTCTTTGGGTTCCGGGGGGAGTATGGTCGCAAGGCTGAAACTTAAAGGAATTGACGGAAGGGCACACAAGTAGTGGAATCTGCGGCTTAATTTGACTCAACACGGGAAAACTTACCAGGTCCAGACATAGTAAGGATTGACAGATTGAGAGCTCTTTCTTGATTCTATGGGTGGTGGTGCATGGCCGTTCTTAGTTGGTGGAGTGATTTGTCTGGTTAATTCCGTTAACGAACGAGACCTCAGCTTGCTTTATAGTGTTGCAAATGCGTTTGCATTTGTATCTTTTTTA	D_0__Eukaryota;D_1__SAR;D_2__Stramenopiles;D_3__Labyrinthulomycetes	0.9	0	0	0	0	0	0	0	0	0	0	0	0	0	0	0	0	0	0	0	0	0	0	0	0	0	0	0	0	0	0	0	0	0	0	0	0	0	0	0	0	0	0	0	0	0	0
ASV637	ATACCATCGTAGTCTTAACCGTAAACTATGCCGACTTGCGATTGTCCGATGTTTGTTTTTTAGACGCGGGCAGCAGCACATGAGAAATCAAAGTCTTTGGGTTCCGGGGGGAGTATGGTCGCAAGGCTGAAACTTAAAGGAATTGACGGAAGGGCACCACCAGGAGTGGAGCCTGCGGCTTAATTTGACTCAACACGGGAAAACTTACCAGGGCCAGACATAAAGAGGATTGACAGATTGAGAGCTCTTTCTTGATTTTATGGGTGGTGGTGCATGGCCGTTCTTAGTTGGTGGAGCGATTTGTCTGGTTAATTCCGTTAACGAACGAGACCACAGCCTACTAAATAGTACTGGCTATGGTAACATAGTCTTGAGACTTC	D_0__Eukaryota;D_1__SAR;D_2__Stramenopiles;D_3__Labyrinthulomycetes;D_4__Thraustochytriaceae	1	0	0	0	0	0	0	0	0	0	0	0	0	0	0	0	0	0	0	0	0	0	0	0	0	0	0	0	0	0	0	0	0	0	0	0	0	0	0	0	0	0	0	0	0	0	0
ASV638	ATACCATCGTAGTCTTAACCATAAACTATGCCGACTAGGGATTAGTAAATGTTATTTAATGACTTTATTAGCACCTTATGAGAAATCACAAGTCTTTGGGTTCCGGGGGGAGTATGGTCGCAAGGCTGAAACTTAAAGGAATTGACGGAAGGTCACCACCAGGAGTGGATTGTGCGGCTTAATTTGACTCAACACGGGAAAACTTACCAGGTCCAGACATAGTAAGGATTGACAGATTGAGAGCTCTTTCTTGATTCTATGGGTGGTGGTGCATGGCCGTTCTTAGTTGGTGGAGTGATTTGTCTGGTTAATTCCGATAACGAACGAGACCTCAGCCTACTAAATAGTATATCTTTTTTAACGAAAGGATAATTACTTCT	D_0__Eukaryota;D_1__SAR;D_2__Stramenopiles;D_3__Labyrinthulomycetes;D_4__uncultured	0.9	0	0	0	0	0	0	0	0	0	0	0	0	0	0	0	0	0	0	0	0	0	0	0	0	0	0	0	0	0	0	0	0	0	0	0	0	0	0	0	0	0	0	0	0	0	0
ASV639	ATACCATCGTAGTCCTGGTAGTAAACTATGCCGACTTGCGATTGCAGGGTGTCTCTTTTTATTGACTCTTGCAGCAGCACATGAGAAATCAAAGTCTTTGGGGTCTGGGGGGAGTATGGTCGCAAGGCTGAAACTTAAAGGAATTGACGGAAGGGCACCACCAGGAGTGGAGCTTGCGGCTTAATTCGACTCAACACGGGAAAACTTACCAGGTCCGGACATAGGAAGGATTGACAGATTGAGAGCTCTTTCTTGATTCTATGGGTGGTGGTGCATGGCCGTTCTTAGTTGGTGGAGTGATTTGTCTGGTTAATTCCGTTAACGAACGAGACCTCAGCCTACTAAATAAGACTTGTTATGGCGACATAGCGTGAGCTTTC	D_0__Eukaryota;D_1__SAR;D_2__Stramenopiles;D_3__Labyrinthulomycetes;D_4__Thraustochytriaceae;D_5__Thraustochytrium	0.6	0	0	0	0	0	0	0	0	0	0	0	0	0	0	0	0	0	0	0	0	0	0	0	0	0	0	0	0	0	0	0	0	0	0	0	0	0	0	8	0	0	0	0	0	0	0
ASV640	ATACCATCGTAGTCTCAACTATAAACTATGCCGACTTGGGATTGGAGGATGTGAATTTTAATAACTCCTTCAGCACCACATGAGAAATCAAAGTTTTTGGGTTCCGGGGGGAGTATGGTCGCAAGGCTGAAACTTAAAGGAATTGACGGAAGGGCACACAAGTAGTGGAGCCTGCGGCTTAATTTGACTCAACACGGGAAAACTTACCAGGTCCAGACATAGTAAGGATTGACAGATTGAGAGCTCTTTCTTGATTCTATGGGTGGTGGTGCATGGCCGTTCTTAGTTGGTGGAGTGATTTGTCTGGTTAATTCCGTTAACGAACGAGACCTCAGCTTGCTTTATAGTGAGGCAAATGATTTTTCATTTGTGTTTATCAC	D_0__Eukaryota;D_1__SAR;D_2__Stramenopiles;D_3__Labyrinthulomycetes	0.9	0	0	0	0	0	0	0	0	0	0	0	0	0	0	0	0	0	0	0	0	0	0	0	0	0	0	0	0	0	0	0	0	0	0	0	0	0	0	0	0	0	0	0	8	0	0
ASV643	ATACCATCGTAGTCTTAACCATAAACTATGCCGACTCGGGATTGTATATAGTTTATTTGACGTATGCAGCACCGTACGCGAAAGCAAAGTCTTTGGGTTCTGGGGGGAGTATGGTCGCAAGGCTGAAACTTAAAGGAATTGACGGAAGGGCACCATCAGGCGTGGAGCCTGCGGCTCAATTTGACTCAACTCGGGAAAACTTAGCAGGGCAGGACAAAAGTAGGATTGACAGATTGAGAGCTCTTTCTTGATTCTTTGGGTGGTGGTGCATGGCCGTTTTTAGTTGGTGGTGTGAATTGTCTGGTTAATTCCGTTAACGAACGAGACCTCGACCTATTAAATAGTAGAACCATTTTTTAAATGGGGAAATAACTTCTTAG	D_0__Eukaryota;D_1__SAR;D_2__Stramenopiles;D_3__Labyrinthulomycetes	0.8	0	0	0	0	0	0	0	0	0	0	0	0	0	0	0	0	0	8	0	0	0	0	0	0	0	0	0	0	0	0	0	0	0	0	0	0	0	0	0	0	0	0	0	0	0	0
ASV644	ATACCATCGTAGTCTCAACTATAAACTATGCCGACTTGGGATTGGAGGATGTGATTTTTTTATAACACCTTCAGCACCACATGAGAAATCAAAGTCTTTGGGTTCCGGGGGGAGTATGGTCGCAAGGCTGAAACTTAAAGGAATTGACGGAAGGGCACACAAGTAGTGGAGCCTGCGGCTTAATTTGACTCAACACGGGAAAACTTACCAGGTCCAGACATAGTAAGGATTGACAGATTGAGAGCTCTTTCTTGATTCTATGGGTGGTGGTGCATGGCCGTTCTTAGTTGGTGGAGTGATTTGTCTGGTTAATTCCGTTAACGAACGAGACCTCAGCTTGCTTTATAGTGTTGCGAATGGTTTTTCATTCGTATATTTTG	D_0__Eukaryota;D_1__SAR;D_2__Stramenopiles;D_3__Labyrinthulomycetes	0.8	0	0	0	0	0	0	0	0	0	0	0	0	0	0	0	0	0	0	0	0	0	0	0	0	0	0	8	0	0	0	0	0	0	0	0	0	0	0	0	0	0	0	0	0	0	0
ASV645	ATACCATCGTAGTCTTAACCGTAAACTATGCCGACTTGCGATTGTCCGATGTTTGTTTTAGACGCGGGCAGCAGCACATGAGAAATCAAAGTCTTTGGGTTCCGGGGGGAGTATGGTCGCAAGGCTGAAACTTAAAGGAATTGACGGAAAGGCACCACCAGGAGTGGAGCCTGCGGCTTAATTTGACTCAACACGGGAAAACTTACCAGGTCCAGACATAGGAAGGATTGACAGATTGAGAGCTCTTTCTTGATTCTATGGGTGGTGGTGCATGGCCGTTCTTAGTTGGTGGAGCGATTTGTCTGGTTAATTCCGTTAACGAACGAGACCACAGCCTACTAAATAGTACAGGCTATGGTAACATAGTTTGAGACTTCTTA	D_0__Eukaryota;D_1__SAR;D_2__Stramenopiles;D_3__Labyrinthulomycetes;D_4__Thraustochytriaceae	1	0	0	0	0	0	0	8	0	0	0	0	0	0	0	0	0	0	0	0	0	0	0	0	0	0	0	0	0	0	0	0	0	0	0	0	0	0	0	0	0	0	0	0	0	0	0
ASV646	ATACCATCGTAGTCTAGACAGTAAACTATGCCGACTTGCGATTGCCCGATGTTTATTTTAGACGCGGGCAGCAGCACATGAGAAATCAAAGTCTTTGGGTTCCGGGGGGAGTATGGTCGCAAGGCTGAAACTTAAAGGAATTGACGGAAGGGCACCACCAGGAGTGGAGCCTGCGGCTTAATTTGACTCAACACGGGAAAACTTACCAGGGCCAGACATGTGAAGGATTGACAGATTGAGAGCTCTTTCTTGATTATATGGGTGGTGGTGCATGGCCGTTCTTAGTTGGTGGAGCGATTTGTCTGGTTAATTCCGTTAACGAACGAGACCTCAGCCTACTAAATAGTATGCGCTATGGTAACATAGCGTAAGACTTCTTA	D_0__Eukaryota;D_1__SAR;D_2__Stramenopiles;D_3__Labyrinthulomycetes;D_4__Thraustochytriaceae	1	0	0	0	0	0	0	0	0	0	0	0	0	0	0	0	0	0	0	0	0	0	0	0	0	0	0	0	0	0	0	0	0	0	0	0	0	0	0	0	0	0	0	0	0	0	0
ASV647	ATACCATCGTAGTCTCAACTATAAACTATGCCGACTTGGGATTGGAGGGTGTGAATTTTTTATAACCCCTTCAGCACCACATGAGAAATCAAAGTCTTTGGGTTCCGGGGGGAGTATGGTCGCAAGGCTGAAACTTAAAGGAATTGACGGAAGGGCACACAAGTAGTGGAGCCTGCGGCTTAATTTGACTCAACACGGGAAAACTTACCAGGTCCAGACATAGTAAGGATTGACAGATTGAGAGCTCTTTCTTGATTCTATGGGTGGTGGTGCATGGCCGTTCTTAGTTGGTGGAGTGATTTGTCTGGTTAATTCCGTTAACGAACGAGACCTCAGCTTGCTTTATAGTGTTGCAAATGGTTTTTCATTTGTATTTTTTA	D_0__Eukaryota;D_1__SAR;D_2__Stramenopiles;D_3__Labyrinthulomycetes	0.8	0	0	0	0	0	0	0	0	0	0	0	0	0	0	0	0	0	0	0	0	0	0	0	0	0	0	0	0	0	0	0	0	0	0	0	0	0	0	0	0	0	0	0	0	0	0
ASV650	ATACCATCGTAGTCTCAACTATAAACTATGCCGACTTGGGATTGGAGGATGTGAATTTGATAACTCCTTCAGCACCACATGAGAAATCAAAGTTTTTGGGTTCCGGGGGGAGTATGGTCGCAAGGCTGAAACTTAAAGGAATTGACGGAAGGGCACACAAGTAGTGGAGCCTGCGGCTTAATTTGACTCAACACGGGAAAACTTACCAGGTCCAGACATAGTAAGGATTGACAGATTGAGAGCTCTTTCTTGATTCTATGGGTGGTGGTGCATGGCCGTTCTTAGTTGGTGGAGTGATTTGTCTGGTTAATTCCGTTAACGAACGAGACCTCAGCTTGCTTTATAGTGGGGCGAATGGTTTTTCATTCGTGTTTTTCACT	D_0__Eukaryota;D_1__SAR;D_2__Stramenopiles;D_3__Labyrinthulomycetes	0.6	8	0	0	0	0	0	0	0	0	0	0	0	0	0	0	0	0	0	0	0	0	0	0	0	0	0	0	0	0	0	0	0	0	0	0	0	0	0	0	0	0	0	0	0	0	0
ASV651	ATACCATCGTAGTCTTAACCATAAACTATGCCAACTAGGGATTGGCGGACGTTGTTTTTATGACTCCGCCAGCACCTCATGAGAAATCAAAGTCTTTGGGTTCCGGGGGGAGTATGGTCGCAAGGCTGAAACTTAAAGGAATTGACGGAAGGGCACCACCAGGAGTGGAGCCTGCGGCTTAATTTGACTCAACACGGGAAAACTTACCAGGTCCGGACATAGTAAGGATTGACAGATTGAGAGCTCTTTCTTGATTCTATGGGTGGTGGTGCATGGCCGTTCTTAGTTGGTGGAGTGATTTGTCTGGTTAATTCCGTTAACGAACGAGACCTCAGCCTGCTAAATAGTGGATGTATTCGAAAGAATGTATTCGACTTCTT	D_0__Eukaryota;D_1__SAR;D_2__Stramenopiles;D_3__Labyrinthulomycetes;D_4__Thraustochytriaceae;D_5__Aplanochytrium	1	0	0	0	8	0	0	0	0	0	0	0	0	0	0	0	0	0	0	0	0	0	0	0	0	0	0	0	0	0	0	0	0	0	0	0	0	0	0	0	0	0	0	0	0	0	0
ASV652	ATACCATCGTAGTCTTAACCATAAACTATGCCGACTAGGGATTAGCAGTCGTTATTCTATGACTCTGTTAGCACCTTATGAGAAATCAAAGTCTTTGGGTTCCGGGGGGAGTATGGTCGCAAGGCTGAAACTTAAAGGAATTGACGGAAGGGCACCACCAGGAGTGGAGCCTGCGGCTTAATTTGACTCAACACGGGAAAGCTTACCAGGTCCAGACATAGTAAGGATGGACAGATTGAGAGCTCTTTCTTGATTCTATGGGTGGTGGTGCATGGCCGTTCTTAGTTGGTGGAGTGATTTGTCTGGTTAATTCCGTTAACGAACGAGACCTCAGCCTGCTAAATAGTGTGCTTTTTCTCACGAAAGAGTTCTTACTTCTT	D_0__Eukaryota;D_1__SAR;D_2__Stramenopiles;D_3__Labyrinthulomycetes;D_4__uncultured	1	0	0	0	0	0	0	0	0	0	0	0	0	0	0	0	0	0	0	0	0	0	0	0	0	0	0	0	0	0	0	0	0	0	0	0	0	0	0	0	0	0	0	0	0	0	0
ASV653	ATACCATCGTAGTCTTAACCATAAACTATGCCGACTAGGGATTAGCGGGCGTTCTTTTTTATGACTCCGTTAGCACCTTATGAGAAATCAAAGTCTTTGGGTTCCGGGGGGAGTATGGTCGCAAGGCTGAAACTTAAAGGAATTGACGGAAGGGCACCACCAGGAATGGAGCCTGCGGCTTAATTTGACTCAACACGGGAAAACTTACCAGGTCCGGACATAGTAAGGATTGACAGATTGAGAGCTCTTTCTTGATTCTATGGGTGGTGGTGCATGGCCGTTCTTAGTTGGTGGAGTGATTTGTCTGGTTAATTCCGTTAACGAACGAGACCTCAGCCTGCTAAATAGTATATGTTTTCTCACGAAAGCATAAGACTTCT	D_0__Eukaryota;D_1__SAR;D_2__Stramenopiles;D_3__Labyrinthulomycetes;D_4__uncultured	1	0	0	0	0	0	0	8	0	0	0	0	0	0	0	0	0	0	0	0	0	0	0	0	0	0	0	0	0	0	0	0	0	0	0	0	0	0	0	0	0	0	0	0	0	0	0
ASV654	ATACCATCGTAGTCTTAACCATAAACTATGCCGACTAGGGATTAGCGGTCGTTATCCTATGACTCCGTTAGCACCTTATGAGAAATCAAAGTCTTTGGGTTCCGGGGGGAGTATGGTCGCAAGGCTGAAACTTAAAGGAATTGACGGAAGGGCACCACCAGGAGTGGAGCCTGCGGCTTAATTTGACTCAACACGGGAAAACTTACCAGGTCCAGACATAGTAAGGATTGACAGATTGAGAGCTCTTTCTTGATTCTATGGGTGGTGGTGCATGGCCGTTCTTAGTTGGTGGAGTGATTTGTCTGGTTAATTCCGTTAACGAACGAGACCTCAGCCTGCTAAATAGTGTGCCTTTTCTCACGAAAGGGTTCTTACTTCTT	D_0__Eukaryota;D_1__SAR;D_2__Stramenopiles;D_3__Labyrinthulomycetes;D_4__uncultured	1	0	0	0	0	0	0	0	0	0	0	0	0	0	0	0	0	0	0	0	0	0	0	0	0	0	0	0	0	0	0	0	8	0	0	0	0	0	0	0	0	0	0	0	0	0	0
ASV656	ATACCATCGTAGTCTTAACCATAAACTATGCCGACTAGGGATTGGCGGACGTTAGTTAACTTAATGACTCCGTCAGCACCTTATGAGAAATCAAAGTCTTTGGGTTCCGGGGGGAGTATGGTCGCAAGGCTGAAACTTAAAGGAATTGACGGAAGGGCACCACCAGGAGTGGAGCCTGCGGCTTAATTTGACTCAACACGGGAAAACTTACCAGGTCCAGACATAGTAAGGATTGACAGATTGAGAGCTCTTTCTTGATTCTATGGGTGGTGGTGCATGGCCGTTCTTAGTTGGTGGAGTGATTTGTCTGGTTAATTCCGTTAACGAACGAGACCTCAGCCTACTAAATAGTGGCATCTTTCTCACGAAAGGTCGTCGAC	D_0__Eukaryota;D_1__SAR;D_2__Stramenopiles;D_3__Labyrinthulomycetes;D_4__uncultured	0.9	0	0	0	0	0	0	8	0	0	0	0	0	0	0	0	0	0	0	0	0	0	0	0	0	0	0	0	0	0	0	0	0	0	0	0	0	0	0	0	0	0	0	0	0	0	0
ASV657	ATACCATCGTAGTCTTAACCATAAACTATGCCGACTAGGGATTGGCGGACGTTATTTCAACGACTCCGTCAGCACCTTGTGAGAAATCAAAGTCTTTGGGTTCCGGGGGGAGTATGGTCGCAAGGCTGAAACTTAAAGGAATTGACGGAAGGGCACCACCAGGAATGGAGCCTGCGGCTTAATTTGACTCAACACGGGAAAACTTACCAGGTCCGGACATAGTAAGGATTGACAGATTGAGAGCTCTTTCTTGATTCTATGGGTGGTGGTGCATGGCCGTTCTTAGTTGGTGGAGTGATTTGTCTGGTTAATTCCGTTAACGAACGAGACCTCAGCCTGCTAAATAGTACGCGGTTTCTCCCGAAACGGCGCGACTTCTT	D_0__Eukaryota;D_1__SAR;D_2__Stramenopiles;D_3__Labyrinthulomycetes;D_4__uncultured	0.8	0	0	0	0	0	0	0	0	0	8	0	0	0	0	0	0	0	0	0	0	0	0	0	0	0	0	0	0	0	0	0	0	0	0	0	0	0	0	0	0	0	0	0	0	0	0
ASV658	ATACCATCGTAGTCTTAACCATAAACTATGCCGACTAGGGATTGGCGGACGTTCAATTTTTTAACGACTCCGTCAGCACCTTATGAGAAATCAAAGTCTTTGGGTTCCGGGGGGAGTATGGTCGCAAGGCTGAAACTTAAAGGAATTGACGGAAGGGCACCACCAGGAGTGGAGCCTGTGGCTTAATTTGACTCAACACGGGAAAACTTACCAGGTCCGGACATAGTAAGGATTGACAGTTTGAGAGCACTTTCTTGATTCTATGGGTGGTGGTGCATGGCCGTTCTTAGTTGGTGGAGTGATTTGTCTGGTTAATTCCGTTAACGAACGAGACCTCAGCCTGCTAAATAGTTTGTGCTTTCTCACGAAAGTACACGCTT	D_0__Eukaryota;D_1__SAR;D_2__Stramenopiles;D_3__Labyrinthulomycetes;D_4__uncultured	0.9	0	0	0	0	0	0	8	0	0	0	0	0	0	0	0	0	0	0	0	0	0	0	0	0	0	0	0	0	0	0	0	0	0	0	0	0	0	0	0	0	0	0	0	0	0	0
ASV659	ATACCATCGTAGTCTTAACCATAAACTATGCCGACTAGGGATTGGCGGACGTTGTTTTTATGACTCCGCCAGCACCTCATGAGAAATCAAAGTCTTTGGGTTCCGGGGGGAGTATGGTCGCAAGGCTGAAACTTAGAGGAATTGACGGAAGGGCACCACCAGGAGTGGAGCCTGCGGCTTAATTTGACTCAACACGGGAAAACTTACCAGGTCCAGACATAGTGAGGATTGACAGATTGAGAGCTCTTTCTTGATTCTATGGGTGGTGGTGCATGGCCGTTCTTAGTTGGTGGAGTGATTTGTCTGGTTAATTCCGTTAACGAACGAGACCTCAGCCTGCTAAATAGTATGTATATTCGAAAGAATGTATATGACTTCTT	D_0__Eukaryota;D_1__SAR;D_2__Stramenopiles;D_3__Labyrinthulomycetes;D_4__Thraustochytriaceae;D_5__Aplanochytrium	1	0	0	0	0	0	0	0	0	0	0	0	0	0	0	0	0	0	0	0	0	0	0	0	0	0	0	0	0	0	0	0	0	0	0	0	0	0	0	0	0	0	0	0	0	0	0
ASV661	ATACCATCGTAGTCTTAACCGTAAACAATGCCGACTGGCGATCGTCTGTTGAACTCTTGGAGTCGGAGGCGGCAGCCAATGAGAAATCAAAGTCTTTGGGTTCCGGGGGGAGTATGGTCGCAAGGCTGAAACTTAAAGGAATTGACGGAAGGGCACCACCAGGAGTGGAGCCTGCGGCTTAATTTGACTCAACACGGGAAAACTTACCAGGTCCGGACATAGGAAGGATTGACAGATTGAAAGCTCTTTCTTGATTCTATGGGTGGTGGTGCATGGCCGTTCTTAGTTGGTGGTTTGAATTGTCTGGTTAATTCCGTTAACGAACGAGACCACAGCCTACTAAATAGCACATGGTACGGCAACGTAGTGTGAGGCTTCTT	D_0__Eukaryota;D_1__SAR;D_2__Stramenopiles;D_3__Labyrinthulomycetes;D_4__Thraustochytriaceae	1	0	0	0	0	0	0	0	0	0	0	0	0	0	0	0	0	0	0	0	0	0	0	0	0	0	0	0	0	0	0	0	0	0	0	0	0	0	0	8	0	0	0	0	0	0	0
ASV663	ATACCATCGTAGTCTTAACCGTAAACTATGCCGACTTGCGATTGTCCGATGTTTATTTAGACGCGGGCAGCAGCACATGAGAAATCAAAGTCTTTGGGTTCCGGGGGGAGTATGGTCGCAAGGCTGAAACTTAAAGGAATTGACGGAAGGGCACCACCAGGAGTGGAGCCTGCGGCTTAATTTGACTCAACACGGGAAAACTTACCAGGTCCAGACATAGGAAGGATTGACAGATTGAGAGCTCTTTCTTGATTCTATGGGTGGTGGTGCATGGCCGTTCTTAGTTGGTGGAGCGATTTGTCTGGTTAATTCCGTTAACGAACGAGACCACAGCCTACTAAATAGTACGAGCTATGGTAACATAGTTTGAGACTTCTTAG	D_0__Eukaryota;D_1__SAR;D_2__Stramenopiles;D_3__Labyrinthulomycetes;D_4__Thraustochytriaceae	1	0	0	0	0	0	0	0	0	0	0	0	0	0	0	0	0	0	0	0	0	0	0	0	0	0	0	8	0	0	0	0	0	0	0	0	0	0	0	0	0	0	0	0	0	0	0
ASV628	ATACCATCGTAGTCTTAACCGTAAACTATGCCGACTTGCGATTGTCCGATGTTTTCTTTTATAGACGCGGGCAGCAGCACATGAGAAATCAAAGTCTTTGGGTTCCGGGGGGAGTATGGTCGCAAGGCTGAAACTTAAAGGAATTGACGGAAGGGCACCACCAGGAGTGGAGCCTGCGGCTTAATTTGACTCAACACGGGAAAACTTACCAGGTCCAGACATAGGAAGGATTGACAGATTGAGAGCTCTTTCTTGATTCTATGGGTGGTGGTGCATGGCCGTTCTTAGTTGGTGGAGTGATTTGTCTGGTTAATTCCGTTAACGAACGAGACCACAGCCTACTAAATAGTACGCTCTATGGTAACATAGTGTGAGACTTC	D_0__Eukaryota;D_1__SAR;D_2__Stramenopiles;D_3__Labyrinthulomycetes;D_4__Thraustochytriaceae	1	0	0	0	0	0	0	0	0	0	0	0	0	0	0	0	0	0	0	0	0	0	0	0	0	0	0	0	0	0	0	0	0	0	0	0	0	0	0	0	0	0	0	0	0	0	0
ASV660	ATACCATCGTAGTCTTAACCATAAACTATGCCGACTTGGGATTTTTGAACGTTAACTTAATGACTTCAGAAGCACCATATGAGAAATCAAAGTCTTTGGGTTCCGGGGGGAGTATGGTCGCAAGGCTGAAACTTAAAGGAATTGACGGAAGGGCACCACCAGGAGTGGAGCCTGCGGCTTAATTTGACTCAACACGGGAAAACTTACCAGGTCCAGACATAGTAAGGATTGACAGATTGAGAGCTCTTTCTTGATTCTATGGGTGGTGGTGCATGGCCGTTCTTAGTTGGTGGAGTGATTTGTCTGGTTAATTCCGTTAACGAACGAGACCTCAGCCTACTAAATAGTGGCATCTTTCTCACGAAAGATCGTCGACTTCT	D_0__Eukaryota;D_1__SAR;D_2__Stramenopiles;D_3__Labyrinthulomycetes;D_4__uncultured	0.9	0	0	0	0	0	0	0	0	0	0	0	0	0	0	0	0	0	0	0	0	0	0	0	0	7	0	0	0	0	0	0	0	0	0	0	0	0	0	0	0	0	0	0	0	0	0
ASV655	ATACCATCGTAGTCTTAACCATAAACTATGCCGACTAGGGATTGGCGGACGTTAAttttttttAAAATACGACTTCGTCAGCACCTTATGAGAAATCAAAGTCTTTGGGTTCCGGGGGGAGTATGGTCGCAAGGCTGAAACTTAAAGGAATTGACGGAAGGGCACACAAGGAGTGGAGCCTGCGGCTTAATTTGACTCAACACGGGAAAACTTACCAGGTCCGGACATAGTAAGGATTGACAGATTGAGAGCTCTTTCTTGATTCTATGGGTGGTGGTGCATGGCCGTTCTTAGTTGGTGGAGTGATTTGTCTGGTTAATTCCGTTAACGAACGAGACCTCAGCCTGCTAAATAGTATGCATTTTCTCACGAAAGTGTAA	D_0__Eukaryota;D_1__SAR;D_2__Stramenopiles;D_3__Labyrinthulomycetes;D_4__uncultured	0.6	0	0	0	0	0	0	0	0	0	0	0	0	0	0	0	0	0	0	0	0	0	0	0	0	0	0	0	0	0	0	0	0	0	0	0	0	0	0	0	0	0	0	0	0	0	0
ASV642	ATACCATCGTAGTCTTAACCATAAACTATGCCGACTAGGGATCAGCAGTAGTTATTATGACTCTGTTGGCACCTTATGAGAAATCACAAGTCTTTGGGTTCCGGGGGGAGTATGGTCGCAAGGCTGAAACTTAAAGGAATTGACGGAAGGGCACCACCAGGAGTGGAGCCTGCGGCTTAATTTGACTCAACACGGGAAAACTTACCAGGTCCAGACATAGTAAGGATTGACAGATTGAGAGCTCTTTCTTGATTCTATGGGTGGTGGTGCATGGCCGTTCTTAGTTGGTGGAGTGATTTGTCTGGTTAATTCCGATAACGAACGAGACCTCAGCCTACTAAATAGTATAAGCTTTTCTCATGAAAAGTTTAAGACTTCTT	D_0__Eukaryota;D_1__SAR;D_2__Stramenopiles;D_3__Labyrinthulomycetes;D_4__uncultured	1	0	0	0	0	0	0	0	0	0	0	0	0	0	0	0	2	0	5	0	0	0	0	0	0	0	0	0	0	0	0	0	0	0	0	0	0	0	0	0	0	0	0	0	0	0	0
ASV649	ATACCATCGTAGTCTCAACCATAAACTATGCCGACTTGGGATTGGAGGGTGTGAATTTTTAATAACCCCTTCAGCACCACATGAGAAATCAAAGTCTTTGGGTTCCGGGGGGAGTATGGTCGCAAGGCTGAAACTTAAAGGAATTGACGGAAGGGCACACCAGAAGTGGAGCCTGCGGCTTAATTTGACTCAACACGGGGAAACTTACCAGGTCCAGACATAGTAAGGATTGACAGATTGAGAGCTCTTTCTTGATTCTATGGGTGGTGGTGCATGGCCGTTCTTAGTTGGTGGAGTGATTTGTCTGGTTGATTCCGTTAACGAACGAGACCTCAGCTTGCTTTATAGTGCTGCAAATGGCATTCATTTGTATCTTGCAC	D_0__Eukaryota;D_1__SAR;D_2__Stramenopiles;D_3__Labyrinthulomycetes	0.7	0	0	0	0	0	0	0	0	0	5	0	0	0	0	0	0	0	0	0	0	0	0	0	0	0	0	0	0	0	0	0	0	0	0	0	0	0	0	0	0	0	0	0	3	0	0
ASV662	ATACCATCGTAGTCTTAACCGTAAACTATGCCGACTAGCGATTGTCCGATGTTGTTTTAGACGCGGGCAGCAGCTCATGAGAAATCAAAGTCTTTGGGTTCCGGGGGGAGTATGGTCGCAAGGCTGAAACTTAAAGGAATTGACGGAAGGGCACCACCAGGAGTGGAGCCTGCGGCTTAATTTGACTCAACACGGGAAAACTTACCAGGTCCAGACATAGGAAGGATTGACAGATTGAGAGCTCTTTCTTGATTCTATGGGTGGTGGTGCATGGCCGTTCTTAGTTGGTGGAGCGATTTGTCTGGTTAATTCCGTTAACGAACGAGACCACAGCCTACTAAATAGTACTGGCTATGGTAACATAGTTAGAGACTTCTTAG	D_0__Eukaryota;D_1__SAR;D_2__Stramenopiles;D_3__Labyrinthulomycetes;D_4__Thraustochytriaceae	1	0	0	0	0	0	0	0	0	0	0	0	0	0	0	0	0	0	0	0	0	0	0	0	0	0	0	0	0	0	0	0	0	0	5	0	0	0	0	0	0	0	0	0	0	0	0
ASV641	ATACCATCGTAGTCTTAACCATAAACTATGCCGACTAGGGATTGGAGGGCGTTTTTATGACTCCTTCAGCACCTTATGAGAAATCAAAGTCTTTGGGTTCCGGGGGGAGTATGGTCGCAAGGCTGAAACTTAAAGGAATTGACGGAAGGGCACCACCAGGAGTGGAGCCTGCGGCTTAATTTGACTCAACACGGGAAAACTTACCAGGTCCAGACATAGTAAGGATTGACAGATTGAGAGCTCTTTCTTGATTCTATGGGTGGTGGTGCATGGCCGTTCTTAGTTGGTGGAGTGATTTGTCTGGTTAATTCCGTTAACGAACGAGACCTCAGCCTACTAAATAGTGGCGCTTATTTCACGATAGGCGTGAACTTCTTAGA	D_0__Eukaryota;D_1__SAR;D_2__Stramenopiles;D_3__Labyrinthulomycetes;D_4__uncultured	0.9	0	0	0	0	0	0	0	0	0	0	0	0	0	0	0	0	0	0	0	0	0	0	0	0	0	0	0	0	0	0	0	0	0	0	0	4	0	0	0	0	0	0	0	0	0	0
ASV664	ATACCATCGTAGTCTTGACCATAAACTATGCCGACTAGGGATTGGTGGAGTTTTTTTGTCTCCATCAGCACCTTATGAGAAATCAAAGTCTTTGGGTTCCGGGGGGAGTATGGTCGCAAGGCTGAAACTTAAAGGAATTGACGGAAGGGCACCACCAGGAGTGGAGCCTGCGGCTTAATTTGACTCAACACGGGAAAACTTACCAGGTCCAGACATGGCTAGGATTGACAGATTGAGAGCTCTTTCTTGATTCTATGGGTGGTGGTGCATGGCCGTTCTTAGTTGGTGGAGTGATTTGTCTGGTTAATTCCGTTAACGAACGAGACCTCAGCCTACTAAATAGTGGGCATTTTCTAACGAAAGTGACACACTTCTTAGAG	D_0__Eukaryota;D_1__SAR;D_2__Stramenopiles;D_3__Labyrinthulomycetes;D_4__uncultured	1	0	0	0	0	0	0	0	0	0	0	0	0	0	0	0	0	0	0	0	0	4	0	0	0	0	0	0	0	0	0	0	0	0	0	0	0	0	0	0	0	0	0	0	0	0	0
ASV648	TCGTAGTCTTAACCGTAAACGATGCCGACTTGCGATTGTCCAATGGTTTTTTACTTAGCCGTGGGCAGCAGCACATGAGAAATCAAAGTCTTTGGGTTCCGGGGGGAGTATGGTCGCAAGGCTGAAACTTAAAGGAATTGACGGAAGGGCACCACCAGGAGTGGAGCCTGCGGCTTAATTTGACTCAACACGGGAAAACTTACCAGGTCCAGACATAGGAAGGATTGACAGATTGAGAGCTCTTTCTTGATTCTATGGGTGGTGGTGCATGGCCGTTCTTAGTTGGTGGAGCGATTTGTCTGGTTAATTCCGTTAACGAACGAGACCACAGCCTACTAAATAGTACTGTTTATGGTAACATAGGTAGAGACTTCTTAGAG	D_0__Eukaryota;D_1__SAR;D_2__Stramenopiles;D_3__Labyrinthulomycetes;D_4__Thraustochytriaceae;D_5__uncultured;D_6__uncultured labyrinthulid;D_7__;D_8__;D_9__;D_10__;D_11__;D_12__;D_13__;D_14__	0.6	0	0	0	0	0	0	0	0	0	0	0	0	0	0	0	2	0	0	0	1	0	0	0	0	1	0	0	0	0	0	0	0	0	0	0	0	0	0	0	0	0	0	0	0	0	0
ASV665	CGTAGTCTTAACCATAAACTATGCCGACTAGGGATTGGCAGACGTTATTTGATGACTCTGTCAGCACCTTATGAGAAATCAAAGTCTTTGGGTTCCGGGGGGAGTATGGTCGCAAGGCTGAAACTTAAAGGAATTGACGGAAGGGCACCACCAGGAGTGGAGCCTGCGGCTTAATTTGACTCAACACGGGAAAACTTACCAGGTCCAGACATAGTAAGGATTGACAGATTGAGAGCTCTTTCTTGATTCTATGGGTGGTGGTGCATGGCCGTTCTTAGTTGGTGGAGTGATTTGTCTGGTTAATTCCGTTAACGAACGAGACCTCAGCCTGCTAAATAGTGGCTTCTTTTTCACGAAAGGAGTGGACTTCTTAGAGGGAC	D_0__Eukaryota;D_1__SAR;D_2__Stramenopiles;D_3__Labyrinthulomycetes;D_4__uncultured	0.8	0	0	0	0	0	0	0	1	1	1	0	0	0	0	0	0	0	0	0	0	0	0	0	0	0	2	0	0	0	0	1	0	1	0	0	0	0	0	0	0	0	0	0	0	0	0
ASV666	ATACCATCGTAGTCTTAACCATAAACTATGCCGACTAGGGATTGGTAAATGTTATTTGAATGACTTTATCAGCACCTTATGAGAAATCAAAGTCTTTGGGTTCCGGGGGGAGTATGGTCGCAAGGCTGAAACTTAAAGGAATTGACGGAAGGGCACCACCAGGAGTGGAGCCTGCGGCTTAATTTGACTCAACACGGGAAAACTTACCAGGTCCAGACATAGTAAGGATTGACAGATTGAGAGCTCTTTCTTGATTCTATGGGTGGTGGTGCATGGCCGTTCTTAGTTGGTGGAGTGATTTGTCTGGTTGATTCCGTTAACGAACGAGACCTCAGCCTACTAAATAGTAGATATTATTTCACGATAATATAATTTTACTT	D_0__Eukaryota;D_1__SAR;D_2__Stramenopiles;D_3__Labyrinthulomycetes;D_4__uncultured	0.8	0	0	0	0	0	0	0	0	0	0	0	0	0	0	0	0	0	0	0	0	0	0	0	0	0	0	7	0	0	0	0	0	0	0	0	0	0	0	0	0	0	0	0	0	0	0
ASV667	ATACCATCGTAGTCTCAACTATAAACTATGCCGACTTGGGATTGGAGGATGTGAATTTTTTATAACACCTTCAGCACCACATGAGAAATCAAAGTCTTTGGGTTCCGGGGGGAGTATGGTCGCAAGGCTGAAACTTAAAGGAATTGACGGAAGGGCACACAAGTAGTGGAGCCTGCGGCTTAATTTGACTCAACACGGGAAAACTTACCAGGTCCAGACATAGTAAGGATTGACAGATTGAGAGCTCTTTCTTGATTCTATGGGTGGTGGTGCATGGCCGTTCTTAGTTGGTGGAGTGATTTGTCTGGTTAATTCCGTTAACGAACGAGACCTCAGCTTGCTTTATAGTGTTGCGAATGGTTTTTCATTCGTATTTTGAC	D_0__Eukaryota;D_1__SAR;D_2__Stramenopiles;D_3__Labyrinthulomycetes	0.8	0	0	0	0	0	0	0	0	0	0	0	0	0	0	0	0	0	0	0	0	0	0	7	0	0	0	0	0	0	0	0	0	0	0	0	0	0	0	0	0	0	0	0	0	0	0
ASV668	ATACCATCGTAGTCTTAACAGTAAACTATGCCGACTTATGATTGTTGATTGCTCTCTTAGGGCATCAGCAGGAATACATGAGAAATCAAAGTCTTTGGGTTCCGGGGGGAGTATGATCGCAAGGTTGAAACTTAAAGAAATTGACGGAAGGGCACCACCAGGAGTGGAGCCTGCGGCTTAATTTGACTCAACACGGGAAAACTTACCAGGTCCAGACATGAGTAGGATTGACAGATTGAGAGTTTTTTCTTGATTTTATGGGTGGTGGTGCATGGCCGTTCTTAGTTGGTGGAGTGATTTGTCTGGTTAATTCCGTTAACGAACGAGACTAGGATTTTTTGTTGTCTATATTTGTTTCACGACAGATTACGAGTTCAAAA	D_0__Eukaryota;D_1__SAR;D_2__Stramenopiles;D_3__Labyrinthulomycetes;D_4__Thraustochytriaceae;D_5__Aurantiochytrium	0.9	0	0	0	0	0	0	0	0	0	0	0	0	0	0	0	0	0	0	0	0	0	0	0	0	0	0	0	0	0	0	0	0	0	0	0	0	0	0	0	0	0	0	0	0	0	0
ASV670	ATACCATCGTAGTCTCAACCATAAACTATGCCGACTTGGGATTGGAGGATGTGAATTTTAAATAACTCCTTCAGCACCACATGAGAAATCAAAGTCTTTGGGTTCCGGGGGGAGTATGGTCGCAAGGCTGAAACTTAAAGGAATTGACGGAAGGGCACACAAGTAGTGGAGCCTGCGGCTTAATTTGACTCAACACGGGAAAACTTACCAGGTCCGGACATAGTAAGGATTGACAGATTGAGAGCTCTTTCTTGATTCTATGGGTGGTGGTGCATGGCCGTTCTTAGTTGGTGGAGTGATTTGTCTGGTTAATTCCGTTAACGAACGAGACCTCAGCTTGCTTTATAGTGCCTCGAATGGTTTTTCATTCGTGATTTTTG	D_0__Eukaryota;D_1__SAR;D_2__Stramenopiles;D_3__Labyrinthulomycetes	0.9	0	0	0	0	0	0	0	0	0	0	0	0	0	0	0	0	0	0	0	0	0	0	7	0	0	0	0	0	0	0	0	0	0	0	0	0	0	0	0	0	0	0	0	0	0	0
ASV671	ATACCATCGTAGTCTTAACCGTAAACTATGCCGACTTGCGATCATCCGATAGCCGTATTGGCATTGGGTGGCAGCACATGAGAAATCAAAGTCTTTGGGTTCCGGGGGGAGTATGGTCGCAAGGCTGAAACTTAAAGGAATTGACGGAAGGGCACCACCAGGAGTGGAGCCTGCGGCTTAATTTGACTCAACACGGGAAAACTTACCAGGTCCAGACATAGGAAGGATTGACAGATTGAGAGCTCTTTCTTGATTCTATGGGTGGTGGTGCATGGCCGTTCTTAGTTGGTGGAGTGATTTGTCTGGTTAATTCCGTTAACGAACGAGACCACAGCCTACTAAATAGGTGTCTGTATGGCAACATACAGTTTTTGGCAGCT	D_0__Eukaryota;D_1__SAR;D_2__Stramenopiles;D_3__Labyrinthulomycetes;D_4__Thraustochytriaceae;D_5__Thraustochytrium	1	0	0	0	0	0	0	0	0	0	7	0	0	0	0	0	0	0	0	0	0	0	0	0	0	0	0	0	0	0	0	0	0	0	0	0	0	0	0	0	0	0	0	0	0	0	0
ASV672	ATACCATCGTAGTCTTAACCATAAACTATGCCGACTAGGGATTGGCGGACGTTGTTTATATGACTCCGCCAGCACCTCATGAGAAATCAAAGTCTTTGGGTTCCGGGGGGAGTATGGTCGCAAGGCTGAAACTTAAAGGAATTGACGGAAGGGCACCACCAGGAGTGGAGCCTGCGGCTTAATTTGACTCAACACGGGAAAACTTACCAGGTCCAGACATAGTAAGGATTGACAGATTGAGAGCTCTTTCTTGATTCTATGGGTGGTGGTGCATGGCCGTTCTTAGTTGGTGGAGTGATTTGTCTGGTTAATTCCGTTAACGAACGAGACCTCAGCCTGCTAAATAGTGTGTATATTCGCAAGAATGTATTCGACTTCTT	D_0__Eukaryota;D_1__SAR;D_2__Stramenopiles;D_3__Labyrinthulomycetes;D_4__Thraustochytriaceae;D_5__Aplanochytrium	1	0	0	0	0	0	0	0	0	0	0	0	0	0	0	0	0	0	7	0	0	0	0	0	0	0	0	0	0	0	0	0	0	0	0	0	0	0	0	0	0	0	0	0	0	0	0
ASV673	ATACCATCGTAGTCTCAACTATAAACTATGCCGACTTGGGATTGGAGGATGTGAATTTTTTATAACACCTTCAGCACCACATGAGAAATCAAAGTCTTTGGGTTCCGGGGGGAGTATGGTCGCAAGGCTGAAACTTAAAGGAATTGACGGAAGGGCACACAAGTAGTGGAGCCTGCGGCTTAATTTGACTCAACACGGGAAAACTTACCAGGTCCAGACATAGTAAGGATTGACAGATTGAGAGCTCTTTCTTGATTCTATGGGTGGTGGTGCATGGCCGTTCTTAGTTGGTGGAGTGATTTGTCTGGTTAATTCCGTTAACGAACGAGACCTCAGCTTGCTTTATAGTGTTGCGAATGGTTTTTCATTCGTATTTTTAC	D_0__Eukaryota;D_1__SAR;D_2__Stramenopiles;D_3__Labyrinthulomycetes	0.8	0	0	0	0	0	0	0	0	0	0	0	0	0	0	0	0	0	7	0	0	0	0	0	0	0	0	0	0	0	0	0	0	0	0	0	0	0	0	0	0	0	0	0	0	0	0
ASV674	ATACCATCGTAGTCTTAACCATAAACTATGCCGACTAGGGATCAGCAGATGCTTAATTTTTAATTGGCTTTGTTGGCACCTTATGAGAAATCACAAGTCTTTGGGTTCCGGGGGGAGTATGGTCGCAAGGCTGAAACTTAAAGGAATTGACGGAAGGGCACCACCAGGAGTGGAGCCTGCGGCTTAATTTGACTCAACACGGGAAAACTTACCAGGTCCAGACATAGTGAGGATTGACAGATTGAGAGCTCTTTCTTGATTCTATGGGTGGTGGTGCATGGCCGTTCTTAGTTGGTGGAGTGATTTGTCTGGTTAATTCCGTTAACGAACGAGACCTCAGCCTACTAAATAGTATGCGTTTTTTCACAAAAGCGTAAGAC	D_0__Eukaryota;D_1__SAR;D_2__Stramenopiles;D_3__Labyrinthulomycetes;D_4__uncultured	0.9	0	0	0	0	0	0	0	0	0	0	0	0	0	0	0	0	0	0	0	0	0	0	7	0	0	0	0	0	0	0	0	0	0	0	0	0	0	0	0	0	0	0	0	0	0	0
ASV675	ATACCATCGTAGTCTTAACCATAAACTATGCCGACTAGGGATTGGAGGACGTTAATTTATACGACTTCTTCAGCACCTTATGAGAAATCAAAGTCTTTGGGTTCCGGGGGGAGTATGGTCGCAAGGCTGAAACTTAAAGGAATTGACGGAAGGGCACACAAGAAGTGGAGCCTGCGGCTTAATTTGACTCAACACGGGAAAACTTACCAGGTCCGGACATAGTAAGGATTGACAGATTGAGAGCTCTTTCTTGATTCTATGGGTGGTGGTGCATGGCCGTTCTTAGTTGGTGGAGTGATTTGTCTGGTTAATTCCGTTAACGAACGAGACCTCAGCCTGCTAAATAGTATGCGTTTTCTCACGAAAGCGTAAGACTTCTT	D_0__Eukaryota;D_1__SAR;D_2__Stramenopiles;D_3__Labyrinthulomycetes;D_4__uncultured	0.9	0	0	0	0	7	0	0	0	0	0	0	0	0	0	0	0	0	0	0	0	0	0	0	0	0	0	0	0	0	0	0	0	0	0	0	0	0	0	0	0	0	0	0	0	0	0
ASV676	ATACCATCGTAGTCTTAACCGTAAACTATGCCGACTTGCGATTGTCCAATGTTTATTTTAGACGTGGGCAGCAGCACATGAGAAATCAAAGTCTTTGGGTTCCGGGGGGAGTATGGTCGCAAGGCTGAAACTTAAAGGAATTGACGGAAGGGCACCACCAGGAGTGGAGCCTGCGGCTTAATTTGACTCAACACGGGAAAACTTACCAGGTCCAGACATAGGAAGGATTGACAGATTGAGAGCTCTTTCTTGATTCTATGGGTGGTGGTGCATGGCCGTTCTTAGTTGGTGGAGCGATTTGTCTGGTTAATTCCGTTAACGAACGAGACCACAGCCTACTAAATAGTACGAGCTATGGTAACATAGTTTGAGACTTCTTA	D_0__Eukaryota;D_1__SAR;D_2__Stramenopiles;D_3__Labyrinthulomycetes;D_4__Thraustochytriaceae	1	0	0	0	0	0	0	0	0	0	0	0	0	0	0	0	0	0	0	0	0	0	0	0	0	7	0	0	0	0	0	0	0	0	0	0	0	0	0	0	0	0	0	0	0	0	0
ASV679	ATACCATCGTAGTCTAAACCATAAACTATGCCGACTCGGGATTGTTAATAGTTACTATATGACATTAGCAGCACCGTACGCGAAAGCAAAGTCTTTGGGTTCTGGGGGGAGTATGGTCGCAAGGCTGAAACTTAAAGGAATTGACGGAAGGGCACCATCAGGCGTGGAGCCTGCGGCTCAATTTGACTCAACTCGGGGAAACTTAGCAGGGCAGGACAAAAGTAGGATTGACAGATTGAGAGCTCTTTCTTGATTCTTTGGATGGTGGTGCATGGCCGTTTTTAGTTGGTGGTGTGAATTGTCTGGTTAATTCCGTTAACGAACGAGACCTCAACCTACTAAATAGTAGAACCATTCTTACGGATGGGGAATAAACTTCT	D_0__Eukaryota;D_1__SAR;D_2__Stramenopiles;D_3__Labyrinthulomycetes	0.6	0	0	0	0	0	0	0	0	0	0	0	7	0	0	0	0	0	0	0	0	0	0	0	0	0	0	0	0	0	0	0	0	0	0	0	0	0	0	0	0	0	0	0	0	0	0
ASV681	ATACCATCGTAGTCTCAACCATAAACTATGCCGACTAGGGATCGTCCGATATCTGTTTCTAGATTCGGGCGGCACCTCATGAGAAATCAAAGTCTTTGGGTTCCGGGGGGAGTATGGTCGCAAGGCTGAAACTTAAAGGAATTGACGGAAGGGCACACCAGAAGTGGAGCCTGCGGCTTAATTTGACTCAACACGGGAAAACTTACCAGGTCCAGACTTCGCAAGGATTGACAGATTGAGAGCTCTTTCTTGATTCGAAGGGTGGTGGTGCATGGCCGTTCTTAGTTGGTGGAGTGATTTGTCTGGTTGATTCCGTTAACGAACGAGACCTCGGCCTACTAAATAGTGGCACTCATTTCACGATGGGTTTGGTCGCTTCT	D_0__Eukaryota;D_1__SAR;D_2__Stramenopiles;D_3__Labyrinthulomycetes;D_4__Thraustochytriaceae;D_5__Aplanochytrium	0.7	0	0	0	0	7	0	0	0	0	0	0	0	0	0	0	0	0	0	0	0	0	0	0	0	0	0	0	0	0	0	0	0	0	0	0	0	0	0	0	0	0	0	0	0	0	0
ASV682	ATACCATCGTAGTCTCAACTATAAACTATGCCGACTTGGGATTGGAGGATGTGAATTTAATAACTCCTTCAGCACCACATGAGAAATCAAAGTTTTTGGGTTCCGGGGGGAGTATGGTCGCAAGGCTGAAACTTAAAGGAATTGACGGAAGGGCACACAAGTAGTGGAGCCTGCGGCTTAATTTGACTCAACACGGGAAAACTTACCAGGTCCAGACATAGTAAGGATTGACAGATTGAGAGCTCTTTCTTGATTCTATGGGTGGTGGTGCATGGCCGTTCTTAGTTGGTGGAGTGATTTGTCTGGTTAATTCCGTTAACGAACGAGACCTCAGCTTGCTTTATAGTGGGGCGAATGATTTTTCATTCGTGTTTATCACT	D_0__Eukaryota;D_1__SAR;D_2__Stramenopiles;D_3__Labyrinthulomycetes	0.9	0	0	0	0	0	0	7	0	0	0	0	0	0	0	0	0	0	0	0	0	0	0	0	0	0	0	0	0	0	0	0	0	0	0	0	0	0	0	0	0	0	0	0	0	0	0
ASV683	ATACCATCGTAGTCTCAACTATAAACTATGCCGACTTGGGATTGGAGGATGTGAGAATTTTAATAACTCCTTCAGCACCACATGAGAAATCAAAGTTTTTGGGTTCCGGGGGGAGTATGGTCGCAAGGCTGAAACTTAAAGGAATTGACGGAAGGGCACACAAGTAGTGGAGCCTGCGGCTTAATTTGACTCAACACGGGAAAACTTACCAGGTCCAGACATAGTAAGGATTGACAGATTGAGAGCTCTTTCTTGATTCTATGGGTGGTGGTGCATGGCCGTTCTTAGTTGGTGGAGTGATTTGTCTGGTTAATTCCGTTAACGAACGAGACCTCAGCTTGCTTTATAGTGGGGCAAATGGTTTTTCATTTGTGTTTATC	D_0__Eukaryota;D_1__SAR;D_2__Stramenopiles;D_3__Labyrinthulomycetes	0.9	0	0	0	0	0	0	0	0	0	0	0	0	0	0	0	0	0	0	0	0	0	0	0	0	0	0	0	0	0	0	0	0	0	0	0	0	0	0	0	0	0	0	0	0	0	0
ASV684	ATACCATCGTAGTCTCAACTATAAACTATGCCGACTTGGGATTGGAGGGTGTGAATTTTTTATAACCCCTTCAGCACCACATGAGAAATCAAAGTCTTTGGGTTCCGGGGGGAGTATGGTCGCAAGGCTGAAACTTAAAGGAATTGACGGAAGGGCACACAAGTAGTGGAGCCTGCGGCTTAATTTGACTCAACACGGGAAAACTTACCAGGTCCAGACATAGTAAGGATTGACAGATTGAGAGCTCTTTCTTGATTCTATGGGTGGTGGTGCATGGCCGTTCTTAGTTGGTGGAGTGATTTGTCTGGTTAATTCCGTTAACGAACGAGACCTCAGCTTGCTTTATAGTGTTGCGAATGGCTTTCATTCGTATTTTTTTA	D_0__Eukaryota;D_1__SAR;D_2__Stramenopiles;D_3__Labyrinthulomycetes	0.8	0	0	0	0	0	0	0	0	0	0	0	0	0	0	0	0	0	0	0	0	0	0	0	0	0	0	0	0	0	0	0	0	0	0	0	0	0	0	7	0	0	0	0	0	0	0
ASV685	ATACCATCGTAGTCTTAACCATAAACTATGCCGACTAGGGATCGGCGGACGTTATTTAAACGACTCCGTCGGCACCTTATGAGAAATCAAAGTCTTTGGGTTCCGGGGGGAGTATGGTCGCAAGGCTGAAACTTAAAGGAATTGACGGAAGGGCACCACCAGGAGTGGAGCCTGCGGCTTAATTTGACTCAACACGGGAAAACTTACCAGGTCCAGACATAGTGAGGATTGACAGATTGAGAGCTCTTTCTTGATTCTATGGGTGGTGGTGCATGGCCGTTCTTAGTTGGTGGAGTGATTTGTCTGGTTAATTCCGTTAACGAACGAGACCTCAGCCTACTAAATAGTGGCACTTTTCTCACGAAAGGTTGTCGACTTCT	D_0__Eukaryota;D_1__SAR;D_2__Stramenopiles;D_3__Labyrinthulomycetes;D_4__uncultured	0.8	0	0	0	0	0	0	0	0	0	0	0	0	0	0	0	0	0	0	0	0	0	0	0	0	0	0	0	0	0	0	0	0	0	0	0	0	0	0	0	0	0	0	0	0	0	0
[truncated: 1,262 more rows]
[truncated: 167 more columns]

## Sheet: PICOLOVE
ID	605A	605B	605C	605D	609A	609B	609C	609D	609E	615A	615B	622A	622B	622C	627A	627B	627C	637A	637B	637C	637D	637E	646A	646B	646C	646D	651A	651B	651C	661A	661B	661C	661D	665A	665B	665C	665D	665E	672A	672B	672C	672D	672E	677A	677B	677C	677D	684A	684B
ASV1	7307	9340	6881	2500	5373	1867	2499	2299	2675	5984	3394	2934	4212	7701	1544	3874	2568	144	1727	3723	3560	2612	474	421	3789	7945	2940	1704	2944	4110	4455	5276	2963	2514	4891	4695	3609	5014	3358	4040	1781	3615	878	4110	2399	2099	5011	2735	6199
[truncated: 933 more rows]
[truncated: 20 more columns]
