# Supplementary material for: Niche Partitioning of Labyrinthulomycete Protists Across Sharp Coastal Gradients and Their Putative Relationships With Bacteria and Fungi
Source: Front Microbiol. 2022 May 24;13:906864. doi: 10.3389/fmicb.2022.906864 (PMC9171235; doi:10.3389/fmicb.2022.906864)
Supplement: Supplementary file 2 [file Data_Sheet_2.XLSX]

## Sheet: Microbial & environmental data
ID	Station	Evenness of Laby	Richness of Laby	Shannon_e of Laby	Laby (18S rRNA gene copies/L)	Fungi (18S rRNA gene copies/L)	Bacteria (cells/mL)	Synechococcus (cells/mL)	Picocyanobacteria (cells/mL)	Picophotoeukaryotes (cells/mL)	Chlorophyll (μg/L)	Temperature (℃)	Salinity (PSU)	Daily Blue-sky Insolation (W/m2/d)	Dissolved Inorganic Carbon (µM)	Oxygen (mg/L)	Oxygen Saturation (%)	Turbidity (NTU)	pH	Distance from Shore (km)
605A	A	0.359	46	1.38	43672.9	8.15975e+06	2.59927e+06	115955	27865.2	24044.9	4.778	27.6	35.5	11.0052		6.39	98.6			0
605B	B	0.232	15	0.628	19618.5	1.20917e+06	1.02294e+06	76039.6	3168.32	3813.86	0.593	27.65	36.8	11.0052		6.92	106.8			17.344
605C	C	0.457	23	1.43	11820.1	2.0223e+06	1.86279e+06	124371	15582.1	2994.04	0.264	27.55	37.1	11.0052		6.84	105.4			33.955
605D	D	0.744	28	2.48	3989.4	1809260	1.21377e+06	47284.8	30993.4	1321.19	0.229	27.4	37.9	11.0052		6.86	105.25			51.6858
609A	A	0.541	77	2.35	96272	2.31673e+07	4.47974e+06	159474	43026.3	47368.4	5.708	27.4	34.5	10.4203	2019.23	6.305	96.9	7.935	7.95	0
609B	B	0.698	37	2.52	10254.4	43574400	2.28853e+06	56225.2	18466.9	8475.5	0.352	27.3	37.15	10.4203	2065.33	7.08	108.7	0.855	8.08	22.5943
609C	C	0.62	49	2.41	7881	3344100	4.0192e+06	36633.7	4463.37	2360.4	0.179	27.5	37.7	10.4203	2079.33	6.99	107.65	0.015	8.08	43.8669
609D	D	0.656	35	2.33	5471.4	7378800	730249	19207.9	5974.26	2601.98	0.1142	28.3	37.8	10.4203	2092.2	6.89	107.25	0.06	8.1	66.0635
609E	E	0.644	24	2.05	4515	1467500	751784	16440.4	2817.22	1084.77	0.062	30.1	37.7	10.4203	2094.27	6.715	108.25	0	8.11	87.6028
615A	A	0.496	104	2.31	94608	41732640	5.13268e+06	236496	48613.1	63065.7	5.158	26	33.55	8.7523	2049.5	6.545	98.05	4.9	7.95799	0
615B	B	0.562	78	2.45	49377	18536760	1.51807e+06	156667	16877.1	5087.5	1.919	27	37.35	8.7523	2088.2	6.77	103.35		8.02196	22.5818
622A	A	0.747	93	3.39	39713.3	3.56557e+07	2.2937e+06	82727.3	8843.18	43863.6	5.128	21.4	34.6	6.27342	2063.43	6.865	95.25	4.91	8.03889	0
622B	B	0.595	55	2.38	13173.8	9250900	1.85372e+06	103564	6188.12	13530.7	0.905	21.2	35.8	6.27342	2053.8	7.27	100.5	1.65	8.11898	12.2117
622C	C	0.354	49	1.38	30238.8	10478490	1489250	136291	25033.1	10740.4	0.895	21.8	36.7	6.27342	2076.85	7.23	100.9	0.67	8.13173	22.5818
627A	A	0.568	95	2.59	36069.2	1.05231e+07	3.59181e+06	11736.6	5273.27	53861.4	2.348	13.25	33.85	4.899	2058.7	8.185	97.1	2.605	8.10466	0
627B	B	0.472	44	1.79	37824.2	7507990	1.53655e+06	11191.4	2042.38	14415.9	3.508	15.05	36.85	4.899	2095.3	8.21	101.05	0.85	8.22038	22.5818
627C	C	0.659	48	2.55	11274.6	5203860	1.13028e+06	56831.7	35049.5	16136.6	0.589	20.35	37.6	4.899	2118.93	7.37	100.35	0.385	8.13629	43.9733
637A	A	0.352	85	1.57	47226	19159000	1.84493e+06	12715.2	7726.49	22649	3.078	7.85	30.15	5.70494	1902.3			3.135	8.12923	0
637B	B	0.493	99	2.27	2017.25	1.10544e+07	1.20127e+06	14974.2	2547.02	16174.2	1.94	10.65	36.5	5.70494	2143.95			2.255	8.17108	22.5818
637C	C	0.49	77	2.13	24221	9325085	1.07702e+06	20000	16524.8	16105	1.286	17.85	37.6	5.70494	2138.97			0.43	8.16961	43.9733
637D	D	0.513	96	2.34	12971.4	4.74514e+06	885952	13678.8	18339.7	9528.48	0.911	20	37.6	5.70494	2130.5			0.385	8.1533	66.0349
637E	E	0.661	47	2.55	2515	699500	639228	13607.3	47086.1	4005.3	0.372	22.9	37.65	5.70494	2122.4			0.06	8.1127	87.6552
646A	A	0.44	140	2.17	58032	22152600	3.83897e+06	9433.72	38387.5	66377.3	1.621	12.7	29.5	9.02881	1999.73	8.71	99.75	5.235	7.96853	0
646B	B	0.421	67	1.77	38273.1	2.79751e+07	1.53667e+06	57417.2	10249.7	55430.5	1.064	12.7	35.9	9.02881	2126.17	8.915	101.95	0.875	8.11565	22.5818
646C	C	0.468	43	1.76	22536	6076895	963135	16925	6898.41	8479.14	0.24	18.4	37.35	9.02881	2138.43	8.08	103.3	0.305	8.11278	43.9733
646D	D	0.35	45	1.33	7450	2737000	517488	21258.3	58708.6	6155.96	0.288	21.95	37.45	9.02881	2120.15	7.54	102.9	0.025	8.09296	66.0349
651A	A	0.398	86	1.77	35286.9	1.49331e+07	3.59758e+06	52993.9	33784.2	39365.1	4.256	18.5	34.45	10.4677	2147.23	7.715	99.45	7.115	7.97412	0
651B	B	0.332	26	1.08	89950	5654000	453798	16265.6	6073.51	6464.9	0.683	17.05	36	10.4677	2129.47	8.375	105	0.345	8.04235	22.5818
651C	C	0.475	48	1.84	4735	1037000	790938	47185.4	6738.08	11846	0.326	17.75	36.75	10.4677	2131.43	8.195	104.15	0.205	8.0721	43.9733
661A	A	0.583	69	2.47	46713.3	3.17841e+07	5.16055e+06	181018	140861	30831.5	5.016	29.15	37.6	11.5931	2127.27	6.435	103.3	5.2	7.90515	0
661B	B	0.66	28	2.2	3960.16	2627952	1.00514e+06	26622.5	55728.5	1513.91	0.0916	27.85	37.65	11.5931	2096.57	6.955	109.5	0	7.98916	22.5818
661C	C	0.604	25	1.95	2936	542040	1.18178e+06	75397.4	17617.5	2219.21	0.124	28.15	37.7	11.5931	2094.93	6.905	108.95	0.14	7.97974	43.9733
661D	D	0.747	25	2.4	3248.5	538375	1.57091e+06	89106	15855.6	2393.05	0.147	28.15	37.55	11.5931	2088.3	6.945	109.5	0.04	7.97467	66.0349
665A	A	0.621	99	2.85	80901.5	1.8912e+07	3.27341e+06	128146	106887	25057	4.436	27.6	36.6	11.385	2125.83	6.285	98.35	5.445	7.92515	0
665B	B	0.58	33	2.03	12423.6	2.08917e+06	2.18046e+06	129920	133935	4829.86	0.376	26.8	37.2	11.385	2118.87	7.035	108.6	0.18	7.98438	22.5818
665C	C	0.606	32	2.1	7015.75	2.32089e+06	1.85965e+06	108185	118634	3412.35	0.203	26.85	37.3	11.385	2123.13	7.07	109.3	0.075	7.98731	43.9733
665D	D	0.538	35	1.91	28566	1850718	1166229	42119.2	69735.1	1855.63	0.1701	27.45	37.3	11.385	2103.73	7.1	110.8	0.08	8.00813	66.0349
665E	E	0.571	39	2.09	17370	2694859	1.10243e+06	19531.8	104603	1226.82	0.224	27.65	37.4	11.385	2095.87	7.01	111.4	0.11	8.03872	87.6552
672A	A	0.468	103	2.17	214820	20930940	2.43747e+06	194503	84039.7	36228.5	3.31	27.65	36	10.2243	2083.37	6.56	101.85	5.495	7.91177	0
672B	B	0.582	29	1.96	68873.1	1.901e+06	1.29032e+06	111258	16718.5	3979.47	0.823	26.8	36.6	10.2243	2064.55	7.22	110.85	0.265	8.00273	22.5818
672C	C	0.676	38	2.46	13950	7.07023e+06	1.81152e+06	124570	72317.9	2764.57	0.444	26.95	36.55	10.2243	2078.2	7.14	109.95	0.14	8.00361	43.9733
672D	D	0.651	38	2.37	7089		693083	34569.5	111159	1302.32	0.97	27.65	37.1	10.2243	2086.05	7.05	110.45	0.04	8.03044	66.0349
672E	E	0.668	33	2.34	13806		849828	74602.6	116026	2028.48	0.267	27.75	37	10.2243	2123.35	7.1	111	0.175	8.03829	87.6552
677A	A	0.592	102	2.74	99395	25517220	3.81626e+06	293863	58994.6	39739.9	3.069	25.3	36.15	8.82379	2094.57	7.04	105.75	5.84	7.99597	0
677B	B	0.626	45	2.38	43350	6273850	1.39924e+06	54633.8	14361	3303.41	0.559	26.4	36.95	8.82379	2082.8	7.2	110	0.15	8.03407	22.5818
677C	C	0.676	40	2.49	32860	16797025	1.80541e+06	154525	39203.4	9253.74	0.568	26.1	37	8.82379	2094.73	7.145	108.45	0.0055	8.02251	43.9733
677D	D	0.58	36	2.08	28628	5.65635e+06	1.25157e+06	27417.2	102119	1426.49	0.197	27.6	36.8	8.82379	2077.75	7.105	110.55	0.01	8.05959	66.0349
684A	A	0.668	152	3.36	144144	6.62559e+07	2.86236e+06	69849.9	46768.6	32139.6	4.169	20.15	31.35	6.17792	1962.13	7.91	105.2	4.63	8.00761	0
684B	B	0.424	48	1.64	44160	4.83398e+06	1.56999e+06	122869	6975.68	5375.13	0.595	21.45	34.3	6.17792	2018.5	7.88	108.85	0.235	8.07332	22.5818
684C	C	0.475	47	1.83	53824.5	4.85417e+06	628746	19196.3	139657	1137.2	0.546	22.4	35.8	6.17792	2060.87	7.67	108.8	0.07	8.0877	43.9733
684D	D	0.571	85	2.54	9050	1.85265e+06	1.07386e+06	157848	11284.8	4203.97	0.217	26.85	37.4	6.17792	2100.67	7.035	108.6	0.01	8.04278	66.0349
684E	E	0.526	64	2.19	16927.5		831150	43907.3	110464	3567.22	0.345	26.75	37.3	6.17792	2100.15	7.11	109.55	0	8.0514	87.6552
693A	A	0.559	136	2.75	204480	6.05017e+07	1.82795e+06	30495.4	39986.9	27479.8	3.029	14.55	33.6	4.67284	2029.77	8.075	96.8	3.64	8.07846	0
693B	B	0.453	80	1.98	84300	8.34514e+06	1.31022e+06	59602.6	10365.9	18247.4	0.539	16.85	36.1	4.67284	2096.2	7.785	99.85	0.305	8.12229	22.5818
693C	C	0.422	91	1.9	27208.5	3.9183e+06	1.09875e+06	59702	11661.3	12801.7	0.518	17.65	36.2	4.67284	2099.6	7.735	100.7	0.27	8.11963	43.9733
693D	D	0.569	94	2.58	10725	1969695	1380848	56026.5	162914	4587.42	0.359	23.1	37	4.67284	2106.4	6.995	101.15	0.06	8.09876	66.0349
693E	E	0.563	54	2.25	10450	2154750	383428	10670.9	69635.8	2323.51	0.368	25.7	37.35	4.67284	2097.3	6.705	101.35	0.1	8.05793	87.6552
710A	A	0.526	90	2.37	95838.4	2.12068e+07	3.05133e+06				2.7618	16.4	34.75	9.97068	2106	7.895	99.4	6.635	7.87	0
710B	B	0.54	49	2.1	80752	13511456	1.14118e+06				0.4488	16.35	35.7	9.97068	2091.83	8.025	101.25	0.405	7.96	22.5818
710C	C	0.5	42	1.87	72808	3204510	984735				0.4598	16.4	35.75	9.97068	2092.9	8.035	101.55	0.29	7.95	43.9733
710D	D	0.486	70	2.06	6914.29	3.64429e+06	894311				0.2138	22.35	37.2	9.97068	2127.97	7.15	102.45	0.09	8.06	66.0349
710E	E	0.548	60	2.24	19474	6420000	771689				0.2688	22.6	37.2	9.97068	2127.03	7.15	103.05	0.095	8.06	87.6552
725A	A	0.46	77	2	121280		2.81224e+06				3.0418	29.35	36.45	11.3532	2110.93	6.26	100.05	3.18	7.892	0
725B	B	0.433	30	1.47	40496.5						0.3638	28.55	37.15	11.3532	2115.77	7	107.25		7.9836	22.5818
725C	C	0.501	31	1.72	134423						0.1578	28.5	37	11.3532	2110.6	6.69	105.9		8.00266	43.9733
725D	D	0.622	28	2.07	120450						0.1185	29.15	37.05	11.3532	2105.25	6.625	105.95		7.98264	66.0349
725E	E	0.583	28	1.94	25117.5						0.0791	29.6	37.4	11.3532	2130.7	6.595	106.45		7.98543	87.6552
729A	A	0.351	76	1.52	367658						3.6918	28.2	36.6	10.801	2106.83	6.345	99.75	4.765	7.9872	0
729E	E	0.587	41	2.18	102460						0.1978	29.15	37	10.801	2124.73	6.645	106.25	0.035	8.00163	87.6552

## Sheet: libraries info
PID	Date	A (n=17)	B (n=16)	C (n=15)	D (n=12)	E (n=9)
605	2014-07-29 09:30:14	L	L	L	L	NS
609	2014-08-15 09:30:14	L	L	L	L	L
615	2014-09-18 09:14:24	L	L	NS	NS	NS
622	2014-10-30 09:00:00	L	L	L	NS	NS
627	2014-12-02 09:14:24	L	L	L	NS	NS
637	2015-01-29 09:00:00	L	L	L	L	L
646	2015-03-25 09:00:00	L	L	L	L	NS
651	2015-04-24 09:00:00	L	L	L	NS	NS
661	2015-06-23 09:00:00	L	L	L	L	NS
665	2015-07-13 08:45:36	L	L	L	L	L
672	2015-08-20 08:39:50	L	L	L	L	L
677	2015-09-17 09:00:00	L	L	L	L	NS
684	2015-11-01 09:00:00	L	L	L	L	L
693	2015-12-21 08:19:40	L	L	L	L	L
710	2016-04-12 08:49:55	L	L	L	L	L
725	2016-07-14 09:00:00	L	L	L	L	L
729	2016-08-03 08:28:19	L	NS	NS	NS	L

## Sheet: MIMARKS.survey.water.5.0
# This is a submission template for batch deposit of 'MIMARKS: survey, water; version 5.0' samples to the NCBI BioSample database (https://www.ncbi.nlm.nih.gov/biosample/).
# GREEN fields are mandatory. Your submission will fail if any mandatory fields are not completed. If information is unavailable for any mandatory field, please enter 'not collected', 'not applicable' or 'missing' as appropriate.
# YELLOW fields are optional. Leave optional fields empty (or delete them) if no information is available.
# You can add any number of custom fields to fully describe your BioSamples, simply include them in the table.
# Hover over field name to view definition, or see https://www.ncbi.nlm.nih.gov/biosample/docs/attributes/.
# CAUTION: Be aware that Excel may automatically apply formatting to your data. In particular, take care with dates, incrementing autofills and special characters like / or -. Doublecheck that your text file is accurate before uploading to BioSample.
# TO MAKE A SUBMISSION:
# 1. Complete this template table.
# 2. Upload the file on the 'Attributes' tab of the BioSample Submission Portal at https://submit.ncbi.nlm.nih.gov/subs/biosample/.
# If you have any questions, please contact us at biosamplehelp@ncbi.nlm.nih.gov.
#
*sample_name	sample_title	bioproject_accession	*organism	*collection_date	*depth	*env_broad_scale	*env_local_scale	*env_medium	*geo_loc_name	*lat_lon
Laby_605A	Labyrinthulomycetes amplicon from PICO-LOVE transects	PRJNA437132	marine metagenome	2014-07-29	1 m	marine biome	coastal ocean	seawater	USA: coastal ocean off NC	34.7181 N 76.6707 W
Laby_605B	Labyrinthulomycetes amplicon from PICO-LOVE transects	PRJNA437132	marine metagenome	2014-07-29	1 m	marine biome	coastal ocean	seawater	USA: coastal ocean off NC	34.4634 N 76.6482 W
Laby_605C	Labyrinthulomycetes amplicon from PICO-LOVE transects	PRJNA437132	marine metagenome	2014-07-29	1 m	marine biome	coastal ocean	seawater	USA: coastal ocean off NC	34.4155 N 76.6241 W
Laby_605D	Labyrinthulomycetes amplicon from PICO-LOVE transects	PRJNA437132	marine metagenome	2014-07-29	1 m	marine biome	coastal ocean	seawater	USA: coastal ocean off NC	34.2581 N 76.5942 W
Laby_609A	Labyrinthulomycetes amplicon from PICO-LOVE transects	PRJNA437132	marine metagenome	2014-08-15	1 m	marine biome	coastal ocean	seawater	USA: coastal ocean off NC	34.7181 N 76.6707 W
Laby_609B	Labyrinthulomycetes amplicon from PICO-LOVE transects	PRJNA437132	marine metagenome	2014-08-15	1 m	marine biome	coastal ocean	seawater	USA: coastal ocean off NC	34.4634 N 76.6482 W
Laby_609C	Labyrinthulomycetes amplicon from PICO-LOVE transects	PRJNA437132	marine metagenome	2014-08-15	1 m	marine biome	coastal ocean	seawater	USA: coastal ocean off NC	34.4155 N 76.6241 W
Laby_609D	Labyrinthulomycetes amplicon from PICO-LOVE transects	PRJNA437132	marine metagenome	2014-08-15	1 m	marine biome	coastal ocean	seawater	USA: coastal ocean off NC	34.2581 N 76.5942 W
Laby_609E	Labyrinthulomycetes amplicon from PICO-LOVE transects	PRJNA437132	marine metagenome	2014-08-15	1 m	marine biome	coastal ocean	seawater	USA: coastal ocean off NC	34.0349 N 76.1975 W
Laby_615A	Labyrinthulomycetes amplicon from PICO-LOVE transects	PRJNA437132	marine metagenome	2014-09-18	1 m	marine biome	coastal ocean	seawater	USA: coastal ocean off NC	34.7181 N 76.6707 W
Laby_615B	Labyrinthulomycetes amplicon from PICO-LOVE transects	PRJNA437132	marine metagenome	2014-09-18	1 m	marine biome	coastal ocean	seawater	USA: coastal ocean off NC	34.4634 N 76.6482 W
Laby_622A	Labyrinthulomycetes amplicon from PICO-LOVE transects	PRJNA437132	marine metagenome	2014-10-30	1 m	marine biome	coastal ocean	seawater	USA: coastal ocean off NC	34.7181N 76.6707 W
Laby_622B	Labyrinthulomycetes amplicon from PICO-LOVE transects	PRJNA437132	marine metagenome	2014-10-30	1 m	marine biome	coastal ocean	seawater	USA: coastal ocean off NC	34.4634 N 76.6482 W
Laby_622C	Labyrinthulomycetes amplicon from PICO-LOVE transects	PRJNA437132	marine metagenome	2014-10-30	1 m	marine biome	coastal ocean	seawater	USA: coastal ocean off NC	34.4155 N 76.6241 W
Laby_627A	Labyrinthulomycetes amplicon from PICO-LOVE transects	PRJNA437132	marine metagenome	2014-12-02	1 m	marine biome	coastal ocean	seawater	USA: coastal ocean off NC	34.7181N 76.6707 W
Laby_627B	Labyrinthulomycetes amplicon from PICO-LOVE transects	PRJNA437132	marine metagenome	2014-12-02	1 m	marine biome	coastal ocean	seawater	USA: coastal ocean off NC	34.4634 N 76.6482 W
Laby_627C	Labyrinthulomycetes amplicon from PICO-LOVE transects	PRJNA437132	marine metagenome	2014-12-02	1 m	marine biome	coastal ocean	seawater	USA: coastal ocean off NC	34.4155 N 76.6241 W
Laby_637A	Labyrinthulomycetes amplicon from PICO-LOVE transects	PRJNA437132	marine metagenome	2015-01-29	1 m	marine biome	coastal ocean	seawater	USA: coastal ocean off NC	34.7181 N 76.6707 W
Laby_637B	Labyrinthulomycetes amplicon from PICO-LOVE transects	PRJNA437132	marine metagenome	2015-01-29	1 m	marine biome	coastal ocean	seawater	USA: coastal ocean off NC	34.4634 N 76.6482 W
Laby_637C	Labyrinthulomycetes amplicon from PICO-LOVE transects	PRJNA437132	marine metagenome	2015-01-29	1 m	marine biome	coastal ocean	seawater	USA: coastal ocean off NC	34.4155 N 76.6241 W
Laby_637D	Labyrinthulomycetes amplicon from PICO-LOVE transects	PRJNA437132	marine metagenome	2015-01-29	1 m	marine biome	coastal ocean	seawater	USA: coastal ocean off NC	34.2581 N 76.5942 W
Laby_637E	Labyrinthulomycetes amplicon from PICO-LOVE transects	PRJNA437132	marine metagenome	2015-01-29	1 m	marine biome	coastal ocean	seawater	USA: coastal ocean off NC	34.0349 N 76.1975 W
Laby_646A	Labyrinthulomycetes amplicon from PICO-LOVE transects	PRJNA437132	marine metagenome	2015-03-25	1 m	marine biome	coastal ocean	seawater	USA: coastal ocean off NC	34.7181 N 76.6707 W
Laby_646B	Labyrinthulomycetes amplicon from PICO-LOVE transects	PRJNA437132	marine metagenome	2015-03-25	1 m	marine biome	coastal ocean	seawater	USA: coastal ocean off NC	34.4634 N 76.6482 W
Laby_646C	Labyrinthulomycetes amplicon from PICO-LOVE transects	PRJNA437132	marine metagenome	2015-03-25	1 m	marine biome	coastal ocean	seawater	USA: coastal ocean off NC	34.4155 N 76.6241 W
Laby_646D	Labyrinthulomycetes amplicon from PICO-LOVE transects	PRJNA437132	marine metagenome	2015-03-25	1 m	marine biome	coastal ocean	seawater	USA: coastal ocean off NC	34.2581 N 76.5942 W
Laby_651A	Labyrinthulomycetes amplicon from PICO-LOVE transects	PRJNA437132	marine metagenome	2015-04-24	1 m	marine biome	coastal ocean	seawater	USA: coastal ocean off NC	34.7181 N 76.6707 W
Laby_651B	Labyrinthulomycetes amplicon from PICO-LOVE transects	PRJNA437132	marine metagenome	2015-04-24	1 m	marine biome	coastal ocean	seawater	USA: coastal ocean off NC	34.4634 N 76.6482 W
Laby_651C	Labyrinthulomycetes amplicon from PICO-LOVE transects	PRJNA437132	marine metagenome	2015-04-24	1 m	marine biome	coastal ocean	seawater	USA: coastal ocean off NC	34.4155 N 76.6241 W
Laby_661A	Labyrinthulomycetes amplicon from PICO-LOVE transects	PRJNA437132	marine metagenome	2015-06-23	1 m	marine biome	coastal ocean	seawater	USA: coastal ocean off NC	34.7181 N 76.6707 W
Laby_661B	Labyrinthulomycetes amplicon from PICO-LOVE transects	PRJNA437132	marine metagenome	2015-06-23	1 m	marine biome	coastal ocean	seawater	USA: coastal ocean off NC	34.4634 N 76.6482 W
Laby_661C	Labyrinthulomycetes amplicon from PICO-LOVE transects	PRJNA437132	marine metagenome	2015-06-23	1 m	marine biome	coastal ocean	seawater	USA: coastal ocean off NC	34.4155 N 76.6241 W
Laby_661D	Labyrinthulomycetes amplicon from PICO-LOVE transects	PRJNA437132	marine metagenome	2015-06-23	1 m	marine biome	coastal ocean	seawater	USA: coastal ocean off NC	34.2581 N 76.5942 W
Laby_665A	Labyrinthulomycetes amplicon from PICO-LOVE transects	PRJNA437132	marine metagenome	2015-07-13	1 m	marine biome	coastal ocean	seawater	USA: coastal ocean off NC	34.7181 N 76.6707 W
Laby_665B	Labyrinthulomycetes amplicon from PICO-LOVE transects	PRJNA437132	marine metagenome	2015-07-13	1 m	marine biome	coastal ocean	seawater	USA: coastal ocean off NC	34.4634 N 76.6482 W
Laby_665C	Labyrinthulomycetes amplicon from PICO-LOVE transects	PRJNA437132	marine metagenome	2015-07-13	1 m	marine biome	coastal ocean	seawater	USA: coastal ocean off NC	34.4155 N 76.6241 W
Laby_665D	Labyrinthulomycetes amplicon from PICO-LOVE transects	PRJNA437132	marine metagenome	2015-07-13	1 m	marine biome	coastal ocean	seawater	USA: coastal ocean off NC	34.2581 N 76.5942 W
Laby_665E	Labyrinthulomycetes amplicon from PICO-LOVE transects	PRJNA437132	marine metagenome	2015-07-13	1 m	marine biome	coastal ocean	seawater	USA: coastal ocean off NC	34.0349 N 76.1975 W
Laby_672A	Labyrinthulomycetes amplicon from PICO-LOVE transects	PRJNA437132	marine metagenome	2015-08-20	1 m	marine biome	coastal ocean	seawater	USA: coastal ocean off NC	34.7181 N 76.6707 W
Laby_672B	Labyrinthulomycetes amplicon from PICO-LOVE transects	PRJNA437132	marine metagenome	2015-08-20	1 m	marine biome	coastal ocean	seawater	USA: coastal ocean off NC	34.4634 N 76.6482 W
Laby_672C	Labyrinthulomycetes amplicon from PICO-LOVE transects	PRJNA437132	marine metagenome	2015-08-20	1 m	marine biome	coastal ocean	seawater	USA: coastal ocean off NC	34.4155 N 76.6241 W
Laby_672D	Labyrinthulomycetes amplicon from PICO-LOVE transects	PRJNA437132	marine metagenome	2015-08-20	1 m	marine biome	coastal ocean	seawater	USA: coastal ocean off NC	34.2581 N 76.5942 W
Laby_672E	Labyrinthulomycetes amplicon from PICO-LOVE transects	PRJNA437132	marine metagenome	2015-08-20	1 m	marine biome	coastal ocean	seawater	USA: coastal ocean off NC	34.0349 N 76.1975 W
Laby_677A	Labyrinthulomycetes amplicon from PICO-LOVE transects	PRJNA437132	marine metagenome	2015-09-17	1 m	marine biome	coastal ocean	seawater	USA: coastal ocean off NC	34.7181 N 76.6707 W
Laby_677B	Labyrinthulomycetes amplicon from PICO-LOVE transects	PRJNA437132	marine metagenome	2015-09-17	1 m	marine biome	coastal ocean	seawater	USA: coastal ocean off NC	34.4634 N 76.6482 W
Laby_677C	Labyrinthulomycetes amplicon from PICO-LOVE transects	PRJNA437132	marine metagenome	2015-09-17	1 m	marine biome	coastal ocean	seawater	USA: coastal ocean off NC	34.4155 N 76.6241 W
Laby_677D	Labyrinthulomycetes amplicon from PICO-LOVE transects	PRJNA437132	marine metagenome	2015-09-17	1 m	marine biome	coastal ocean	seawater	USA: coastal ocean off NC	34.2581 N 76.5942 W
Laby_684A	Labyrinthulomycetes amplicon from PICO-LOVE transects	PRJNA437132	marine metagenome	2015-11-01	1 m	marine biome	coastal ocean	seawater	USA: coastal ocean off NC	34.7181 N 76.6707 W
Laby_684B	Labyrinthulomycetes amplicon from PICO-LOVE transects	PRJNA437132	marine metagenome	2015-11-01	1 m	marine biome	coastal ocean	seawater	USA: coastal ocean off NC	34.4634 N 76.6482 W
Laby_684C	Labyrinthulomycetes amplicon from PICO-LOVE transects	PRJNA437132	marine metagenome	2015-11-01	1 m	marine biome	coastal ocean	seawater	USA: coastal ocean off NC	34.4155 N 76.6241 W
Laby_684D	Labyrinthulomycetes amplicon from PICO-LOVE transects	PRJNA437132	marine metagenome	2015-11-01	1 m	marine biome	coastal ocean	seawater	USA: coastal ocean off NC	34.2581 N 76.5942 W
Laby_684E	Labyrinthulomycetes amplicon from PICO-LOVE transects	PRJNA437132	marine metagenome	2015-11-01	1 m	marine biome	coastal ocean	seawater	USA: coastal ocean off NC	34.0349 N 76.1975 W
Laby_693A	Labyrinthulomycetes amplicon from PICO-LOVE transects	PRJNA437132	marine metagenome	2015-12-21	1 m	marine biome	coastal ocean	seawater	USA: coastal ocean off NC	34.7181 N 76.6707 W
Laby_693B	Labyrinthulomycetes amplicon from PICO-LOVE transects	PRJNA437132	marine metagenome	2015-12-21	1 m	marine biome	coastal ocean	seawater	USA: coastal ocean off NC	34.4634 N 76.6482 W
Laby_693C	Labyrinthulomycetes amplicon from PICO-LOVE transects	PRJNA437132	marine metagenome	2015-12-21	1 m	marine biome	coastal ocean	seawater	USA: coastal ocean off NC	34.4155 N 76.6241 W
Laby_693D	Labyrinthulomycetes amplicon from PICO-LOVE transects	PRJNA437132	marine metagenome	2015-12-21	1 m	marine biome	coastal ocean	seawater	USA: coastal ocean off NC	34.2581 N 76.5942 W
Laby_693E	Labyrinthulomycetes amplicon from PICO-LOVE transects	PRJNA437132	marine metagenome	2015-12-21	1 m	marine biome	coastal ocean	seawater	USA: coastal ocean off NC	34.0349 N 76.1975 W
Laby_710A	Labyrinthulomycetes amplicon from PICO-LOVE transects	PRJNA437132	marine metagenome	2016-04-12	1 m	marine biome	coastal ocean	seawater	USA: coastal ocean off NC	34.7181 N 76.6707 W
Laby_710B	Labyrinthulomycetes amplicon from PICO-LOVE transects	PRJNA437132	marine metagenome	2016-04-12	1 m	marine biome	coastal ocean	seawater	USA: coastal ocean off NC	34.4634 N 76.6482 W
Laby_710C	Labyrinthulomycetes amplicon from PICO-LOVE transects	PRJNA437132	marine metagenome	2016-04-12	1 m	marine biome	coastal ocean	seawater	USA: coastal ocean off NC	34.4155 N 76.6241 W
Laby_710D	Labyrinthulomycetes amplicon from PICO-LOVE transects	PRJNA437132	marine metagenome	2016-04-12	1 m	marine biome	coastal ocean	seawater	USA: coastal ocean off NC	34.2581 N 76.5942 W
Laby_710E	Labyrinthulomycetes amplicon from PICO-LOVE transects	PRJNA437132	marine metagenome	2016-04-12	1 m	marine biome	coastal ocean	seawater	USA: coastal ocean off NC	34.0349 N 76.1975 W
Laby_725A	Labyrinthulomycetes amplicon from PICO-LOVE transects	PRJNA437132	marine metagenome	2016-07-14	1 m	marine biome	coastal ocean	seawater	USA: coastal ocean off NC	34.7181 N 76.6707 W
Laby_725B	Labyrinthulomycetes amplicon from PICO-LOVE transects	PRJNA437132	marine metagenome	2016-07-14	1 m	marine biome	coastal ocean	seawater	USA: coastal ocean off NC	34.4634 N 76.6482 W
Laby_725C	Labyrinthulomycetes amplicon from PICO-LOVE transects	PRJNA437132	marine metagenome	2016-07-14	1 m	marine biome	coastal ocean	seawater	USA: coastal ocean off NC	34.4155 N 76.6241 W
Laby_725D	Labyrinthulomycetes amplicon from PICO-LOVE transects	PRJNA437132	marine metagenome	2016-07-14	1 m	marine biome	coastal ocean	seawater	USA: coastal ocean off NC	34.2581 N 76.5942 W
Laby_725E	Labyrinthulomycetes amplicon from PICO-LOVE transects	PRJNA437132	marine metagenome	2016-07-14	1 m	marine biome	coastal ocean	seawater	USA: coastal ocean off NC	34.0349 N 76.1975 W
Laby_729A	Labyrinthulomycetes amplicon from PICO-LOVE transects	PRJNA437132	marine metagenome	2016-08-03	1 m	marine biome	coastal ocean	seawater	USA: coastal ocean off NC	34.7181 N 76.6707 W
Laby_729E	Labyrinthulomycetes amplicon from PICO-LOVE transects	PRJNA437132	marine metagenome	2016-08-03	1 m	marine biome	coastal ocean	seawater	USA: coastal ocean off NC	34.0349 N 76.1975 W

## Sheet: SRA_metadata
sample_name	library_ID	title	library_strategy	library_source	library_selection	library_layout	platform	instrument_model	design_description	filetype	filename	filename2	filename3	filename4	assembly	fasta_file
Laby_605A	Laby_605A	Labyrinthulomycetes 18S rRNA gene amplicon from PICO-LOVE transects	AMPLICON	METAGENOMIC	PCR	paired	ILLUMINA	Illumina MiSeq	We extracted DNA using the Gentra Puregene Yeast/Bact. Kit (Qiagen) according to the manufacturer's instructions supplemented with one round of bead beating (60 seconds). Partial Labyrinthulomycetes 18S rRNA genes were amplified using dual index primers LABY-A (5'-GGGATCGAAGATGATTAG-3') and LABY-Y (5'-CWCRAACTTCCTTCCGGT-3').	fastq	605A_S1_L001_R1_001.fastq	605A_S1_L001_R2_001.fastq
Laby_605B	Laby_605B	Labyrinthulomycetes 18S rRNA gene amplicon from PICO-LOVE transects	AMPLICON	METAGENOMIC	PCR	paired	ILLUMINA	Illumina MiSeq	We extracted DNA using the Gentra Puregene Yeast/Bact. Kit (Qiagen) according to the manufacturer's instructions supplemented with one round of bead beating (60 seconds). Partial Labyrinthulomycetes 18S rRNA genes were amplified using dual index primers LABY-A (5'-GGGATCGAAGATGATTAG-3') and LABY-Y (5'-CWCRAACTTCCTTCCGGT-4').	fastq	605B_S2_L001_R1_001.fastq	605B_S2_L001_R2_001.fastq
Laby_605C	Laby_605C	Labyrinthulomycetes 18S rRNA gene amplicon from PICO-LOVE transects	AMPLICON	METAGENOMIC	PCR	paired	ILLUMINA	Illumina MiSeq	We extracted DNA using the Gentra Puregene Yeast/Bact. Kit (Qiagen) according to the manufacturer's instructions supplemented with one round of bead beating (60 seconds). Partial Labyrinthulomycetes 18S rRNA genes were amplified using dual index primers LABY-A (5'-GGGATCGAAGATGATTAG-3') and LABY-Y (5'-CWCRAACTTCCTTCCGGT-5').	fastq	605C_S3_L001_R1_001.fastq	605C_S3_L001_R2_001.fastq
Laby_605D	Laby_605D	Labyrinthulomycetes 18S rRNA gene amplicon from PICO-LOVE transects	AMPLICON	METAGENOMIC	PCR	paired	ILLUMINA	Illumina MiSeq	We extracted DNA using the Gentra Puregene Yeast/Bact. Kit (Qiagen) according to the manufacturer's instructions supplemented with one round of bead beating (60 seconds). Partial Labyrinthulomycetes 18S rRNA genes were amplified using dual index primers LABY-A (5'-GGGATCGAAGATGATTAG-3') and LABY-Y (5'-CWCRAACTTCCTTCCGGT-6').	fastq	605D_S4_L001_R1_001.fastq	605D_S4_L001_R2_001.fastq
Laby_609A	Laby_609A	Labyrinthulomycetes 18S rRNA gene amplicon from PICO-LOVE transects	AMPLICON	METAGENOMIC	PCR	paired	ILLUMINA	Illumina MiSeq	We extracted DNA using the Gentra Puregene Yeast/Bact. Kit (Qiagen) according to the manufacturer's instructions supplemented with one round of bead beating (60 seconds). Partial Labyrinthulomycetes 18S rRNA genes were amplified using dual index primers LABY-A (5'-GGGATCGAAGATGATTAG-3') and LABY-Y (5'-CWCRAACTTCCTTCCGGT-7').	fastq	609A_S5_L001_R1_001.fastq	609A_S5_L001_R2_001.fastq
Laby_609B	Laby_609B	Labyrinthulomycetes 18S rRNA gene amplicon from PICO-LOVE transects	AMPLICON	METAGENOMIC	PCR	paired	ILLUMINA	Illumina MiSeq	We extracted DNA using the Gentra Puregene Yeast/Bact. Kit (Qiagen) according to the manufacturer's instructions supplemented with one round of bead beating (60 seconds). Partial Labyrinthulomycetes 18S rRNA genes were amplified using dual index primers LABY-A (5'-GGGATCGAAGATGATTAG-3') and LABY-Y (5'-CWCRAACTTCCTTCCGGT-8').	fastq	609B_S6_L001_R1_001.fastq	609B_S6_L001_R2_001.fastq
Laby_609C	Laby_609C	Labyrinthulomycetes 18S rRNA gene amplicon from PICO-LOVE transects	AMPLICON	METAGENOMIC	PCR	paired	ILLUMINA	Illumina MiSeq	We extracted DNA using the Gentra Puregene Yeast/Bact. Kit (Qiagen) according to the manufacturer's instructions supplemented with one round of bead beating (60 seconds). Partial Labyrinthulomycetes 18S rRNA genes were amplified using dual index primers LABY-A (5'-GGGATCGAAGATGATTAG-3') and LABY-Y (5'-CWCRAACTTCCTTCCGGT-9').	fastq	609C_S10_L001_R1_001.fastq	609C_S10_L001_R2_001.fastq
Laby_609D	Laby_609D	Labyrinthulomycetes 18S rRNA gene amplicon from PICO-LOVE transects	AMPLICON	METAGENOMIC	PCR	paired	ILLUMINA	Illumina MiSeq	We extracted DNA using the Gentra Puregene Yeast/Bact. Kit (Qiagen) according to the manufacturer's instructions supplemented with one round of bead beating (60 seconds). Partial Labyrinthulomycetes 18S rRNA genes were amplified using dual index primers LABY-A (5'-GGGATCGAAGATGATTAG-3') and LABY-Y (5'-CWCRAACTTCCTTCCGGT-10').	fastq	609D_S11_L001_R1_001.fastq	609D_S11_L001_R2_001.fastq
Laby_609E	Laby_609E	Labyrinthulomycetes 18S rRNA gene amplicon from PICO-LOVE transects	AMPLICON	METAGENOMIC	PCR	paired	ILLUMINA	Illumina MiSeq	We extracted DNA using the Gentra Puregene Yeast/Bact. Kit (Qiagen) according to the manufacturer's instructions supplemented with one round of bead beating (60 seconds). Partial Labyrinthulomycetes 18S rRNA genes were amplified using dual index primers LABY-A (5'-GGGATCGAAGATGATTAG-3') and LABY-Y (5'-CWCRAACTTCCTTCCGGT-11').	fastq	609E_S12_L001_R1_001.fastq	609E_S12_L001_R2_001.fastq
Laby_615A	Laby_615A	Labyrinthulomycetes 18S rRNA gene amplicon from PICO-LOVE transects	AMPLICON	METAGENOMIC	PCR	paired	ILLUMINA	Illumina MiSeq	We extracted DNA using the Gentra Puregene Yeast/Bact. Kit (Qiagen) according to the manufacturer's instructions supplemented with one round of bead beating (60 seconds). Partial Labyrinthulomycetes 18S rRNA genes were amplified using dual index primers LABY-A (5'-GGGATCGAAGATGATTAG-3') and LABY-Y (5'-CWCRAACTTCCTTCCGGT-12').	fastq	615A_S7_L001_R1_001.fastq	615A_S7_L001_R2_001.fastq
Laby_615B	Laby_615B	Labyrinthulomycetes 18S rRNA gene amplicon from PICO-LOVE transects	AMPLICON	METAGENOMIC	PCR	paired	ILLUMINA	Illumina MiSeq	We extracted DNA using the Gentra Puregene Yeast/Bact. Kit (Qiagen) according to the manufacturer's instructions supplemented with one round of bead beating (60 seconds). Partial Labyrinthulomycetes 18S rRNA genes were amplified using dual index primers LABY-A (5'-GGGATCGAAGATGATTAG-3') and LABY-Y (5'-CWCRAACTTCCTTCCGGT-13').	fastq	615B_S8_L001_R1_001.fastq	615B_S8_L001_R2_001.fastq
Laby_622A	Laby_622A	Labyrinthulomycetes 18S rRNA gene amplicon from PICO-LOVE transects	AMPLICON	METAGENOMIC	PCR	paired	ILLUMINA	Illumina MiSeq	We extracted DNA using the Gentra Puregene Yeast/Bact. Kit (Qiagen) according to the manufacturer's instructions supplemented with one round of bead beating (60 seconds). Partial Labyrinthulomycetes 18S rRNA genes were amplified using dual index primers LABY-A (5'-GGGATCGAAGATGATTAG-3') and LABY-Y (5'-CWCRAACTTCCTTCCGGT-14').	fastq	622A_S9_L001_R1_001.fastq	622A_S9_L001_R2_001.fastq
Laby_622B	Laby_622B	Labyrinthulomycetes 18S rRNA gene amplicon from PICO-LOVE transects	AMPLICON	METAGENOMIC	PCR	paired	ILLUMINA	Illumina MiSeq	We extracted DNA using the Gentra Puregene Yeast/Bact. Kit (Qiagen) according to the manufacturer's instructions supplemented with one round of bead beating (60 seconds). Partial Labyrinthulomycetes 18S rRNA genes were amplified using dual index primers LABY-A (5'-GGGATCGAAGATGATTAG-3') and LABY-Y (5'-CWCRAACTTCCTTCCGGT-15').	fastq	622B_S13_L001_R1_001.fastq	622B_S13_L001_R2_001.fastq
Laby_622C	Laby_622C	Labyrinthulomycetes 18S rRNA gene amplicon from PICO-LOVE transects	AMPLICON	METAGENOMIC	PCR	paired	ILLUMINA	Illumina MiSeq	We extracted DNA using the Gentra Puregene Yeast/Bact. Kit (Qiagen) according to the manufacturer's instructions supplemented with one round of bead beating (60 seconds). Partial Labyrinthulomycetes 18S rRNA genes were amplified using dual index primers LABY-A (5'-GGGATCGAAGATGATTAG-3') and LABY-Y (5'-CWCRAACTTCCTTCCGGT-16').	fastq	622C_S14_L001_R1_001.fastq	622C_S14_L001_R2_001.fastq
Laby_627A	Laby_627A	Labyrinthulomycetes 18S rRNA gene amplicon from PICO-LOVE transects	AMPLICON	METAGENOMIC	PCR	paired	ILLUMINA	Illumina MiSeq	We extracted DNA using the Gentra Puregene Yeast/Bact. Kit (Qiagen) according to the manufacturer's instructions supplemented with one round of bead beating (60 seconds). Partial Labyrinthulomycetes 18S rRNA genes were amplified using dual index primers LABY-A (5'-GGGATCGAAGATGATTAG-3') and LABY-Y (5'-CWCRAACTTCCTTCCGGT-17').	fastq	627A_S15_L001_R1_001.fastq	627A_S15_L001_R2_001.fastq
Laby_627B	Laby_627B	Labyrinthulomycetes 18S rRNA gene amplicon from PICO-LOVE transects	AMPLICON	METAGENOMIC	PCR	paired	ILLUMINA	Illumina MiSeq	We extracted DNA using the Gentra Puregene Yeast/Bact. Kit (Qiagen) according to the manufacturer's instructions supplemented with one round of bead beating (60 seconds). Partial Labyrinthulomycetes 18S rRNA genes were amplified using dual index primers LABY-A (5'-GGGATCGAAGATGATTAG-3') and LABY-Y (5'-CWCRAACTTCCTTCCGGT-18').	fastq	627B_S16_L001_R1_001.fastq	627B_S16_L001_R2_001.fastq
Laby_627C	Laby_627C	Labyrinthulomycetes 18S rRNA gene amplicon from PICO-LOVE transects	AMPLICON	METAGENOMIC	PCR	paired	ILLUMINA	Illumina MiSeq	We extracted DNA using the Gentra Puregene Yeast/Bact. Kit (Qiagen) according to the manufacturer's instructions supplemented with one round of bead beating (60 seconds). Partial Labyrinthulomycetes 18S rRNA genes were amplified using dual index primers LABY-A (5'-GGGATCGAAGATGATTAG-3') and LABY-Y (5'-CWCRAACTTCCTTCCGGT-19').	fastq	627C_S17_L001_R1_001.fastq	627C_S17_L001_R2_001.fastq
Laby_637A	Laby_637A	Labyrinthulomycetes 18S rRNA gene amplicon from PICO-LOVE transects	AMPLICON	METAGENOMIC	PCR	paired	ILLUMINA	Illumina MiSeq	We extracted DNA using the Gentra Puregene Yeast/Bact. Kit (Qiagen) according to the manufacturer's instructions supplemented with one round of bead beating (60 seconds). Partial Labyrinthulomycetes 18S rRNA genes were amplified using dual index primers LABY-A (5'-GGGATCGAAGATGATTAG-3') and LABY-Y (5'-CWCRAACTTCCTTCCGGT-20').	fastq	637A_S18_L001_R1_001.fastq	637A_S18_L001_R2_001.fastq
Laby_637B	Laby_637B	Labyrinthulomycetes 18S rRNA gene amplicon from PICO-LOVE transects	AMPLICON	METAGENOMIC	PCR	paired	ILLUMINA	Illumina MiSeq	We extracted DNA using the Gentra Puregene Yeast/Bact. Kit (Qiagen) according to the manufacturer's instructions supplemented with one round of bead beating (60 seconds). Partial Labyrinthulomycetes 18S rRNA genes were amplified using dual index primers LABY-A (5'-GGGATCGAAGATGATTAG-3') and LABY-Y (5'-CWCRAACTTCCTTCCGGT-21').	fastq	637B_S19_L001_R1_001.fastq	637B_S19_L001_R2_001.fastq
Laby_637C	Laby_637C	Labyrinthulomycetes 18S rRNA gene amplicon from PICO-LOVE transects	AMPLICON	METAGENOMIC	PCR	paired	ILLUMINA	Illumina MiSeq	We extracted DNA using the Gentra Puregene Yeast/Bact. Kit (Qiagen) according to the manufacturer's instructions supplemented with one round of bead beating (60 seconds). Partial Labyrinthulomycetes 18S rRNA genes were amplified using dual index primers LABY-A (5'-GGGATCGAAGATGATTAG-3') and LABY-Y (5'-CWCRAACTTCCTTCCGGT-22').	fastq	637C_S20_L001_R1_001.fastq	637C_S20_L001_R2_001.fastq
Laby_637D	Laby_637D	Labyrinthulomycetes 18S rRNA gene amplicon from PICO-LOVE transects	AMPLICON	METAGENOMIC	PCR	paired	ILLUMINA	Illumina MiSeq	We extracted DNA using the Gentra Puregene Yeast/Bact. Kit (Qiagen) according to the manufacturer's instructions supplemented with one round of bead beating (60 seconds). Partial Labyrinthulomycetes 18S rRNA genes were amplified using dual index primers LABY-A (5'-GGGATCGAAGATGATTAG-3') and LABY-Y (5'-CWCRAACTTCCTTCCGGT-23').	fastq	637D_S21_L001_R1_001.fastq	637D_S21_L001_R2_001.fastq
Laby_637E	Laby_637E	Labyrinthulomycetes 18S rRNA gene amplicon from PICO-LOVE transects	AMPLICON	METAGENOMIC	PCR	paired	ILLUMINA	Illumina MiSeq	We extracted DNA using the Gentra Puregene Yeast/Bact. Kit (Qiagen) according to the manufacturer's instructions supplemented with one round of bead beating (60 seconds). Partial Labyrinthulomycetes 18S rRNA genes were amplified using dual index primers LABY-A (5'-GGGATCGAAGATGATTAG-3') and LABY-Y (5'-CWCRAACTTCCTTCCGGT-24').	fastq	637E_S22_L001_R1_001.fastq	637E_S22_L001_R2_001.fastq
Laby_646A	Laby_646A	Labyrinthulomycetes 18S rRNA gene amplicon from PICO-LOVE transects	AMPLICON	METAGENOMIC	PCR	paired	ILLUMINA	Illumina MiSeq	We extracted DNA using the Gentra Puregene Yeast/Bact. Kit (Qiagen) according to the manufacturer's instructions supplemented with one round of bead beating (60 seconds). Partial Labyrinthulomycetes 18S rRNA genes were amplified using dual index primers LABY-A (5'-GGGATCGAAGATGATTAG-3') and LABY-Y (5'-CWCRAACTTCCTTCCGGT-25').	fastq	646A_S23_L001_R1_001.fastq	646A_S23_L001_R2_001.fastq
Laby_646B	Laby_646B	Labyrinthulomycetes 18S rRNA gene amplicon from PICO-LOVE transects	AMPLICON	METAGENOMIC	PCR	paired	ILLUMINA	Illumina MiSeq	We extracted DNA using the Gentra Puregene Yeast/Bact. Kit (Qiagen) according to the manufacturer's instructions supplemented with one round of bead beating (60 seconds). Partial Labyrinthulomycetes 18S rRNA genes were amplified using dual index primers LABY-A (5'-GGGATCGAAGATGATTAG-3') and LABY-Y (5'-CWCRAACTTCCTTCCGGT-26').	fastq	646B_S24_L001_R1_001.fastq	646B_S24_L001_R2_001.fastq
Laby_646C	Laby_646C	Labyrinthulomycetes 18S rRNA gene amplicon from PICO-LOVE transects	AMPLICON	METAGENOMIC	PCR	paired	ILLUMINA	Illumina MiSeq	We extracted DNA using the Gentra Puregene Yeast/Bact. Kit (Qiagen) according to the manufacturer's instructions supplemented with one round of bead beating (60 seconds). Partial Labyrinthulomycetes 18S rRNA genes were amplified using dual index primers LABY-A (5'-GGGATCGAAGATGATTAG-3') and LABY-Y (5'-CWCRAACTTCCTTCCGGT-27').	fastq	646C_S25_L001_R1_001.fastq	646C_S25_L001_R2_001.fastq
Laby_646D	Laby_646D	Labyrinthulomycetes 18S rRNA gene amplicon from PICO-LOVE transects	AMPLICON	METAGENOMIC	PCR	paired	ILLUMINA	Illumina MiSeq	We extracted DNA using the Gentra Puregene Yeast/Bact. Kit (Qiagen) according to the manufacturer's instructions supplemented with one round of bead beating (60 seconds). Partial Labyrinthulomycetes 18S rRNA genes were amplified using dual index primers LABY-A (5'-GGGATCGAAGATGATTAG-3') and LABY-Y (5'-CWCRAACTTCCTTCCGGT-28').	fastq	646D_S26_L001_R1_001.fastq	646D_S26_L001_R2_001.fastq
Laby_651A	Laby_651A	Labyrinthulomycetes 18S rRNA gene amplicon from PICO-LOVE transects	AMPLICON	METAGENOMIC	PCR	paired	ILLUMINA	Illumina MiSeq	We extracted DNA using the Gentra Puregene Yeast/Bact. Kit (Qiagen) according to the manufacturer's instructions supplemented with one round of bead beating (60 seconds). Partial Labyrinthulomycetes 18S rRNA genes were amplified using dual index primers LABY-A (5'-GGGATCGAAGATGATTAG-3') and LABY-Y (5'-CWCRAACTTCCTTCCGGT-29').	fastq	651A_S27_L001_R1_001.fastq	651A_S27_L001_R2_001.fastq
Laby_651B	Laby_651B	Labyrinthulomycetes 18S rRNA gene amplicon from PICO-LOVE transects	AMPLICON	METAGENOMIC	PCR	paired	ILLUMINA	Illumina MiSeq	We extracted DNA using the Gentra Puregene Yeast/Bact. Kit (Qiagen) according to the manufacturer's instructions supplemented with one round of bead beating (60 seconds). Partial Labyrinthulomycetes 18S rRNA genes were amplified using dual index primers LABY-A (5'-GGGATCGAAGATGATTAG-3') and LABY-Y (5'-CWCRAACTTCCTTCCGGT-30').	fastq	651B_S28_L001_R1_001.fastq	651B_S28_L001_R2_001.fastq
Laby_651C	Laby_651C	Labyrinthulomycetes 18S rRNA gene amplicon from PICO-LOVE transects	AMPLICON	METAGENOMIC	PCR	paired	ILLUMINA	Illumina MiSeq	We extracted DNA using the Gentra Puregene Yeast/Bact. Kit (Qiagen) according to the manufacturer's instructions supplemented with one round of bead beating (60 seconds). Partial Labyrinthulomycetes 18S rRNA genes were amplified using dual index primers LABY-A (5'-GGGATCGAAGATGATTAG-3') and LABY-Y (5'-CWCRAACTTCCTTCCGGT-31').	fastq	651C_S29_L001_R1_001.fastq	651C_S29_L001_R2_001.fastq
Laby_661A	Laby_661A	Labyrinthulomycetes 18S rRNA gene amplicon from PICO-LOVE transects	AMPLICON	METAGENOMIC	PCR	paired	ILLUMINA	Illumina MiSeq	We extracted DNA using the Gentra Puregene Yeast/Bact. Kit (Qiagen) according to the manufacturer's instructions supplemented with one round of bead beating (60 seconds). Partial Labyrinthulomycetes 18S rRNA genes were amplified using dual index primers LABY-A (5'-GGGATCGAAGATGATTAG-3') and LABY-Y (5'-CWCRAACTTCCTTCCGGT-32').	fastq	661A_S30_L001_R1_001.fastq	661A_S30_L001_R2_001.fastq
Laby_661B	Laby_661B	Labyrinthulomycetes 18S rRNA gene amplicon from PICO-LOVE transects	AMPLICON	METAGENOMIC	PCR	paired	ILLUMINA	Illumina MiSeq	We extracted DNA using the Gentra Puregene Yeast/Bact. Kit (Qiagen) according to the manufacturer's instructions supplemented with one round of bead beating (60 seconds). Partial Labyrinthulomycetes 18S rRNA genes were amplified using dual index primers LABY-A (5'-GGGATCGAAGATGATTAG-3') and LABY-Y (5'-CWCRAACTTCCTTCCGGT-33').	fastq	661B_S31_L001_R1_001.fastq	661B_S31_L001_R2_001.fastq
Laby_661C	Laby_661C	Labyrinthulomycetes 18S rRNA gene amplicon from PICO-LOVE transects	AMPLICON	METAGENOMIC	PCR	paired	ILLUMINA	Illumina MiSeq	We extracted DNA using the Gentra Puregene Yeast/Bact. Kit (Qiagen) according to the manufacturer's instructions supplemented with one round of bead beating (60 seconds). Partial Labyrinthulomycetes 18S rRNA genes were amplified using dual index primers LABY-A (5'-GGGATCGAAGATGATTAG-3') and LABY-Y (5'-CWCRAACTTCCTTCCGGT-34').	fastq	661C_S32_L001_R1_001.fastq	661C_S32_L001_R2_001.fastq
Laby_661D	Laby_661D	Labyrinthulomycetes 18S rRNA gene amplicon from PICO-LOVE transects	AMPLICON	METAGENOMIC	PCR	paired	ILLUMINA	Illumina MiSeq	We extracted DNA using the Gentra Puregene Yeast/Bact. Kit (Qiagen) according to the manufacturer's instructions supplemented with one round of bead beating (60 seconds). Partial Labyrinthulomycetes 18S rRNA genes were amplified using dual index primers LABY-A (5'-GGGATCGAAGATGATTAG-3') and LABY-Y (5'-CWCRAACTTCCTTCCGGT-35').	fastq	661D_S33_L001_R1_001.fastq	661D_S33_L001_R2_001.fastq
Laby_665A	Laby_665A	Labyrinthulomycetes 18S rRNA gene amplicon from PICO-LOVE transects	AMPLICON	METAGENOMIC	PCR	paired	ILLUMINA	Illumina MiSeq	We extracted DNA using the Gentra Puregene Yeast/Bact. Kit (Qiagen) according to the manufacturer's instructions supplemented with one round of bead beating (60 seconds). Partial Labyrinthulomycetes 18S rRNA genes were amplified using dual index primers LABY-A (5'-GGGATCGAAGATGATTAG-3') and LABY-Y (5'-CWCRAACTTCCTTCCGGT-36').	fastq	665A_S34_L001_R1_001.fastq	665A_S34_L001_R2_001.fastq
Laby_665B	Laby_665B	Labyrinthulomycetes 18S rRNA gene amplicon from PICO-LOVE transects	AMPLICON	METAGENOMIC	PCR	paired	ILLUMINA	Illumina MiSeq	We extracted DNA using the Gentra Puregene Yeast/Bact. Kit (Qiagen) according to the manufacturer's instructions supplemented with one round of bead beating (60 seconds). Partial Labyrinthulomycetes 18S rRNA genes were amplified using dual index primers LABY-A (5'-GGGATCGAAGATGATTAG-3') and LABY-Y (5'-CWCRAACTTCCTTCCGGT-37').	fastq	665B_S35_L001_R1_001.fastq	665B_S35_L001_R2_001.fastq
Laby_665C	Laby_665C	Labyrinthulomycetes 18S rRNA gene amplicon from PICO-LOVE transects	AMPLICON	METAGENOMIC	PCR	paired	ILLUMINA	Illumina MiSeq	We extracted DNA using the Gentra Puregene Yeast/Bact. Kit (Qiagen) according to the manufacturer's instructions supplemented with one round of bead beating (60 seconds). Partial Labyrinthulomycetes 18S rRNA genes were amplified using dual index primers LABY-A (5'-GGGATCGAAGATGATTAG-3') and LABY-Y (5'-CWCRAACTTCCTTCCGGT-38').	fastq	665C_S36_L001_R1_001.fastq	665C_S36_L001_R2_001.fastq
Laby_665D	Laby_665D	Labyrinthulomycetes 18S rRNA gene amplicon from PICO-LOVE transects	AMPLICON	METAGENOMIC	PCR	paired	ILLUMINA	Illumina MiSeq	We extracted DNA using the Gentra Puregene Yeast/Bact. Kit (Qiagen) according to the manufacturer's instructions supplemented with one round of bead beating (60 seconds). Partial Labyrinthulomycetes 18S rRNA genes were amplified using dual index primers LABY-A (5'-GGGATCGAAGATGATTAG-3') and LABY-Y (5'-CWCRAACTTCCTTCCGGT-39').	fastq	665D_S37_L001_R1_001.fastq	665D_S37_L001_R2_001.fastq
Laby_665E	Laby_665E	Labyrinthulomycetes 18S rRNA gene amplicon from PICO-LOVE transects	AMPLICON	METAGENOMIC	PCR	paired	ILLUMINA	Illumina MiSeq	We extracted DNA using the Gentra Puregene Yeast/Bact. Kit (Qiagen) according to the manufacturer's instructions supplemented with one round of bead beating (60 seconds). Partial Labyrinthulomycetes 18S rRNA genes were amplified using dual index primers LABY-A (5'-GGGATCGAAGATGATTAG-3') and LABY-Y (5'-CWCRAACTTCCTTCCGGT-40').	fastq	665E_S38_L001_R1_001.fastq	665E_S38_L001_R2_001.fastq
Laby_672A	Laby_672A	Labyrinthulomycetes 18S rRNA gene amplicon from PICO-LOVE transects	AMPLICON	METAGENOMIC	PCR	paired	ILLUMINA	Illumina MiSeq	We extracted DNA using the Gentra Puregene Yeast/Bact. Kit (Qiagen) according to the manufacturer's instructions supplemented with one round of bead beating (60 seconds). Partial Labyrinthulomycetes 18S rRNA genes were amplified using dual index primers LABY-A (5'-GGGATCGAAGATGATTAG-3') and LABY-Y (5'-CWCRAACTTCCTTCCGGT-41').	fastq	672A_S39_L001_R1_001.fastq	672A_S39_L001_R2_001.fastq
Laby_672B	Laby_672B	Labyrinthulomycetes 18S rRNA gene amplicon from PICO-LOVE transects	AMPLICON	METAGENOMIC	PCR	paired	ILLUMINA	Illumina MiSeq	We extracted DNA using the Gentra Puregene Yeast/Bact. Kit (Qiagen) according to the manufacturer's instructions supplemented with one round of bead beating (60 seconds). Partial Labyrinthulomycetes 18S rRNA genes were amplified using dual index primers LABY-A (5'-GGGATCGAAGATGATTAG-3') and LABY-Y (5'-CWCRAACTTCCTTCCGGT-42').	fastq	672B_S40_L001_R1_001.fastq	672B_S40_L001_R2_001.fastq
Laby_672C	Laby_672C	Labyrinthulomycetes 18S rRNA gene amplicon from PICO-LOVE transects	AMPLICON	METAGENOMIC	PCR	paired	ILLUMINA	Illumina MiSeq	We extracted DNA using the Gentra Puregene Yeast/Bact. Kit (Qiagen) according to the manufacturer's instructions supplemented with one round of bead beating (60 seconds). Partial Labyrinthulomycetes 18S rRNA genes were amplified using dual index primers LABY-A (5'-GGGATCGAAGATGATTAG-3') and LABY-Y (5'-CWCRAACTTCCTTCCGGT-43').	fastq	672C_S41_L001_R1_001.fastq	672C_S41_L001_R2_001.fastq
Laby_672D	Laby_672D	Labyrinthulomycetes 18S rRNA gene amplicon from PICO-LOVE transects	AMPLICON	METAGENOMIC	PCR	paired	ILLUMINA	Illumina MiSeq	We extracted DNA using the Gentra Puregene Yeast/Bact. Kit (Qiagen) according to the manufacturer's instructions supplemented with one round of bead beating (60 seconds). Partial Labyrinthulomycetes 18S rRNA genes were amplified using dual index primers LABY-A (5'-GGGATCGAAGATGATTAG-3') and LABY-Y (5'-CWCRAACTTCCTTCCGGT-44').	fastq	672D_S42_L001_R1_001.fastq	672D_S42_L001_R2_001.fastq
Laby_672E	Laby_672E	Labyrinthulomycetes 18S rRNA gene amplicon from PICO-LOVE transects	AMPLICON	METAGENOMIC	PCR	paired	ILLUMINA	Illumina MiSeq	We extracted DNA using the Gentra Puregene Yeast/Bact. Kit (Qiagen) according to the manufacturer's instructions supplemented with one round of bead beating (60 seconds). Partial Labyrinthulomycetes 18S rRNA genes were amplified using dual index primers LABY-A (5'-GGGATCGAAGATGATTAG-3') and LABY-Y (5'-CWCRAACTTCCTTCCGGT-45').	fastq	672E_S43_L001_R1_001.fastq	672E_S43_L001_R2_001.fastq
Laby_677A	Laby_677A	Labyrinthulomycetes 18S rRNA gene amplicon from PICO-LOVE transects	AMPLICON	METAGENOMIC	PCR	paired	ILLUMINA	Illumina MiSeq	We extracted DNA using the Gentra Puregene Yeast/Bact. Kit (Qiagen) according to the manufacturer's instructions supplemented with one round of bead beating (60 seconds). Partial Labyrinthulomycetes 18S rRNA genes were amplified using dual index primers LABY-A (5'-GGGATCGAAGATGATTAG-3') and LABY-Y (5'-CWCRAACTTCCTTCCGGT-46').	fastq	677A_S44_L001_R1_001.fastq	677A_S44_L001_R2_001.fastq
Laby_677B	Laby_677B	Labyrinthulomycetes 18S rRNA gene amplicon from PICO-LOVE transects	AMPLICON	METAGENOMIC	PCR	paired	ILLUMINA	Illumina MiSeq	We extracted DNA using the Gentra Puregene Yeast/Bact. Kit (Qiagen) according to the manufacturer's instructions supplemented with one round of bead beating (60 seconds). Partial Labyrinthulomycetes 18S rRNA genes were amplified using dual index primers LABY-A (5'-GGGATCGAAGATGATTAG-3') and LABY-Y (5'-CWCRAACTTCCTTCCGGT-47').	fastq	677B_S45_L001_R1_001.fastq	677B_S45_L001_R2_001.fastq
Laby_677C	Laby_677C	Labyrinthulomycetes 18S rRNA gene amplicon from PICO-LOVE transects	AMPLICON	METAGENOMIC	PCR	paired	ILLUMINA	Illumina MiSeq	We extracted DNA using the Gentra Puregene Yeast/Bact. Kit (Qiagen) according to the manufacturer's instructions supplemented with one round of bead beating (60 seconds). Partial Labyrinthulomycetes 18S rRNA genes were amplified using dual index primers LABY-A (5'-GGGATCGAAGATGATTAG-3') and LABY-Y (5'-CWCRAACTTCCTTCCGGT-48').	fastq	677C_S46_L001_R1_001.fastq	677C_S46_L001_R2_001.fastq
Laby_677D	Laby_677D	Labyrinthulomycetes 18S rRNA gene amplicon from PICO-LOVE transects	AMPLICON	METAGENOMIC	PCR	paired	ILLUMINA	Illumina MiSeq	We extracted DNA using the Gentra Puregene Yeast/Bact. Kit (Qiagen) according to the manufacturer's instructions supplemented with one round of bead beating (60 seconds). Partial Labyrinthulomycetes 18S rRNA genes were amplified using dual index primers LABY-A (5'-GGGATCGAAGATGATTAG-3') and LABY-Y (5'-CWCRAACTTCCTTCCGGT-49').	fastq	677D_S47_L001_R1_001.fastq	677D_S47_L001_R2_001.fastq
Laby_684A	Laby_684A	Labyrinthulomycetes 18S rRNA gene amplicon from PICO-LOVE transects	AMPLICON	METAGENOMIC	PCR	paired	ILLUMINA	Illumina MiSeq	We extracted DNA using the Gentra Puregene Yeast/Bact. Kit (Qiagen) according to the manufacturer's instructions supplemented with one round of bead beating (60 seconds). Partial Labyrinthulomycetes 18S rRNA genes were amplified using dual index primers LABY-A (5'-GGGATCGAAGATGATTAG-3') and LABY-Y (5'-CWCRAACTTCCTTCCGGT-50').	fastq	684A_S48_L001_R1_001.fastq	684A_S48_L001_R2_001.fastq
Laby_684B	Laby_684B	Labyrinthulomycetes 18S rRNA gene amplicon from PICO-LOVE transects	AMPLICON	METAGENOMIC	PCR	paired	ILLUMINA	Illumina MiSeq	We extracted DNA using the Gentra Puregene Yeast/Bact. Kit (Qiagen) according to the manufacturer's instructions supplemented with one round of bead beating (60 seconds). Partial Labyrinthulomycetes 18S rRNA genes were amplified using dual index primers LABY-A (5'-GGGATCGAAGATGATTAG-3') and LABY-Y (5'-CWCRAACTTCCTTCCGGT-51').	fastq	684B_S49_L001_R1_001.fastq	684B_S49_L001_R2_001.fastq
Laby_684C	Laby_684C	Labyrinthulomycetes 18S rRNA gene amplicon from PICO-LOVE transects	AMPLICON	METAGENOMIC	PCR	paired	ILLUMINA	Illumina MiSeq	We extracted DNA using the Gentra Puregene Yeast/Bact. Kit (Qiagen) according to the manufacturer's instructions supplemented with one round of bead beating (60 seconds). Partial Labyrinthulomycetes 18S rRNA genes were amplified using dual index primers LABY-A (5'-GGGATCGAAGATGATTAG-3') and LABY-Y (5'-CWCRAACTTCCTTCCGGT-52').	fastq	684C_S50_L001_R1_001.fastq	684C_S50_L001_R2_001.fastq
Laby_684D	Laby_684D	Labyrinthulomycetes 18S rRNA gene amplicon from PICO-LOVE transects	AMPLICON	METAGENOMIC	PCR	paired	ILLUMINA	Illumina MiSeq	We extracted DNA using the Gentra Puregene Yeast/Bact. Kit (Qiagen) according to the manufacturer's instructions supplemented with one round of bead beating (60 seconds). Partial Labyrinthulomycetes 18S rRNA genes were amplified using dual index primers LABY-A (5'-GGGATCGAAGATGATTAG-3') and LABY-Y (5'-CWCRAACTTCCTTCCGGT-53').	fastq	684D_S51_L001_R1_001.fastq	684D_S51_L001_R2_001.fastq
Laby_684E	Laby_684E	Labyrinthulomycetes 18S rRNA gene amplicon from PICO-LOVE transects	AMPLICON	METAGENOMIC	PCR	paired	ILLUMINA	Illumina MiSeq	We extracted DNA using the Gentra Puregene Yeast/Bact. Kit (Qiagen) according to the manufacturer's instructions supplemented with one round of bead beating (60 seconds). Partial Labyrinthulomycetes 18S rRNA genes were amplified using dual index primers LABY-A (5'-GGGATCGAAGATGATTAG-3') and LABY-Y (5'-CWCRAACTTCCTTCCGGT-54').	fastq	684E_S52_L001_R1_001.fastq	684E_S52_L001_R2_001.fastq
Laby_693A	Laby_693A	Labyrinthulomycetes 18S rRNA gene amplicon from PICO-LOVE transects	AMPLICON	METAGENOMIC	PCR	paired	ILLUMINA	Illumina MiSeq	We extracted DNA using the Gentra Puregene Yeast/Bact. Kit (Qiagen) according to the manufacturer's instructions supplemented with one round of bead beating (60 seconds). Partial Labyrinthulomycetes 18S rRNA genes were amplified using dual index primers LABY-A (5'-GGGATCGAAGATGATTAG-3') and LABY-Y (5'-CWCRAACTTCCTTCCGGT-55').	fastq	693A_S53_L001_R1_001.fastq	693A_S53_L001_R2_001.fastq
Laby_693B	Laby_693B	Labyrinthulomycetes 18S rRNA gene amplicon from PICO-LOVE transects	AMPLICON	METAGENOMIC	PCR	paired	ILLUMINA	Illumina MiSeq	We extracted DNA using the Gentra Puregene Yeast/Bact. Kit (Qiagen) according to the manufacturer's instructions supplemented with one round of bead beating (60 seconds). Partial Labyrinthulomycetes 18S rRNA genes were amplified using dual index primers LABY-A (5'-GGGATCGAAGATGATTAG-3') and LABY-Y (5'-CWCRAACTTCCTTCCGGT-56').	fastq	693B_S54_L001_R1_001.fastq	693B_S54_L001_R2_001.fastq
Laby_693C	Laby_693C	Labyrinthulomycetes 18S rRNA gene amplicon from PICO-LOVE transects	AMPLICON	METAGENOMIC	PCR	paired	ILLUMINA	Illumina MiSeq	We extracted DNA using the Gentra Puregene Yeast/Bact. Kit (Qiagen) according to the manufacturer's instructions supplemented with one round of bead beating (60 seconds). Partial Labyrinthulomycetes 18S rRNA genes were amplified using dual index primers LABY-A (5'-GGGATCGAAGATGATTAG-3') and LABY-Y (5'-CWCRAACTTCCTTCCGGT-57').	fastq	693C_S55_L001_R1_001.fastq	693C_S55_L001_R2_001.fastq
Laby_693D	Laby_693D	Labyrinthulomycetes 18S rRNA gene amplicon from PICO-LOVE transects	AMPLICON	METAGENOMIC	PCR	paired	ILLUMINA	Illumina MiSeq	We extracted DNA using the Gentra Puregene Yeast/Bact. Kit (Qiagen) according to the manufacturer's instructions supplemented with one round of bead beating (60 seconds). Partial Labyrinthulomycetes 18S rRNA genes were amplified using dual index primers LABY-A (5'-GGGATCGAAGATGATTAG-3') and LABY-Y (5'-CWCRAACTTCCTTCCGGT-58').	fastq	693D_S56_L001_R1_001.fastq	693D_S56_L001_R2_001.fastq
Laby_693E	Laby_693E	Labyrinthulomycetes 18S rRNA gene amplicon from PICO-LOVE transects	AMPLICON	METAGENOMIC	PCR	paired	ILLUMINA	Illumina MiSeq	We extracted DNA using the Gentra Puregene Yeast/Bact. Kit (Qiagen) according to the manufacturer's instructions supplemented with one round of bead beating (60 seconds). Partial Labyrinthulomycetes 18S rRNA genes were amplified using dual index primers LABY-A (5'-GGGATCGAAGATGATTAG-3') and LABY-Y (5'-CWCRAACTTCCTTCCGGT-59').	fastq	693E_S57_L001_R1_001.fastq	693E_S57_L001_R2_001.fastq
Laby_710A	Laby_710A	Labyrinthulomycetes 18S rRNA gene amplicon from PICO-LOVE transects	AMPLICON	METAGENOMIC	PCR	paired	ILLUMINA	Illumina MiSeq	We extracted DNA using the Gentra Puregene Yeast/Bact. Kit (Qiagen) according to the manufacturer's instructions supplemented with one round of bead beating (60 seconds). Partial Labyrinthulomycetes 18S rRNA genes were amplified using dual index primers LABY-A (5'-GGGATCGAAGATGATTAG-3') and LABY-Y (5'-CWCRAACTTCCTTCCGGT-60').	fastq	710A_S58_L001_R1_001.fastq	710A_S58_L001_R2_001.fastq
Laby_710B	Laby_710B	Labyrinthulomycetes 18S rRNA gene amplicon from PICO-LOVE transects	AMPLICON	METAGENOMIC	PCR	paired	ILLUMINA	Illumina MiSeq	We extracted DNA using the Gentra Puregene Yeast/Bact. Kit (Qiagen) according to the manufacturer's instructions supplemented with one round of bead beating (60 seconds). Partial Labyrinthulomycetes 18S rRNA genes were amplified using dual index primers LABY-A (5'-GGGATCGAAGATGATTAG-3') and LABY-Y (5'-CWCRAACTTCCTTCCGGT-61').	fastq	710B_S59_L001_R1_001.fastq	710B_S59_L001_R2_001.fastq
Laby_710C	Laby_710C	Labyrinthulomycetes 18S rRNA gene amplicon from PICO-LOVE transects	AMPLICON	METAGENOMIC	PCR	paired	ILLUMINA	Illumina MiSeq	We extracted DNA using the Gentra Puregene Yeast/Bact. Kit (Qiagen) according to the manufacturer's instructions supplemented with one round of bead beating (60 seconds). Partial Labyrinthulomycetes 18S rRNA genes were amplified using dual index primers LABY-A (5'-GGGATCGAAGATGATTAG-3') and LABY-Y (5'-CWCRAACTTCCTTCCGGT-62').	fastq	710C_S60_L001_R1_001.fastq	710C_S60_L001_R2_001.fastq
Laby_710D	Laby_710D	Labyrinthulomycetes 18S rRNA gene amplicon from PICO-LOVE transects	AMPLICON	METAGENOMIC	PCR	paired	ILLUMINA	Illumina MiSeq	We extracted DNA using the Gentra Puregene Yeast/Bact. Kit (Qiagen) according to the manufacturer's instructions supplemented with one round of bead beating (60 seconds). Partial Labyrinthulomycetes 18S rRNA genes were amplified using dual index primers LABY-A (5'-GGGATCGAAGATGATTAG-3') and LABY-Y (5'-CWCRAACTTCCTTCCGGT-63').	fastq	710D_S61_L001_R1_001.fastq	710D_S61_L001_R2_001.fastq
Laby_710E	Laby_710E	Labyrinthulomycetes 18S rRNA gene amplicon from PICO-LOVE transects	AMPLICON	METAGENOMIC	PCR	paired	ILLUMINA	Illumina MiSeq	We extracted DNA using the Gentra Puregene Yeast/Bact. Kit (Qiagen) according to the manufacturer's instructions supplemented with one round of bead beating (60 seconds). Partial Labyrinthulomycetes 18S rRNA genes were amplified using dual index primers LABY-A (5'-GGGATCGAAGATGATTAG-3') and LABY-Y (5'-CWCRAACTTCCTTCCGGT-64').	fastq	710E_S62_L001_R1_001.fastq	710E_S62_L001_R2_001.fastq
Laby_725A	Laby_725A	Labyrinthulomycetes 18S rRNA gene amplicon from PICO-LOVE transects	AMPLICON	METAGENOMIC	PCR	paired	ILLUMINA	Illumina MiSeq	We extracted DNA using the Gentra Puregene Yeast/Bact. Kit (Qiagen) according to the manufacturer's instructions supplemented with one round of bead beating (60 seconds). Partial Labyrinthulomycetes 18S rRNA genes were amplified using dual index primers LABY-A (5'-GGGATCGAAGATGATTAG-3') and LABY-Y (5'-CWCRAACTTCCTTCCGGT-65').	fastq	725A_S63_L001_R1_001.fastq	725A_S63_L001_R2_001.fastq
Laby_725B	Laby_725B	Labyrinthulomycetes 18S rRNA gene amplicon from PICO-LOVE transects	AMPLICON	METAGENOMIC	PCR	paired	ILLUMINA	Illumina MiSeq	We extracted DNA using the Gentra Puregene Yeast/Bact. Kit (Qiagen) according to the manufacturer's instructions supplemented with one round of bead beating (60 seconds). Partial Labyrinthulomycetes 18S rRNA genes were amplified using dual index primers LABY-A (5'-GGGATCGAAGATGATTAG-3') and LABY-Y (5'-CWCRAACTTCCTTCCGGT-66').	fastq	725B_S64_L001_R1_001.fastq	725B_S64_L001_R2_001.fastq
Laby_725C	Laby_725C	Labyrinthulomycetes 18S rRNA gene amplicon from PICO-LOVE transects	AMPLICON	METAGENOMIC	PCR	paired	ILLUMINA	Illumina MiSeq	We extracted DNA using the Gentra Puregene Yeast/Bact. Kit (Qiagen) according to the manufacturer's instructions supplemented with one round of bead beating (60 seconds). Partial Labyrinthulomycetes 18S rRNA genes were amplified using dual index primers LABY-A (5'-GGGATCGAAGATGATTAG-3') and LABY-Y (5'-CWCRAACTTCCTTCCGGT-67').	fastq	725C_S65_L001_R1_001.fastq	725C_S65_L001_R2_001.fastq
Laby_725D	Laby_725D	Labyrinthulomycetes 18S rRNA gene amplicon from PICO-LOVE transects	AMPLICON	METAGENOMIC	PCR	paired	ILLUMINA	Illumina MiSeq	We extracted DNA using the Gentra Puregene Yeast/Bact. Kit (Qiagen) according to the manufacturer's instructions supplemented with one round of bead beating (60 seconds). Partial Labyrinthulomycetes 18S rRNA genes were amplified using dual index primers LABY-A (5'-GGGATCGAAGATGATTAG-3') and LABY-Y (5'-CWCRAACTTCCTTCCGGT-68').	fastq	725D_S66_L001_R1_001.fastq	725D_S66_L001_R2_001.fastq
Laby_725E	Laby_725E	Labyrinthulomycetes 18S rRNA gene amplicon from PICO-LOVE transects	AMPLICON	METAGENOMIC	PCR	paired	ILLUMINA	Illumina MiSeq	We extracted DNA using the Gentra Puregene Yeast/Bact. Kit (Qiagen) according to the manufacturer's instructions supplemented with one round of bead beating (60 seconds). Partial Labyrinthulomycetes 18S rRNA genes were amplified using dual index primers LABY-A (5'-GGGATCGAAGATGATTAG-3') and LABY-Y (5'-CWCRAACTTCCTTCCGGT-69').	fastq	725E_S67_L001_R1_001.fastq	725E_S67_L001_R2_001.fastq
Laby_729A	Laby_729A	Labyrinthulomycetes 18S rRNA gene amplicon from PICO-LOVE transects	AMPLICON	METAGENOMIC	PCR	paired	ILLUMINA	Illumina MiSeq	We extracted DNA using the Gentra Puregene Yeast/Bact. Kit (Qiagen) according to the manufacturer's instructions supplemented with one round of bead beating (60 seconds). Partial Labyrinthulomycetes 18S rRNA genes were amplified using dual index primers LABY-A (5'-GGGATCGAAGATGATTAG-3') and LABY-Y (5'-CWCRAACTTCCTTCCGGT-70').	fastq	729A_S68_L001_R1_001.fastq	729A_S68_L001_R2_001.fastq
Laby_729E	Laby_729E	Labyrinthulomycetes 18S rRNA gene amplicon from PICO-LOVE transects	AMPLICON	METAGENOMIC	PCR	paired	ILLUMINA	Illumina MiSeq	We extracted DNA using the Gentra Puregene Yeast/Bact. Kit (Qiagen) according to the manufacturer's instructions supplemented with one round of bead beating (60 seconds). Partial Labyrinthulomycetes 18S rRNA genes were amplified using dual index primers LABY-A (5'-GGGATCGAAGATGATTAG-3') and LABY-Y (5'-CWCRAACTTCCTTCCGGT-71').	fastq	729E_S69_L001_R1_001.fastq	729E_S69_L001_R2_001.fastq
