# Supplementary material for: Niche Partitioning of Labyrinthulomycete Protists Across Sharp Coastal Gradients and Their Putative Relationships With Bacteria and Fungi
Source: Front Microbiol. 2022 May 24;13:906864. doi: 10.3389/fmicb.2022.906864 (PMC9171235; doi:10.3389/fmicb.2022.906864)
Supplement: Supplementary file 3 [file Data_Sheet_3.XLSX]

## Sheet: Fig. S5 raw p-value
	Fungi	Bacteria	Synechococcus	Picocyanobacteria	Picophotoeukaryotes	Chlorophyll	Temperature	Salinity	Insolation	DIC	Oxygen	OxygenSaturation	Turbidity	pH	Distance
ASV28	0.323671	0.575115	0.602375	0.835746	0.834763	0.165375	0.184468	0.124603	0.0145189	0.00768401	0.0712458	0.760888	0.765648	0.334393	0.337701
ASV62	0.961007	0.404461	0.957776	0.488287	0.80787	0.505763	0.922625	0.875992	0.411246	0.859086	0.907836	0.806587	0.681659	0.730861	0.809029
ASV25	0.660022	0.433937	0.0133531	0.482164	0.909668	0.651653	0.164196	0.692099	0.615848	0.172208	0.25477	0.247041	0.554694	0.108048	0.485437
ASV1	0.000707454	0.00556502	0.000836158	0.161154	0.00264687	0.000498498	0.242408	8.25899e-05	0.782721	0.23384	0.0839372	0.00549095	0.000566876	0.0014598	0.000260837
ASV74	NA	NA	NA	NA	NA	0.251041	0.132939	0.920848	0.439598	0.314978	0.247531	0.727954	0.239583	0.59755	0.120168
ASV18	0.167822	0.0640997	0.17269	0.25084	0.000112798	0.000186201	7.16975e-05	0.0515863	0.0164264	0.999122	0.0688025	0.000763526	0.00152991	0.620426	3.36188e-05
ASV77	NA	0.274864	0.718845	0.164082	0.227303	0.470623	0.29498	0.920848	0.842237	0.341326	0.914796	0.0990433	0.775476	0.957944	0.120168
ASV21	0.031936	0.00865085	0.0954846	0.463124	0.00392806	6.79927e-06	0.0757572	0.00155841	0.99479	0.220051	0.293514	0.0120069	0.000665311	0.168711	7.83585e-07
ASV37	0.000463005	2.23409e-07	0.00610644	0.0560236	1.22544e-05	1.31153e-05	0.0358323	2.23245e-05	0.704533	0.0289897	0.247867	0.00383961	9.61172e-07	0.0626768	9.45765e-14
ASV97	0.00580642	0.00679622	0.650536	0.796024	0.00250373	0.000456678	0.0897322	0.000652004	0.00699055	0.00905727	0.916043	0.00169665	0.0130367	0.442536	0.000597062
ASV66	0.0001189	0.00753731	0.455981	0.738232	0.000313181	0.00340079	0.000449577	2.17922e-05	0.0404834	0.00951325	0.00966542	0.0028494	0.000843734	0.863543	0.00053988
ASV67	0.000138905	1.74068e-05	0.0560902	0.0395418	0.000325975	1.78652e-06	0.489798	0.0011571	0.822868	0.0395091	0.0660946	0.0112958	9.99778e-06	0.000634761	7.49149e-07
ASV80	0.000151879	3.9548e-05	0.000707865	0.875663	0.000392961	0.000733328	0.182921	0.000228014	0.0703946	0.000908357	0.698281	0.035818	0.000515939	0.66572	0.000103131
ASV90	0.00102937	0.00648497	0.861208	0.945462	0.000231663	0.000278109	0.00138368	0.00143206	0.039163	0.872831	0.00999061	6.91885e-06	9.96055e-05	0.981967	0.000601713
ASV65	0.832371	0.122359	0.302147	0.10129	0.336673	0.415437	0.000536989	0.226529	0.0203398	0.577396	0.0368367	0.272615	0.753183	0.259337	0.680247
ASV91	0.0136948	0.0729173	0.771285	0.568918	0.0411231	0.0267218	0.0619625	0.00775751	0.249598	0.388858	0.0435914	0.0881348	0.0283497	0.632426	0.0184845
ASV82	0.0315685	0.331676	0.179241	0.050373	0.00298446	0.0201819	2.30481e-05	0.0117573	0.0138826	0.540469	0.000240926	0.00226979	0.0130835	0.447652	0.0195895
ASV33	0.727613	0.74034	0.0076308	0.6824	0.63922	0.952711	0.0074099	0.663867	0.75304	0.37199	0.00231153	0.765	0.201949	0.785999	0.691892
ASV89	0.16725	0.151107	0.0107272	0.126124	0.622487	0.689251	0.317008	0.845616	0.0549116	0.957068	0.862846	0.334981	0.571827	0.0780037	0.408599
ASV34	0.000866941	0.00131121	0.0194786	0.620566	6.52371e-05	2.66534e-05	0.611374	0.104792	0.97982	0.614101	0.0586532	0.00793279	0.000236257	0.118528	4.41018e-05
ASV47	0.0589445	0.357988	0.914147	0.000637354	0.00349053	0.0050772	0.000780517	0.0593256	2.79072e-05	0.10284	0.0395862	0.0390555	0.0830178	0.0265068	0.129332
ASV57	0.046197	0.232599	0.529687	0.801481	0.130387	0.026957	0.660018	0.815894	0.602848	0.933502	0.0818242	0.288113	0.0250408	0.897543	0.188046
ASV86	0.00295956	0.0335694	0.0178219	0.325816	0.000402574	0.0200894	2.45906e-05	4.80599e-05	0.0920045	0.113689	0.000252211	0.00273115	0.00499609	0.829333	0.00199426
ASV75	0.0017408	0.0868991	0.0297831	0.0876528	0.000329646	0.00207062	2.34101e-05	0.000722658	0.000168764	0.0328633	0.0159443	0.00243098	0.00493607	0.0396377	0.00447256
ASV54	6.20544e-06	0.00724759	0.0519034	0.169979	3.13689e-06	2.56695e-05	8.84123e-06	1.16097e-05	0.0534058	0.587694	0.00263925	7.50896e-05	6.08839e-06	0.894798	6.07474e-06
ASV69	0.241506	0.351249	0.579134	0.0621631	0.650023	0.158064	0.0933591	0.82983	0.667918	0.693332	0.0621738	0.596148	0.417684	0.523861	0.544416
ASV23	0.17739	0.582112	0.397943	0.484064	0.250419	0.452238	0.000263023	0.0163586	0.00928173	0.895464	0.00333452	0.0412598	0.353738	0.991778	0.486185
ASV36	0.0411426	6.72584e-05	0.065527	0.492549	0.922448	0.216061	0.0305685	0.00273255	6.09942e-06	0.00204588	0.234869	0.256934	0.0260014	0.000157988	8.59397e-05
ASV51	2.91488e-05	0.000222524	0.00947549	0.146295	3.20241e-05	3.80954e-08	0.3059	0.000146956	0.0142409	0.0137164	0.185808	1.72676e-05	1.80431e-05	0.203243	6.24675e-07
ASV87	0.0373346	0.0700917	0.0457254	0.734835	0.00137401	0.000925603	0.0553806	0.0729223	0.00233066	0.771124	0.738176	0.000333101	0.0168731	0.571191	0.0253454
ASV9	6.80274e-05	6.35728e-09	0.0033986	0.0901382	0.0416079	0.00464836	0.0708295	0.00445631	0.26377	2.83365e-05	0.0333855	0.686339	0.000787074	0.000670228	3.30089e-06
ASV20	0.0680774	0.810775	0.00345226	0.00756919	0.000349234	0.102076	3.65698e-11	0.00175158	0.0102366	0.0877914	2.57921e-09	0.00020013	0.00784801	0.226	0.0846594
ASV35	0.546231	0.093718	0.500594	0.360426	0.0175588	0.0250924	0.40828	0.103933	0.323771	0.730833	0.911159	0.0256769	0.014038	0.0210711	0.000565766
ASV84	0.979878	0.348396	NA	NA	NA	0.860007	0.0599425	0.124875	0.943497	0.499225	0.0755831	0.379754	0.778968	0.0515528	0.97796
ASV13	0.374772	0.0239589	0.807814	0.0982489	0.0386752	0.188016	0.358401	0.00518878	0.0187694	0.86012	0.16932	0.0660997	0.00066288	0.224916	0.00119002
ASV14	0.00718263	0.106686	0.141648	0.498368	7.79843e-07	2.24926e-07	7.34252e-08	0.00162016	0.000295682	0.598686	0.0104922	6.68186e-05	0.000185335	0.412456	3.74025e-06
ASV12	0.00849304	0.960971	0.0360811	0.000566257	2.93133e-06	1.41152e-05	5.30753e-12	0.00288682	1.81335e-06	0.754379	5.33729e-05	4.41263e-07	1.62791e-05	0.00316486	0.00129033
ASV42	0.372897	0.102618	0.750021	0.0368663	7.80998e-05	0.0849789	0.00287996	0.0466532	0.961194	0.341927	0.326906	1.16215e-05	0.00156818	0.894479	0.00356442
ASV24	0.204011	0.685591	0.268962	0.175349	0.0186239	0.00487228	0.0103622	0.0057307	0.0268598	0.431018	0.101103	0.0132127	0.109932	0.720656	0.0594812
ASV31	0.485254	0.0188315	0.0611534	0.396111	0.50073	0.741478	0.0514469	0.892658	0.000113451	0.897142	0.473782	0.971675	0.0348779	0.00242822	0.060383
ASV19	0.304225	0.992103	0.875781	0.702441	0.479145	0.0476854	0.180417	0.197211	0.0402267	0.161264	0.418603	0.817548	0.302057	0.286567	0.532257
ASV11	0.391706	0.584213	0.798331	0.774968	0.146423	0.194683	0.500174	0.786966	0.631311	0.24986	0.106234	0.798854	0.300692	0.730981	0.362711
ASV2	0.00424817	0.0167749	0.00685674	0.496808	0.036133	0.0190046	0.833792	0.0152058	0.521339	0.130396	0.513137	0.0604412	0.00984682	0.0473396	0.00799165
ASV10	0.00024022	0.00052183	0.223161	0.12123	5.04435e-11	4.27153e-13	1.02783e-06	1.08166e-07	0.0331191	0.537862	0.0205436	1.35876e-06	5.78369e-12	0.783927	4.37023e-14
ASV83	0.79832	0.204285	0.104615	0.00448269	0.102246	0.343023	0.0003173	0.0397723	0.213117	0.0948107	0.00277239	0.452645	0.359649	0.00958756	0.455045
ASV39	0.00128455	0.173702	0.365815	0.360084	1.8623e-07	1.06301e-06	1.19489e-05	0.000171975	0.000153172	0.982483	0.0366005	2.13037e-05	8.49061e-05	0.370156	0.00015387
ASV45	0.272214	0.52414	0.0335565	0.0185188	0.00799731	0.0167129	4.96939e-07	0.135225	0.00609528	0.602885	0.000854283	0.000657955	0.0226753	0.0099313	0.12134
ASV61	0.0030906	0.218801	0.192794	0.0674819	5.62822e-05	0.000314004	6.09971e-05	0.00177872	3.38735e-05	0.666213	0.017262	0.00072293	0.00249458	0.0546053	0.0029868
ASV41	0.0031115	4.48746e-05	6.20187e-05	0.130861	0.0190261	0.000417491	0.00928225	0.102425	0.136063	0.245558	0.000732648	0.209726	0.00808635	0.0013728	0.000565218
ASV93	4.27766e-05	0.000130755	0.342677	0.312678	5.04297e-06	1.35986e-05	0.000410363	5.76072e-07	0.0565949	0.0240805	0.364408	2.04276e-06	4.19202e-06	0.335377	6.74281e-06
ASV95	2.6004e-07	4.85326e-05	0.848465	0.454782	2.28716e-07	9.99261e-09	0.0131248	0.000141091	0.123	0.783418	0.571326	1.52889e-06	1.63296e-06	0.537438	5.35132e-08
ASV43	0.23229	0.0656186	0.0238275	0.199185	0.354655	0.0234524	0.765701	0.469314	0.163876	0.0072083	0.986955	0.561468	0.578603	0.356935	0.0496108
ASV53	0.00193898	5.81992e-05	0.000151681	0.156757	0.00059033	3.78945e-06	0.19189	0.00043059	0.571363	0.0607176	0.00305693	0.0106059	6.92661e-05	0.00149177	6.74281e-06
ASV96	0.0300177	0.910768	0.00644878	0.0487886	0.0128745	0.217314	3.99026e-05	0.111378	0.0819913	0.501649	0.00172849	0.190054	0.0602862	0.0876862	0.188735
ASV30	0.271397	0.68467	0.0209387	0.0166297	0.00800004	0.0278662	3.40271e-10	0.050502	0.000566164	0.733978	1.56399e-05	0.00160162	0.027757	0.00828456	0.067066
ASV38	4.22368e-07	2.45346e-06	0.0944546	0.909605	1.93494e-10	1.28096e-11	0.0693718	3.08438e-06	0.0609765	0.058607	0.59777	1.25836e-07	1.69844e-09	0.430971	8.26534e-10
ASV5	0.00097543	0.272455	0.00501635	0.0236789	3.07043e-07	6.21375e-05	1.07691e-12	5.71734e-06	0.00191967	0.903238	2.48929e-06	4.16694e-08	5.1215e-05	0.154301	0.000401098
ASV73	0.914166	0.13249	0.496156	0.681854	0.558073	0.912718	0.13835	0.958519	0.103158	0.806718	0.330463	0.177292	0.806632	0.53316	0.458986
ASV6	0.102285	0.880896	0.00853167	0.0234717	4.08096e-06	0.000544628	1.03471e-07	0.0521844	0.0317388	0.0157882	0.00333108	8.49873e-09	0.000126278	0.159141	0.003238
ASV22	0.031036	4.94499e-06	4.27392e-06	0.24994	0.00169389	0.000280317	0.00757034	0.0569751	0.0718337	0.14034	8.11462e-05	0.0491723	0.00174378	0.00107231	6.16142e-06
ASV7	0.000383202	1.06031e-06	1.06085e-07	0.209201	0.0229743	0.00250198	0.00186633	0.0878723	0.268802	0.0193011	3.00382e-05	0.126327	0.00601723	0.0095794	5.52142e-05
ASV81	0.0991557	0.486715	0.00949183	0.0368305	0.0447801	0.372661	0.000101703	0.146555	0.110473	0.0763565	0.000112633	0.0229433	0.202761	0.0941835	0.352526
ASV3	0.03885	0.919432	0.003633	0.0218204	4.46895e-05	0.00304454	5.78275e-14	0.000528872	0.00771022	0.121438	2.36668e-09	2.63613e-05	0.00141748	0.0770515	0.00372018
ASV70	0.712282	0.527554	0.183149	0.110872	0.247971	0.125053	0.0148991	0.470706	0.00485197	0.253991	0.0862313	0.124727	0.270884	0.000171344	0.993681
ASV72	0.00592211	0.00627602	0.00966628	0.42008	0.00473849	0.0022432	0.89521	0.0416416	0.78133	0.326624	0.040339	0.0206121	0.00501853	0.0994429	0.00575426
ASV16	4.23023e-06	0.30894	0.282577	0.0219474	2.23736e-06	0.00115157	0.000304555	0.0165686	0.00146572	0.949202	0.0490066	1.01355e-05	1.81256e-06	0.171079	0.0149886
ASV40	0.00117444	6.51087e-07	0.000205954	0.0848687	0.00408375	0.000204045	0.0109193	0.200415	0.0329578	0.205068	5.28486e-05	0.0394231	0.000133122	0.000371834	1.41349e-05
ASV4	0.21997	0.252551	0.0135213	0.204512	0.24731	0.0527454	0.000182836	0.491494	0.246884	0.0548013	0.00597213	0.24778	0.340798	0.044075	0.265326
ASV92	0.0459549	0.00305728	0.0728176	0.963153	0.257338	0.00465009	0.545414	2.6151e-05	0.0654238	0.0167298	0.209092	0.664836	0.00431465	0.0408057	2.69914e-06
ASV8	0.973463	0.000938351	0.0472244	0.857778	0.871316	0.172364	0.000220588	0.307139	4.12264e-05	0.0531457	0.000331296	0.492324	0.088009	0.00759934	0.00460117
ASV15	0.510026	0.268298	0.0097016	0.367267	0.171686	0.0409348	0.000396624	0.0434291	0.0480487	0.527481	0.00863827	0.0740924	0.482628	0.219665	0.45512
ASV46	0.57864	0.621967	0.574564	0.765434	0.155946	0.585859	0.00185263	0.231275	0.000144921	0.742958	0.0396441	0.00860468	0.582556	0.0162828	0.753661
ASV50	0.0847499	0.665206	0.217035	0.175833	0.0718056	0.766899	0.00905218	0.688338	0.682388	0.0744033	0.242416	0.0152963	0.124848	0.849732	0.745272
ASV26	0.0548374	0.0772911	0.336683	0.00884096	0.007966	0.0716695	0.234082	0.00903543	0.476696	0.847355	0.249123	0.0133496	0.00016907	0.841977	0.00097798
ASV27	0.012199	4.2304e-05	0.0398343	0.564225	0.000592816	9.22821e-06	0.0477537	8.3674e-07	0.568533	0.0360975	0.423928	0.00683829	4.81277e-06	0.0204881	1.8869e-12
ASV29	0.886707	0.814502	0.0555209	0.0177145	0.406488	0.527315	0.991872	0.0641654	0.0761054	0.601298	0.820867	0.52705	0.0693761	0.365168	0.456081
ASV52	0.0595651	0.0166293	0.000551354	0.631969	0.339249	0.0536268	0.0142967	0.608854	0.850539	0.178897	0.000817542	0.918553	0.403953	0.0121474	0.0601711
ASV68	0.11285	0.000376721	0.010405	0.234802	0.781417	0.626189	0.141893	0.00104929	0.00190431	0.0106989	0.633112	0.59776	0.117095	0.00428411	0.00122088
ASV78	0.00444871	0.000770867	0.0415967	0.817314	0.0107411	0.0180325	0.540858	1.35664e-06	0.232981	0.418595	0.497855	0.250928	0.00025491	0.0513522	8.33194e-06
ASV88	0.117856	0.0186737	0.0698597	0.0769458	0.624059	0.781641	0.308105	0.0161908	0.000410561	0.108612	0.788715	0.551395	0.139903	0.0152609	0.00588828
ASV17	0.00962834	0.365687	0.522427	0.0716564	1.31782e-05	2.21824e-05	0.000248158	0.0061297	0.000738422	0.943122	0.0819483	6.62664e-05	4.49326e-05	0.394507	9.95588e-05
ASV60	0.557706	0.649999	0.138307	0.0634579	0.1188	0.0290986	0.00237487	0.00994981	0.993803	0.119616	0.0155508	0.0233258	0.0191315	0.371704	0.0882891
ASV59	0.00288353	0.000451967	0.00183405	0.684269	0.0016547	2.39616e-05	0.518886	0.00817578	0.881107	0.223415	0.0603697	0.00622773	9.89867e-05	0.0784313	4.79404e-05
ASV99	0.000197203	0.00147048	0.383358	0.173319	0.00216467	2.01742e-06	0.375285	0.000624526	0.251649	0.264906	0.711671	0.000564328	9.12792e-06	0.0403796	8.45612e-06
ASV79	0.714619	0.932344	0.00698449	0.221798	0.847942	0.861949	0.993835	0.584633	0.251791	0.387459	0.59702	0.931918	0.166488	0.70422	0.562546
ASV56	0.806825	0.0944697	0.562093	0.00747549	0.163681	0.694327	3.15267e-05	0.441215	0.0428856	0.130878	4.30988e-06	0.138562	0.519984	0.00261265	0.88375
ASV64	0.509272	0.468466	0.067464	0.254403	0.783914	0.963465	0.0141479	0.658307	0.00481518	0.124715	0.062409	0.907023	0.4771	0.0299031	0.440913
ASV94	0.00840423	0.267986	0.720313	0.24695	0.00100383	0.00661507	0.000505078	0.0110096	2.39367e-06	0.0779245	0.0638575	0.00123871	0.044266	0.0115691	0.0656481
ASV98	2.97702e-06	3.15023e-05	0.000156851	0.103952	2.8709e-05	8.04096e-08	0.435408	0.00649493	0.817417	0.0968627	0.00465051	0.000255392	7.39455e-07	0.00445879	7.68702e-07
ASV63	0.0242398	0.0297906	0.392196	0.0826299	0.00351708	0.000295974	0.0231875	0.0272795	0.0392004	0.101701	0.205414	0.0374668	0.0526509	0.384649	1.07164e-05
ASV49	1.27667e-10	1.71946e-06	0.194811	0.442244	4.33656e-10	7.91712e-12	0.0158262	1.20197e-06	0.0748799	0.0934309	0.89075	2.64897e-06	6.87619e-12	0.0876934	5.17649e-10
ASV85	0.00475005	0.0417967	0.0236429	0.174771	0.0728086	0.035365	0.991243	0.366334	0.396804	0.16638	0.812882	0.732164	0.537922	0.343391	0.182105
ASV32	0.00205918	0.00111262	3.92764e-05	0.463085	0.0389178	0.00119857	0.0599411	0.0956848	0.965794	0.0885275	0.00166415	0.0817195	0.00588851	0.0361568	0.000482931
ASV44	0.0377996	0.168981	0.218694	0.49619	0.0522264	0.0330312	0.0504685	0.186344	0.0551663	0.691351	0.0777596	0.291863	0.043403	0.738278	0.021579
ASV71	0.0211357	0.0235091	0.0226794	0.421764	0.0443989	0.00586701	0.759466	0.0614107	0.550802	0.00400153	0.107734	0.0469092	0.0365783	0.911187	0.00888378
ASV76	0.193703	0.867725	0.0138995	0.00537089	0.0100078	0.0743384	9.76591e-06	0.0420651	0.00721735	0.767099	0.000510745	0.0279764	0.100288	0.0340014	0.178675
ASV100	0.376664	0.932482	0.603061	0.111412	0.0835287	0.119602	0.0500925	0.234968	0.377594	0.132626	0.584718	0.0542976	0.0915598	0.758312	0.183804
ASV48	0.00269603	0.000373265	0.00992825	0.668281	0.000775677	1.08707e-06	0.650832	0.00170482	0.644594	0.0301835	0.0450024	0.000478993	0.000427435	0.156347	1.78766e-05
ASV55	0.036574	3.78325e-05	0.0263226	0.32517	0.652623	0.207332	0.0991366	0.000262999	0.000315833	0.000957081	0.481639	0.637051	0.0206387	0.00140416	3.23991e-05
ASV58	0.000975759	0.00912198	0.0387116	0.971616	0.000229215	1.87964e-06	0.192971	0.00223433	0.0022699	0.0180132	0.502949	0.00203043	0.000405969	0.968038	0.000106152

## Sheet: Fig. S5 adjusted p-value
	Fungi	Bacteria	Synechococcus	Picocyanobacteria	Picophotoeukaryotes	Chlorophyll	Temperature	Salinity	Insolation	DIC	Oxygen	OxygenSaturation	Turbidity	pH	Distance
ASV28	0.445746	0.687096	0.708003	0.89007	0.889658	0.262314	0.283841	0.206189	0.0392881	0.0239683	0.133957	0.839116	0.841933	0.457413	0.459828
ASV62	0.975589	0.528065	0.974864	0.611281	0.870328	0.624766	0.946755	0.918498	0.535051	0.908243	0.941951	0.870328	0.777874	0.817011	0.870947
ASV25	0.75933	0.559206	0.0368011	0.607185	0.94215	0.752024	0.260721	0.783538	0.720745	0.269952	0.362464	0.357568	0.670218	0.183694	0.609247
ASV1	0.00356563	0.0187301	0.00404776	0.257159	0.0102506	0.00278375	0.352627	0.00068034	0.853164	0.342827	0.151881	0.0185226	0.00299721	0.00640164	0.00169038
ASV74	NA	NA	NA	NA	NA	0.359216	0.216863	0.946234	0.565523	0.434845	0.357568	0.815462	0.349528	0.705122	0.200639
ASV18	0.265066	0.123446	0.27018	0.359216	0.00088053	0.00130341	0.00060396	0.105508	0.043425	0.999122	0.130515	0.0037696	0.00663111	0.725128	0.000343326
ASV77	NA	0.385172	0.807685	0.260721	0.33489	0.595774	0.411042	0.946234	0.895703	0.463494	0.943265	0.17251	0.848925	0.974864	0.200639
ASV21	0.0739388	0.0260574	0.167294	0.588175	0.0141126	0.000102401	0.139968	0.00673504	0.995458	0.326463	0.409382	0.0336509	0.00338559	0.266188	2.29083e-05
ASV37	0.00261493	8.97408e-06	0.0200544	0.111955	0.000161693	0.000170859	0.081442	0.000260046	0.793997	0.0682837	0.357568	0.0138281	2.70398e-05	0.121208	4.70045e-11
ASV97	0.0194112	0.0219333	0.751658	0.863808	0.00977241	0.002589	0.159275	0.0033522	0.0223668	0.0270088	0.943898	0.00718664	0.0362644	0.567343	0.00312358
ASV66	0.00091855	0.0237593	0.580714	0.821472	0.00195891	0.0124584	0.00256828	0.000257875	0.0877336	0.0280321	0.0282043	0.0108935	0.00407122	0.909281	0.00293781
ASV67	0.00105131	0.000212734	0.111955	0.0866705	0.00200838	4.09652e-05	0.612659	0.00530843	0.880126	0.0866705	0.12619	0.0318375	0.000139315	0.00328621	2.29083e-05
ASV80	0.00112105	0.000393107	0.00356563	0.918498	0.00233428	0.00364464	0.282335	0.00154531	0.132691	0.0043409	0.78874	0.081442	0.00284913	0.763508	0.000817919
ASV90	0.00479623	0.021052	0.908748	0.965537	0.0015559	0.00177966	0.00614007	0.00629852	0.0864613	0.917118	0.0288064	0.00010316	0.00079845	0.989117	0.0031369
ASV65	0.888379	0.203386	0.419852	0.175404	0.458862	0.539562	0.00293279	0.33408	0.0512274	0.689269	0.082534	0.382379	0.833611	0.367908	0.777797
ASV91	0.037594	0.135739	0.845578	0.682977	0.0886467	0.0637476	0.120451	0.0240968	0.359018	0.511277	0.0925851	0.157	0.066882	0.734955	0.0476823
ASV82	0.0733155	0.454113	0.277517	0.10386	0.0112458	0.0509156	0.000266393	0.0330135	0.0379563	0.656693	0.00159653	0.00904924	0.0363268	0.57341	0.0495889
ASV33	0.815462	0.823153	0.0238522	0.777874	0.741118	0.971609	0.0234568	0.763166	0.833611	0.493889	0.00919063	0.841933	0.305691	0.854796	0.783538
ASV89	0.264442	0.243043	0.0304468	0.207791	0.726235	0.782095	0.437242	0.898655	0.110341	0.974864	0.90919	0.457798	0.684264	0.142704	0.532071
ASV34	0.0041563	0.00587091	0.0493922	0.725128	0.000568822	0.000292208	0.716635	0.178974	0.987828	0.719265	0.116447	0.024539	0.00157964	0.199014	0.000424016
ASV47	0.11687	0.481299	0.943265	0.00328822	0.0127246	0.017244	0.00381557	0.117469	0.00030372	0.176653	0.0866705	0.0863974	0.150583	0.063336	0.212607
ASV57	0.0970137	0.341681	0.646817	0.867205	0.213884	0.0641036	0.75933	0.875692	0.708003	0.955286	0.149084	0.402602	0.060414	0.933219	0.288157
ASV86	0.0111998	0.0768849	0.0462129	0.447735	0.00236314	0.0507684	0.000277762	0.000447859	0.162727	0.191537	0.00165659	0.0105006	0.0170836	0.886301	0.00814641
ASV75	0.00730329	0.156104	0.0698393	0.156907	0.00202264	0.00836667	0.000268496	0.00361708	0.00121194	0.0759678	0.0424517	0.00956356	0.0169188	0.0866705	0.0157263
ASV54	9.63783e-05	0.0229918	0.106011	0.26734	5.92038e-05	0.000287769	0.000127983	0.000156105	0.10819	0.69599	0.0102477	0.000628981	9.63783e-05	0.932359	9.63783e-05
ASV69	0.35199	0.474377	0.689687	0.120548	0.751658	0.252868	0.164858	0.886301	0.764702	0.784339	0.120548	0.705122	0.542008	0.642674	0.660476
ASV23	0.275509	0.692656	0.520468	0.608549	0.359216	0.578788	0.00169038	0.0433228	0.0275146	0.932359	0.012276	0.0887711	0.476874	0.99517	0.609674
ASV36	0.0886467	0.000576335	0.12565	0.614553	0.946755	0.322793	0.071215	0.0105006	9.63783e-05	0.00831175	0.343131	0.365193	0.0623282	0.0011435	0.000700197
ASV51	0.000310435	0.00151499	0.0280244	0.235975	0.000331583	2.18462e-06	0.424277	0.00109556	0.0386762	0.037594	0.285608	0.000212734	0.000216954	0.307027	2.06976e-05
ASV87	0.083457	0.132287	0.0962946	0.819475	0.00611537	0.00440918	0.110985	0.135739	0.00924206	0.845578	0.821472	0.00202716	0.0440591	0.684259	0.0609515
ASV9	0.000579593	4.12118e-07	0.0124584	0.159805	0.0892063	0.0161629	0.133342	0.0157164	0.373841	0.000306157	0.0766992	0.779978	0.00383506	0.00339901	6.15204e-05
ASV20	0.129304	0.872198	0.012616	0.0237629	0.0021167	0.176309	4.5438e-09	0.00731543	0.0294081	0.156907	1.748e-07	0.00138788	0.0243272	0.33363	0.152981
ASV35	0.661601	0.16517	0.62009	0.482834	0.0456896	0.0604408	0.532071	0.177948	0.445746	0.817011	0.94215	0.0616493	0.0382646	0.0525369	0.00299721
ASV84	0.987828	0.470951	NA	NA	NA	0.908243	0.118064	0.206189	0.964191	0.61977	0.139819	0.501074	0.852121	0.105508	0.98723
ASV13	0.496256	0.0580858	0.870328	0.171533	0.0860194	0.288157	0.481419	0.0175829	0.0480845	0.908243	0.266586	0.12619	0.00338477	0.332358	0.00542604
ASV14	0.0229321	0.181794	0.229064	0.619222	2.29083e-05	8.97408e-06	3.77507e-06	0.00694156	0.0018699	0.705645	0.0299692	0.000575876	0.00130341	0.536157	6.88482e-05
ASV12	0.0257905	0.975589	0.0816814	0.00299721	5.75081e-05	0.000178603	1.07794e-09	0.0109523	4.09652e-05	0.833787	0.000485238	1.56648e-05	0.000202268	0.0117383	0.00579484
ASV42	0.494213	0.176475	0.831436	0.082534	0.000650541	0.153024	0.0109523	0.097834	0.975589	0.463889	0.448405	0.000156105	0.00675768	0.932359	0.0129308
ASV24	0.307875	0.779723	0.379038	0.273193	0.0478763	0.0167386	0.0297117	0.0192443	0.0639745	0.555923	0.175284	0.0365495	0.186472	0.808502	0.117621
ASV31	0.609247	0.0481608	0.119189	0.518983	0.62009	0.823803	0.105508	0.93204	0.000881016	0.933219	0.59916	0.982215	0.0796371	0.00956356	0.118265
ASV19	0.422346	0.99517	0.918498	0.792838	0.604404	0.0994391	0.279048	0.299432	0.0875591	0.257159	0.542256	0.875692	0.419852	0.400818	0.649423
ASV11	0.514567	0.693568	0.86499	0.848925	0.235975	0.296088	0.62009	0.855223	0.734804	0.359018	0.18123	0.86499	0.41861	0.817011	0.485459
ASV2	0.0151532	0.0438795	0.0220332	0.618315	0.0816814	0.0484921	0.889259	0.040924	0.640822	0.213884	0.632304	0.118265	0.0286191	0.0988561	0.0245433
ASV10	0.00159653	0.00287103	0.33042	0.20208	5.78548e-09	1.59221e-10	2.83027e-05	4.88715e-06	0.0762046	0.654194	0.0515665	3.37651e-05	1.07794e-09	0.853164	4.31104e-11
ASV83	0.86499	0.307977	0.178878	0.0157263	0.176309	0.464529	0.00196305	0.0868235	0.318714	0.166309	0.0106263	0.578811	0.482662	0.0281399	0.580483
ASV39	0.00578628	0.271194	0.487862	0.48281	7.9334e-06	2.83027e-05	0.00015907	0.00122102	0.00112461	0.989117	0.0823096	0.000254111	0.000695577	0.49233	0.00112461
ASV45	0.382379	0.642674	0.0768849	0.0476883	0.0245433	0.0438385	1.72311e-05	0.22035	0.0200544	0.708003	0.00410882	0.00337117	0.055985	0.0287503	0.20208
ASV61	0.0115202	0.325582	0.294191	0.128336	0.000505523	0.00195891	0.000541349	0.00740802	0.000343574	0.763508	0.044996	0.00361708	0.00977241	0.110171	0.0112458
ASV41	0.0115692	0.000424016	0.000544983	0.214204	0.0484921	0.00241271	0.0275146	0.176345	0.221474	0.356849	0.00364464	0.313957	0.0247572	0.00611537	0.00299721
ASV93	0.000414155	0.000999776	0.464483	0.432069	8.35453e-05	0.000174788	0.00238189	1.9521e-05	0.112811	0.0582858	0.487293	4.41413e-05	7.38625e-05	0.457918	0.000102401
ASV95	9.94151e-06	0.000449454	0.899759	0.580483	8.97408e-06	5.95959e-07	0.0363738	0.00106246	0.204224	0.853164	0.684259	3.73702e-05	3.927e-05	0.654194	2.84958e-06
ASV43	0.341562	0.12565	0.0578613	0.302122	0.477679	0.0573684	0.841933	0.595024	0.260721	0.0229447	0.992949	0.676757	0.689651	0.480316	0.102593
ASV53	0.00794235	0.000519611	0.00112105	0.251047	0.00311019	6.89033e-05	0.293143	0.00246927	0.684259	0.11865	0.0114246	0.030236	0.000586794	0.00648463	0.000102401
ASV96	0.070151	0.94215	0.0209937	0.101314	0.0358801	0.324015	0.000394005	0.188126	0.149084	0.620713	0.00728017	0.290637	0.118265	0.156907	0.288916
ASV30	0.381749	0.77927	0.0522941	0.04373	0.0245433	0.0659501	3.1709e-08	0.10386	0.00299721	0.819133	0.000195959	0.00688187	0.065796	0.0252603	0.127871
ASV38	1.53598e-05	5.0807e-05	0.165906	0.94215	1.92333e-08	1.73629e-09	0.131269	5.89591e-05	0.119	0.116447	0.705122	5.51826e-06	1.26618e-07	0.555923	6.48611e-08
ASV5	0.00458543	0.382379	0.0170836	0.0575943	1.1445e-05	0.000544983	3.21136e-10	9.36765e-05	0.00788493	0.938486	5.08428e-05	2.30108e-06	0.000471368	0.247912	0.00236314
ASV73	0.943265	0.216588	0.618061	0.777874	0.673209	0.943078	0.224706	0.974864	0.176995	0.870328	0.452867	0.275509	0.870328	0.649993	0.583915
ASV6	0.176309	0.922564	0.0258551	0.0573684	7.33097e-05	0.00295287	4.88715e-06	0.106379	0.0735966	0.0421867	0.012276	5.27984e-07	0.000970515	0.254318	0.0119798
ASV22	0.0721914	8.28425e-05	7.38625e-05	0.359018	0.00718664	0.00178612	0.0237629	0.113418	0.134384	0.227195	0.000672161	0.101828	0.00730329	0.00496525	9.63783e-05
ASV7	0.00228542	2.83027e-05	4.88715e-06	0.313485	0.0565258	0.00977241	0.00770829	0.156907	0.379038	0.0490253	0.000317638	0.207896	0.0198489	0.0281399	0.000498936
ASV81	0.17251	0.609825	0.0280244	0.082534	0.0945711	0.494213	0.000810907	0.235975	0.187177	0.140726	0.00088053	0.0565258	0.30661	0.165794	0.475671
ASV3	0.0861984	0.946083	0.0131476	0.0541334	0.000424016	0.0114246	4.31104e-11	0.00289907	0.0239999	0.20208	1.68034e-07	0.000291146	0.00625285	0.141657	0.0134305
ASV70	0.801519	0.64474	0.282395	0.18764	0.357568	0.206255	0.0402439	0.595774	0.0167074	0.362047	0.155092	0.206189	0.381386	0.00122102	0.99517
ASV72	0.0196219	0.020476	0.0282043	0.543698	0.0164304	0.0089909	0.932359	0.0892063	0.853164	0.448405	0.087636	0.0516315	0.0170836	0.172808	0.01928
ASV16	7.38625e-05	0.4273	0.395608	0.0543582	4.76558e-05	0.00529936	0.00191599	0.0437235	0.00640878	0.968693	0.101626	0.000139926	4.09652e-05	0.268786	0.0404122
ASV40	0.00537146	2.11037e-05	0.00141511	0.15301	0.0146016	0.00140847	0.030893	0.303677	0.0760682	0.308533	0.000483419	0.0866705	0.00101268	0.00224411	0.000178603
ASV4	0.326463	0.360339	0.037196	0.308008	0.357568	0.107144	0.00129199	0.614265	0.357568	0.110341	0.0197438	0.357568	0.463199	0.093479	0.375333
ASV92	0.0966415	0.0114246	0.135739	0.976564	0.36542	0.0161629	0.661148	0.000290979	0.12565	0.0438385	0.313485	0.763508	0.015317	0.0883037	5.36589e-05
ASV8	0.983356	0.00445567	0.098754	0.907699	0.916172	0.269952	0.0015087	0.425598	0.000404399	0.10781	0.00202444	0.614553	0.156963	0.0238038	0.0161041
ASV15	0.62899	0.378818	0.0282521	0.488924	0.269457	0.0884548	0.00234669	0.0923721	0.0999171	0.64474	0.0260574	0.137745	0.607256	0.326463	0.580483
ASV46	0.689651	0.726197	0.686989	0.841933	0.250286	0.694369	0.00767296	0.340406	0.00108581	0.824833	0.0866705	0.0260235	0.692656	0.0431988	0.833611
ASV50	0.152981	0.763508	0.323924	0.273661	0.134384	0.842227	0.0270088	0.781654	0.777874	0.137979	0.352627	0.0410193	0.206189	0.900462	0.826786
ASV26	0.110341	0.141923	0.458862	0.0265764	0.0245433	0.134384	0.342845	0.0270088	0.602333	0.899759	0.358882	0.0368011	0.00121194	0.895703	0.00458543
ASV27	0.0340614	0.000412256	0.0868317	0.678435	0.00311228	0.000131041	0.0994423	2.39919e-05	0.682977	0.0816814	0.547726	0.0220214	8.15437e-05	0.0515139	4.68895e-10
ASV29	0.927125	0.874944	0.111116	0.0460145	0.530249	0.64474	0.99517	0.123446	0.140437	0.708003	0.878616	0.64474	0.131269	0.487862	0.580714
ASV52	0.117631	0.04373	0.00297851	0.734955	0.461515	0.108491	0.038757	0.714241	0.900677	0.277271	0.00397054	0.945831	0.527865	0.0339808	0.118265
ASV68	0.190338	0.00225579	0.0297771	0.343131	0.853164	0.729413	0.229212	0.00487379	0.00784344	0.0304429	0.735179	0.705122	0.197052	0.0152449	0.0055329
ASV78	0.0157164	0.00379327	0.0892063	0.875692	0.0304468	0.046597	0.656693	3.37651e-05	0.341905	0.542256	0.6191	0.359216	0.00166283	0.105463	0.000122999
ASV88	0.198109	0.0479218	0.132016	0.141637	0.727499	0.853164	0.42654	0.0430311	0.00238189	0.184443	0.8565	0.666772	0.226734	0.0409981	0.0195541
ASV17	0.028204	0.487862	0.64163	0.134384	0.000170859	0.000260046	0.00163718	0.0200865	0.00365777	0.964191	0.149084	0.000574437	0.000424016	0.517335	0.00079845
ASV60	0.673209	0.751658	0.224706	0.122559	0.199247	0.0684322	0.0093924	0.0287503	0.99517	0.200166	0.0416269	0.0572019	0.0486776	0.493889	0.157087
ASV59	0.0109523	0.00257207	0.00761718	0.77927	0.0070692	0.000272723	0.638859	0.0249797	0.922564	0.330469	0.118265	0.020363	0.00079845	0.14331	0.000447859
ASV99	0.00137397	0.00641079	0.505381	0.270878	0.00872304	4.41413e-05	0.496494	0.00324449	0.359598	0.375095	0.801436	0.00299721	0.000130863	0.087636	0.000123609
ASV79	0.803542	0.954897	0.0223668	0.328729	0.899759	0.908887	0.99517	0.693568	0.359598	0.509887	0.705122	0.954897	0.263517	0.793997	0.676962
ASV56	0.870328	0.165906	0.676962	0.0236143	0.260721	0.784868	0.000328715	0.566625	0.0914769	0.214204	7.38625e-05	0.224805	0.639684	0.0101709	0.924682
ASV64	0.62858	0.594453	0.128336	0.362288	0.853164	0.976564	0.0384937	0.758529	0.0166191	0.206189	0.120847	0.941763	0.602334	0.0699929	0.566625
ASV94	0.0255729	0.378737	0.808502	0.357568	0.00469189	0.0213949	0.00280997	0.0310895	5.02672e-05	0.142704	0.123171	0.00559673	0.0937509	0.0325463	0.12565
ASV98	5.7646e-05	0.000328715	0.00114081	0.177948	0.000307951	3.99635e-06	0.560616	0.021052	0.875692	0.169311	0.0161629	0.00166283	2.29083e-05	0.0157164	2.29083e-05
ASV63	0.0585763	0.0698393	0.514757	0.150062	0.0127901	0.0018699	0.0569563	0.0647672	0.0864613	0.175913	0.308743	0.0836272	0.107098	0.506635	0.000146589
ASV49	1.35965e-08	4.0694e-05	0.296088	0.567343	3.80341e-08	1.18044e-09	0.0422127	3.0899e-05	0.138691	0.164858	0.9307	5.33732e-05	1.13916e-09	0.156907	4.28786e-08
ASV85	0.0164323	0.0894102	0.0575943	0.272577	0.135739	0.0806256	0.99517	0.488118	0.519433	0.263517	0.873833	0.81772	0.654194	0.464606	0.281367
ASV32	0.00834304	0.00513596	0.000393028	0.588175	0.0862205	0.00544838	0.118064	0.167448	0.97826	0.157324	0.00708927	0.149084	0.0195541	0.0816814	0.00270696
ASV44	0.084244	0.266332	0.325582	0.618061	0.106379	0.0761198	0.10386	0.286136	0.110704	0.783538	0.142607	0.40746	0.0923721	0.821472	0.0536239
ASV71	0.0526099	0.0573684	0.055985	0.545403	0.0938989	0.0195541	0.838168	0.119534	0.666595	0.014342	0.183368	0.0982327	0.0823096	0.94215	0.0266513
ASV76	0.295006	0.91304	0.0379563	0.0181587	0.0288064	0.137979	0.000137368	0.0898554	0.0229447	0.842227	0.00283093	0.0661058	0.174074	0.0777548	0.277216
ASV100	0.497878	0.954897	0.708003	0.188126	0.151326	0.200166	0.103446	0.343131	0.498665	0.216588	0.693568	0.109699	0.162133	0.837514	0.283111
ASV48	0.0104139	0.00224411	0.0287503	0.764702	0.00380439	2.84356e-05	0.751658	0.00720082	0.746768	0.0704281	0.094906	0.00269501	0.00246064	0.25066	0.000216699
ASV55	0.0823096	0.000381136	0.0629968	0.447259	0.75256	0.311311	0.17251	0.00169038	0.00196211	0.00453018	0.607036	0.739177	0.0516315	0.00621247	0.000333152
ASV58	0.00458543	0.0271474	0.0860194	0.982215	0.00154642	4.18291e-05	0.294191	0.00897948	0.00904924	0.046597	0.621805	0.00827151	0.00237372	0.979867	0.000837418

## Sheet: Fig. S5 rho
	Fungi	Bacteria	Synechococcus	Picocyanobacteria	Picophotoeukaryotes	Chlorophyll	Temperature	Salinity	Insolation	DIC	Oxygen	OxygenSaturation	Turbidity	pH	Distance
ASV28	0.130734	0.0719703	0.0704822	0.0280792	0.0282497	0.168884	-0.161667	-0.186662	-0.293103	-0.327804	0.227009	0.0387895	0.0392927	0.121646	-0.117158
ASV62	0.00650411	0.106873	0.00717145	0.0936679	-0.0329301	0.0814657	0.0119099	-0.0191343	0.100507	0.0224538	0.0147612	0.0312116	0.0540551	-0.0434891	-0.0296297
ASV25	0.0584699	0.100342	0.325935	0.0949851	-0.0153674	0.0553192	0.16935	-0.0485323	0.0614687	-0.171395	-0.144454	0.146804	0.0777848	-0.201187	-0.0853857
ASV1	0.428592	0.345383	0.430257	0.1881	0.390848	0.408174	0.142614	-0.455913	0.0338075	-0.149738	-0.217727	-0.343243	0.432036	-0.386768	-0.426198
ASV74	NA	NA	NA	NA	NA	-0.140058	0.182704	0.0121843	0.0945616	0.126588	-0.146653	0.0443335	-0.154158	-0.0667025	0.18885
ASV18	-0.181952	-0.234695	-0.18314	0.154606	-0.48917	-0.435194	0.459386	0.235336	0.287956	0.000139219	-0.228945	0.410123	-0.400279	-0.0625819	0.47737
ASV77	NA	-0.139692	0.0487349	0.186817	-0.16245	-0.0882975	0.127893	0.0121843	0.024403	0.119925	0.0136422	0.208026	-0.0375995	0.00667025	0.18885
ASV21	-0.279667	-0.328145	-0.22297	0.0991393	-0.376175	-0.512304	0.215206	0.373773	-0.000800721	0.154196	-0.133346	0.312253	-0.427119	0.172782	0.554116
ASV37	-0.441605	-0.598318	-0.358951	0.254552	-0.543929	-0.498404	0.253162	0.486689	-0.0464757	0.271013	-0.14655	0.356454	-0.584118	0.232226	0.752061
ASV97	0.354948	0.33769	0.0613053	-0.0350037	0.392862	0.410672	-0.205839	-0.400398	-0.321905	-0.321318	-0.0134418	-0.384708	0.318818	0.0969044	-0.402969
ASV66	0.480144	0.333632	-0.100721	-0.0452451	0.460465	0.347878	-0.411117	-0.48723	-0.247317	-0.319353	0.321159	-0.367064	0.419683	-0.0217366	-0.405884
ASV67	0.47596	0.512678	0.254485	0.273492	0.459286	0.538822	0.0845374	-0.383122	0.0274457	-0.256062	-0.231157	-0.314786	0.536366	-0.412693	-0.554929
ASV80	0.473532	0.493539	0.43558	0.0211921	0.453728	0.396933	-0.162231	-0.429818	-0.219169	-0.40179	-0.0493993	-0.26292	0.434893	-0.0546061	-0.450383
ASV90	0.416633	0.339512	-0.0236791	0.00926573	0.469206	0.424458	-0.37754	-0.376456	-0.248917	-0.0202443	0.319817	-0.529232	0.481146	-0.002859	-0.402743
ASV65	0.0281529	-0.196677	-0.139086	-0.21925	0.129589	0.0996134	-0.406038	-0.147485	-0.278828	0.0703912	0.26154	-0.139207	0.0414492	0.141951	-0.0505052
ASV91	0.319319	0.227523	-0.0393605	0.077046	0.27142	0.266742	-0.22592	-0.317965	-0.140481	-0.108671	0.253115	-0.214902	0.283175	-0.0604462	-0.282948
ASV82	0.280246	0.124316	-0.180431	-0.26046	0.386456	0.279166	-0.485972	-0.301702	-0.294951	0.0773084	0.44364	-0.374923	0.318663	0.0958263	-0.280454
ASV33	-0.0463117	0.0425866	0.349889	0.0553839	-0.0634354	-0.00727192	0.319706	0.0532531	0.038568	-0.112564	-0.374301	0.0381026	-0.167087	-0.0343329	0.0485666
ASV89	-0.182193	-0.183006	-0.335524	0.204979	-0.0666138	-0.0490053	-0.122242	0.0238738	-0.232163	-0.00680922	0.0220255	-0.122475	-0.0744529	0.220178	0.101074
ASV34	0.422164	0.396099	0.308683	-0.066981	0.503575	0.482688	0.0622474	-0.196953	-0.00310169	-0.0637145	-0.237634	-0.329053	0.457678	-0.195536	-0.47104
ASV47	-0.247332	-0.117763	0.0146024	0.43889	-0.380634	-0.333701	0.395079	0.228184	0.481642	0.204154	-0.257968	0.258641	-0.225637	-0.275199	0.184393
ASV57	0.260615	0.152564	0.0849766	0.0340475	0.20275	0.266346	0.0539025	-0.0285451	-0.0637385	-0.0105539	-0.219191	-0.134834	0.289155	0.0162864	-0.160376
ASV86	0.38039	0.268195	-0.312831	-0.132506	0.453002	0.279364	-0.484513	-0.469009	-0.204427	-0.198095	0.442374	-0.368543	0.357861	0.0272606	-0.365816
ASV75	0.399106	0.217455	-0.288067	-0.228278	0.458956	0.364586	-0.485622	-0.397367	-0.437772	-0.265048	0.300205	-0.372573	0.358323	0.255901	-0.338257
ASV54	0.550709	0.335175	-0.258809	-0.184284	0.573356	0.483541	-0.50682	-0.50103	-0.23358	-0.0684994	0.369733	-0.474328	0.547115	-0.0167251	-0.514627
ASV69	-0.154873	-0.119413	-0.0750237	-0.248656	-0.0614015	-0.171811	-0.203598	-0.0263502	0.0525711	0.0498483	0.234491	-0.0674982	-0.106571	-0.0804938	0.0742269
ASV23	0.178006	-0.0706597	-0.114125	-0.0945755	0.154742	0.091981	-0.425972	-0.28813	-0.311056	-0.0166186	0.361515	-0.255893	0.121838	0.00130343	-0.0852399
ASV36	-0.266727	-0.480517	-0.245622	0.0927562	-0.0131859	-0.150827	-0.260596	0.355355	-0.514544	0.375637	0.150608	-0.143805	-0.287354	0.451835	0.45493
ASV51	0.515695	0.449098	0.340832	0.194888	0.521377	0.604428	-0.125058	-0.441365	-0.293902	-0.304313	-0.167516	-0.509274	0.523072	-0.159902	-0.558192
ASV87	0.271755	0.229742	0.265739	0.0458544	0.413848	0.389956	-0.231728	-0.217272	-0.360682	-0.0367838	0.0426044	-0.43457	0.307434	0.0715387	-0.269124
ASV9	0.494737	0.653579	0.381633	0.226555	0.270797	0.336879	0.218839	-0.338387	0.136396	-0.494457	-0.266352	-0.0514593	0.421877	-0.411062	-0.526918
ASV20	0.239186	-0.0307739	-0.381047	-0.350223	0.457248	0.198478	-0.694418	-0.370028	-0.307216	0.213442	0.661979	-0.448722	0.340075	0.152249	-0.209096
ASV35	-0.0801465	-0.213004	-0.0910461	0.123406	-0.313519	-0.269573	0.101142	0.197431	-0.120558	0.0434939	0.0142268	0.278822	-0.315594	0.285665	0.404531
ASV84	0.00335542	-0.120117	NA	NA	NA	-0.0216244	-0.227647	-0.18653	-0.00869097	-0.0853139	0.223699	-0.11165	0.0369995	-0.242564	-0.00338766
ASV13	-0.117667	-0.284251	0.0329398	0.221177	-0.274657	-0.160386	0.112265	0.332913	-0.282293	-0.0222874	-0.173914	0.231152	-0.427232	0.152601	0.382253
ASV14	-0.346481	-0.205192	-0.197116	0.0915179	-0.600733	-0.575916	0.59421	0.372532	0.422787	0.0664962	-0.317819	0.477246	-0.464447	-0.10339	0.524439
ASV12	-0.339649	-0.00629122	0.278279	0.442582	-0.574749	-0.496811	0.714708	0.353494	0.538538	0.0395592	-0.48279	0.582567	-0.52543	-0.36065	0.379732
ASV42	-0.118127	-0.207559	0.0431372	0.277161	-0.498911	-0.208887	0.353575	0.240367	0.00596641	-0.119777	-0.124522	0.51807	-0.399448	0.0167761	0.346248
ASV24	-0.167781	0.0520127	0.148902	0.182032	-0.310784	-0.335189	0.306735	0.329288	0.266509	-0.0993572	-0.206795	0.308241	-0.208476	-0.045207	0.228048
ASV31	-0.0926423	-0.29521	-0.249592	0.114565	-0.0910174	-0.0404374	-0.235473	-0.0165463	-0.447979	-0.0163505	0.0911522	0.00452764	-0.272918	0.369835	0.227267
ASV19	0.136046	0.00127245	-0.0211717	0.0517126	0.0956379	0.23928	-0.163151	-0.157146	-0.247624	-0.175807	0.102865	0.029411	0.135469	0.134186	-0.0764756
ASV11	0.113579	-0.0702677	0.0345993	0.0387094	-0.194827	-0.158026	-0.0825353	-0.0331309	-0.0587952	-0.144781	0.203811	0.0324857	-0.135849	0.043469	0.111269
ASV2	0.366994	0.300336	0.35427	0.091849	0.278205	0.281759	0.0257277	-0.291186	-0.0785164	-0.18958	-0.0832437	-0.236019	0.330748	-0.246959	-0.316831
ASV10	-0.460776	-0.424705	-0.163887	0.20761	-0.739457	-0.738801	0.549164	0.588006	0.25687	0.0778053	-0.289021	0.56188	-0.749175	0.0346736	0.758543
ASV83	0.0339836	-0.16212	-0.217193	-0.371114	0.218653	0.115883	-0.420851	-0.248173	-0.151788	0.208966	0.368021	-0.0955447	0.120361	0.319041	-0.0914135
ASV39	-0.409359	-0.173566	-0.122038	0.123493	-0.626468	-0.548544	0.500412	0.437279	0.440293	-0.00277716	-0.261857	0.504507	-0.485304	-0.112994	0.440176
ASV45	-0.145293	0.0817542	0.282017	0.311047	-0.347948	-0.287227	0.562252	0.181653	0.327015	-0.0657354	-0.406666	0.414646	-0.293853	-0.317623	0.188266
ASV61	0.378813	0.157112	-0.175044	-0.243916	0.507351	0.421138	-0.463309	-0.369532	-0.477196	-0.0545206	0.296745	-0.411791	0.383423	0.23956	-0.352336
ASV41	0.378567	0.490488	0.504874	0.202506	0.309785	0.41321	0.311053	-0.19828	0.18127	-0.14609	-0.411384	-0.158924	0.338861	-0.388754	-0.404559
ASV93	0.506379	0.463437	-0.128001	-0.136119	0.56342	0.497621	-0.413695	-0.559636	-0.230616	-0.279621	0.115268	-0.55402	0.554964	-0.1214	-0.512476
ASV95	0.612015	0.488581	0.025878	-0.100988	0.622914	0.624213	-0.297248	-0.442415	-0.187446	-0.0347573	0.0720912	-0.559626	0.573946	-0.0778862	-0.599181
ASV43	0.157909	0.233406	0.29907	-0.172598	0.124884	0.272584	-0.0365307	-0.0885571	-0.169476	-0.330289	0.00208484	-0.0739407	0.0731478	0.11613	-0.237301
ASV53	0.39539	0.484117	0.481102	0.190058	0.441287	0.524179	0.159008	-0.412338	0.0693283	-0.233933	-0.364595	-0.317378	0.49053	-0.386065	-0.512476
ASV96	0.282749	0.0144073	-0.356756	-0.262213	0.327554	0.150422	-0.473388	-0.193377	-0.210872	0.0848342	0.384092	-0.165935	0.243991	0.213511	-0.160129
ASV30	-0.145538	0.0521735	0.305269	0.316024	-0.347934	-0.26484	0.668696	0.236407	0.40451	0.042966	-0.511496	0.386612	-0.284202	-0.324852	0.221752
ASV38	0.603421	0.554172	0.223648	0.0153781	0.724176	0.705657	-0.219952	-0.528256	-0.226758	-0.235822	-0.0672012	-0.604073	0.684006	-0.0993672	-0.657705
ASV5	0.418376	0.140388	-0.366741	-0.299373	0.617742	0.462862	-0.730253	-0.515871	-0.367059	0.0153766	0.550135	-0.621786	0.498127	0.17873	-0.414337
ASV73	0.0143385	-0.191607	-0.0919876	0.0554846	0.0792115	-0.0134406	-0.180235	0.00637804	-0.197867	0.0309398	0.123617	-0.170766	-0.0322707	0.0787042	0.0906196
ASV6	-0.214817	-0.0192612	0.345253	0.299798	-0.56789	-0.405631	0.588723	0.234753	0.258855	-0.298328	-0.361552	0.645468	-0.474866	-0.176688	0.34957
ASV22	0.281093	0.539953	0.56692	0.154897	0.40668	0.424243	0.318894	-0.230272	0.218083	-0.184899	-0.472374	-0.246931	0.395853	-0.396615	-0.514336
ASV7	0.447248	0.570372	0.635977	0.168874	0.300831	0.358318	0.367975	-0.207016	0.134981	-0.289571	-0.496554	-0.193096	0.350656	-0.319075	-0.465703
ASV81	0.216753	-0.0892422	-0.340759	-0.277211	0.266866	0.108995	-0.450733	-0.176627	-0.193858	0.221377	0.463981	-0.284013	0.166791	0.209355	-0.113636
ASV3	0.269705	-0.0130034	-0.37913	-0.303304	0.513162	0.351682	-0.756215	-0.406477	-0.318198	0.194035	0.663131	-0.4996	0.402833	0.220869	-0.344758
ASV70	0.049033	-0.0810848	-0.178848	-0.213455	0.155534	0.186443	-0.292033	0.0882812	-0.335339	0.143539	0.21617	-0.193899	0.144434	0.449676	0.000971232
ASV72	0.354172	0.340778	0.339985	0.108889	0.368964	0.361949	-0.0161506	-0.245948	-0.0340295	-0.123601	-0.257025	-0.288871	0.357689	-0.206153	-0.329137
ASV16	-0.558807	-0.130248	0.144783	0.303026	-0.580237	-0.38327	0.421977	0.287593	0.375721	-0.00805828	-0.247107	0.521053	-0.571902	-0.17184	0.291784
ASV40	0.412322	0.579407	0.472554	0.230255	0.374693	0.432777	0.304659	-0.156043	0.257099	-0.159267	-0.483031	-0.258174	0.473453	-0.428309	-0.496781
ASV4	0.162101	0.146305	0.325378	0.170601	-0.155749	-0.234212	0.435674	0.0842087	0.141281	-0.239371	-0.340059	0.146577	-0.125127	-0.250591	0.135957
ASV92	-0.260895	-0.367379	-0.239452	0.00625764	-0.15253	-0.336865	0.0740436	0.48312	-0.223065	0.295829	-0.159142	0.0552024	-0.363429	0.254458	0.530871
ASV8	-0.00442541	-0.406781	-0.26399	0.0242702	-0.0219392	-0.166175	-0.430703	0.124741	-0.472624	0.240979	0.434724	-0.0873851	-0.222155	0.328236	0.337244
ASV15	0.087475	0.141599	0.33983	0.121672	-0.183562	-0.24678	0.414651	0.243897	0.238901	-0.0797953	-0.325673	0.224819	-0.0923878	-0.154323	0.0913982
ASV46	0.0737832	-0.0633259	-0.0759262	-0.0403967	0.190424	0.0667378	-0.368214	-0.146005	-0.441725	0.0414628	0.257895	-0.325828	0.0723898	0.297	-0.0384678
ASV50	0.226336	0.0555908	0.166048	0.181831	-0.240278	-0.0363385	0.31203	0.0491571	0.0501478	-0.222826	-0.148234	0.301998	-0.200334	-0.0239612	0.039823
ASV26	-0.251333	-0.22422	0.129586	0.343759	-0.348111	-0.218206	0.14514	0.312101	-0.087098	-0.0243448	-0.146166	0.307805	-0.466972	0.0252135	0.388285
ASV27	-0.324362	-0.491916	-0.273104	0.0779808	-0.441156	-0.505917	0.239208	0.552925	-0.0698376	0.260503	-0.101698	0.334857	-0.552083	0.286919	0.724906
ASV29	0.0189522	-0.0301568	0.255057	0.313111	-0.112084	-0.0773968	-0.00124924	0.224088	-0.214957	-0.0660228	-0.0288668	0.080523	-0.23608	0.114169	0.0912044
ASV52	0.246748	0.300719	0.443408	0.0648084	0.128906	0.23337	0.293741	-0.0626873	0.0231034	-0.168799	-0.408023	-0.0130385	0.109727	-0.309389	-0.22745
ASV68	-0.208602	-0.434248	-0.336837	0.159892	-0.0375716	-0.0596775	-0.178658	0.386134	-0.367321	0.314605	0.0608123	-0.067203	-0.204467	0.349818	0.381458
ASV78	-0.365244	-0.412898	-0.270812	0.0312825	-0.335468	-0.284005	0.0748825	0.544014	-0.145478	0.102045	-0.0862759	0.145616	-0.45553	0.242766	0.508067
ASV88	-0.205811	-0.295586	-0.241893	0.236174	-0.0663138	-0.0339799	-0.124494	0.288563	-0.413681	0.200872	-0.0341609	-0.0758464	-0.192833	0.299785	0.32829
ASV17	-0.334436	-0.115903	0.0864752	0.240401	-0.542278	-0.486832	0.427544	0.326807	0.396728	0.00902431	-0.219104	0.477452	-0.501365	-0.10739	0.451267
ASV60	0.0778737	-0.0582875	-0.198751	-0.247473	0.208946	0.262863	-0.360057	-0.308336	0.000952416	0.194971	0.301286	-0.283256	0.301735	-0.112631	-0.20675
ASV59	0.381333	0.428949	0.403916	0.05504	0.40749	0.485097	0.078978	-0.315959	0.0183392	-0.15309	-0.236083	-0.338459	0.481309	-0.21987	-0.469068
ASV99	0.466328	0.392356	0.117668	0.182877	0.398076	0.536501	-0.108402	-0.401658	-0.13988	-0.14032	-0.0471043	-0.419247	0.538367	-0.25498	-0.507757
ASV79	-0.048617	0.0109141	0.353518	0.164364	0.0259683	-0.0213215	-0.000947484	0.0669558	-0.139839	-0.10899	-0.0673385	0.0108933	-0.180947	0.0479913	0.0709189
ASV56	0.0325217	-0.212529	-0.0784065	-0.350736	0.186992	0.0481628	-0.478851	-0.0942292	-0.244513	0.189347	0.539085	-0.187194	0.0846908	0.367324	-0.0179285
ASV64	-0.0876305	0.0930027	0.243931	0.153463	-0.0371316	-0.00561702	0.294172	0.0541916	0.335613	0.192377	-0.234287	0.014892	0.0935527	-0.269549	-0.0942912
ASV94	0.340082	0.14169	-0.0484696	-0.155867	0.424314	0.323974	-0.407799	-0.304331	-0.533206	-0.220235	0.233039	-0.394961	0.260667	0.311403	-0.222884
ASV98	0.56605	0.498959	0.480176	0.217599	0.524025	0.592766	0.0954262	-0.324658	-0.0283048	-0.207707	-0.349447	-0.442026	0.589026	-0.34836	-0.554463
ASV63	-0.29315	-0.27398	-0.115512	0.231882	-0.38035	-0.42276	0.273087	0.265807	0.248871	0.204818	-0.160419	0.260702	-0.25142	-0.109633	0.502743
ASV49	0.72023	0.561142	0.174266	0.103803	0.714487	0.710642	-0.289517	-0.546271	-0.215839	-0.209825	-0.0175133	-0.548902	0.747443	-0.213506	-0.663557
ASV85	0.362741	0.257271	0.299446	0.182272	0.23946	0.253784	-0.00134588	-0.110436	-0.103626	-0.173718	-0.0301768	-0.0436204	0.0810946	-0.119417	-0.16253
ASV32	0.393298	0.401386	0.51637	0.0991479	0.274329	0.382031	0.227649	-0.202196	0.00525868	-0.212959	-0.385348	-0.219264	0.351502	-0.260423	-0.409081
ASV44	0.271119	0.175461	0.165459	-0.0919805	0.258465	0.256995	-0.23644	-0.160988	-0.231926	-0.0501873	0.222094	-0.133799	0.261698	0.0422455	-0.27625
ASV71	0.299636	0.285128	0.301453	-0.108497	0.267326	0.328424	0.0375326	-0.226388	-0.0730559	-0.352291	-0.20296	-0.249366	0.270511	-0.014108	-0.312758
ASV76	0.17162	0.0214095	-0.324147	-0.364057	0.338504	0.216232	-0.504718	-0.245456	-0.320702	-0.0374494	0.422203	-0.274806	0.214205	0.263408	-0.163797
ASV100	-0.117205	-0.0108919	0.0703494	-0.213141	-0.231225	-0.189134	0.236816	0.144868	0.107881	-0.188508	-0.0696022	0.24174	-0.219771	0.0389057	0.161909
ASV48	0.383758	0.434514	0.338846	-0.0579943	0.432667	0.548131	0.0554587	-0.370899	-0.0565203	-0.269107	-0.251493	-0.42409	0.44053	-0.177861	-0.491635
ASV55	-0.27281	-0.494603	-0.294207	0.132681	-0.0609142	-0.153703	-0.200165	0.425975	-0.420978	0.40017	0.0895467	-0.0601096	-0.298243	0.388025	0.478223
ASV58	0.418365	0.326008	0.274608	-0.00481961	0.46951	0.537854	-0.158627	-0.362081	-0.361558	-0.29261	-0.0852598	-0.378705	0.442057	-0.00506828	-0.449657

## Sheet: Fig. S5 rho shown in heatmap
	Fungi	Bacteria	Synechococcus	Picocyanobacteria	Picophotoeukaryotes	Chlorophyll	Temperature	Salinity	Insolation	DIC	OxygenSaturation	pH	Distance
ASV28	0	0	0	0	0	0	0	0	-0.293103	-0.327804	0	0	0
ASV62	0	0	0	0	0	0	0	0	0	0	0	0	0
ASV25	0	0	0.325935	0	0	0	0	0	0	0	0	0	0
ASV1	0.428592	0.345383	0.430257	0	0.390848	0.408174	0	-0.455913	0	0	-0.343243	-0.386768	-0.426198
ASV74	0	0	0	0	0	0	0	0	0	0	0	0	0
ASV18	0	0	0	0	-0.48917	-0.435194	0.459386	0	0.287956	0	0.410123	0	0.47737
ASV77	0	0	0	0	0	0	0	0	0	0	0	0	0
ASV21	0	-0.328145	0	0	-0.376175	-0.512304	0	0.373773	0	0	0.312253	0	0.554116
ASV37	-0.441605	-0.598318	-0.358951	0	-0.543929	-0.498404	0	0.486689	0	0	0.356454	0	0.752061
ASV97	0.354948	0.33769	0	0	0.392862	0.410672	0	-0.400398	-0.321905	-0.321318	-0.384708	0	-0.402969
ASV66	0.480144	0.333632	0	0	0.460465	0.347878	-0.411117	-0.48723	0	-0.319353	-0.367064	0	-0.405884
ASV67	0.47596	0.512678	0	0	0.459286	0.538822	0	-0.383122	0	0	-0.314786	-0.412693	-0.554929
ASV80	0.473532	0.493539	0.43558	0	0.453728	0.396933	0	-0.429818	0	-0.40179	0	0	-0.450383
ASV90	0.416633	0.339512	0	0	0.469206	0.424458	-0.37754	-0.376456	0	0	-0.529232	0	-0.402743
ASV65	0	0	0	0	0	0	-0.406038	0	0	0	0	0	0
ASV91	0.319319	0	0	0	0	0	0	-0.317965	0	0	0	0	-0.282948
ASV82	0	0	0	0	0.386456	0	-0.485972	-0.301702	-0.294951	0	-0.374923	0	-0.280454
ASV33	0	0	0.349889	0	0	0	0.319706	0	0	0	0	0	0
ASV89	0	0	-0.335524	0	0	0	0	0	0	0	0	0	0
ASV34	0.422164	0.396099	0.308683	0	0.503575	0.482688	0	0	0	0	-0.329053	0	-0.47104
ASV47	0	0	0	0.43889	-0.380634	-0.333701	0.395079	0	0.481642	0	0	0	0
ASV57	0	0	0	0	0	0	0	0	0	0	0	0	0
ASV86	0.38039	0	-0.312831	0	0.453002	0	-0.484513	-0.469009	0	0	-0.368543	0	-0.365816
ASV75	0.399106	0	0	0	0.458956	0.364586	-0.485622	-0.397367	-0.437772	0	-0.372573	0	-0.338257
ASV54	0.550709	0.335175	0	0	0.573356	0.483541	-0.50682	-0.50103	0	0	-0.474328	0	-0.514627
ASV69	0	0	0	0	0	0	0	0	0	0	0	0	0
ASV23	0	0	0	0	0	0	-0.425972	-0.28813	-0.311056	0	0	0	0
ASV36	0	-0.480517	0	0	0	0	0	0.355355	-0.514544	0.375637	0	0.451835	0.45493
ASV51	0.515695	0.449098	0.340832	0	0.521377	0.604428	0	-0.441365	-0.293902	-0.304313	-0.509274	0	-0.558192
ASV87	0	0	0	0	0.413848	0.389956	0	0	-0.360682	0	-0.43457	0	0
ASV9	0.494737	0.653579	0.381633	0	0	0.336879	0	-0.338387	0	-0.494457	0	-0.411062	-0.526918
ASV20	0	0	-0.381047	-0.350223	0.457248	0	-0.694418	-0.370028	-0.307216	0	-0.448722	0	0
ASV35	0	0	0	0	-0.313519	0	0	0	0	0	0	0	0.404531
ASV84	0	0	0	0	0	0	0	0	0	0	0	0	0
ASV13	0	0	0	0	0	0	0	0.332913	-0.282293	0	0	0	0.382253
ASV14	-0.346481	0	0	0	-0.600733	-0.575916	0.59421	0.372532	0.422787	0	0.477246	0	0.524439
ASV12	-0.339649	0	0	0.442582	-0.574749	-0.496811	0.714708	0.353494	0.538538	0	0.582567	-0.36065	0.379732
ASV42	0	0	0	0	-0.498911	0	0.353575	0	0	0	0.51807	0	0.346248
ASV24	0	0	0	0	-0.310784	-0.335189	0.306735	0.329288	0	0	0.308241	0	0
ASV31	0	-0.29521	0	0	0	0	0	0	-0.447979	0	0	0.369835	0
ASV19	0	0	0	0	0	0	0	0	0	0	0	0	0
ASV11	0	0	0	0	0	0	0	0	0	0	0	0	0
ASV2	0.366994	0.300336	0.35427	0	0	0.281759	0	-0.291186	0	0	0	0	-0.316831
ASV10	-0.460776	-0.424705	0	0	-0.739457	-0.738801	0.549164	0.588006	0	0	0.56188	0	0.758543
ASV83	0	0	0	-0.371114	0	0	-0.420851	0	0	0	0	0.319041	0
ASV39	-0.409359	0	0	0	-0.626468	-0.548544	0.500412	0.437279	0.440293	0	0.504507	0	0.440176
ASV45	0	0	0	0.311047	-0.347948	-0.287227	0.562252	0	0.327015	0	0.414646	-0.317623	0
ASV61	0.378813	0	0	0	0.507351	0.421138	-0.463309	-0.369532	-0.477196	0	-0.411791	0	-0.352336
ASV41	0.378567	0.490488	0.504874	0	0.309785	0.41321	0.311053	0	0	0	0	-0.388754	-0.404559
ASV93	0.506379	0.463437	0	0	0.56342	0.497621	-0.413695	-0.559636	0	0	-0.55402	0	-0.512476
ASV95	0.612015	0.488581	0	0	0.622914	0.624213	-0.297248	-0.442415	0	0	-0.559626	0	-0.599181
ASV43	0	0	0	0	0	0	0	0	0	-0.330289	0	0	0
ASV53	0.39539	0.484117	0.481102	0	0.441287	0.524179	0	-0.412338	0	0	-0.317378	-0.386065	-0.512476
ASV96	0	0	-0.356756	0	0.327554	0	-0.473388	0	0	0	0	0	0
ASV30	0	0	0	0.316024	-0.347934	0	0.668696	0	0.40451	0	0.386612	-0.324852	0
ASV38	0.603421	0.554172	0	0	0.724176	0.705657	0	-0.528256	0	0	-0.604073	0	-0.657705
ASV5	0.418376	0	-0.366741	0	0.617742	0.462862	-0.730253	-0.515871	-0.367059	0	-0.621786	0	-0.414337
ASV73	0	0	0	0	0	0	0	0	0	0	0	0	0
ASV6	0	0	0.345253	0	-0.56789	-0.405631	0.588723	0	0	-0.298328	0.645468	0	0.34957
ASV22	0	0.539953	0.56692	0	0.40668	0.424243	0.318894	0	0	0	0	-0.396615	-0.514336
ASV7	0.447248	0.570372	0.635977	0	0	0.358318	0.367975	0	0	-0.289571	0	-0.319075	-0.465703
ASV81	0	0	-0.340759	0	0	0	-0.450733	0	0	0	0	0	0
ASV3	0	0	-0.37913	0	0.513162	0.351682	-0.756215	-0.406477	-0.318198	0	-0.4996	0	-0.344758
ASV70	0	0	0	0	0	0	-0.292033	0	-0.335339	0	0	0.449676	0
ASV72	0.354172	0.340778	0.339985	0	0.368964	0.361949	0	0	0	0	0	0	-0.329137
ASV16	-0.558807	0	0	0	-0.580237	-0.38327	0.421977	0.287593	0.375721	0	0.521053	0	0.291784
ASV40	0.412322	0.579407	0.472554	0	0.374693	0.432777	0.304659	0	0	0	0	-0.428309	-0.496781
ASV4	0	0	0.325378	0	0	0	0.435674	0	0	0	0	0	0
ASV92	0	-0.367379	0	0	0	-0.336865	0	0.48312	0	0.295829	0	0	0.530871
ASV8	0	-0.406781	0	0	0	0	-0.430703	0	-0.472624	0	0	0.328236	0.337244
ASV15	0	0	0.33983	0	0	0	0.414651	0	0	0	0	0	0
ASV46	0	0	0	0	0	0	-0.368214	0	-0.441725	0	-0.325828	0.297	0
ASV50	0	0	0	0	0	0	0.31203	0	0	0	0.301998	0	0
ASV26	0	0	0	0.343759	-0.348111	0	0	0.312101	0	0	0.307805	0	0.388285
ASV27	-0.324362	-0.491916	0	0	-0.441156	-0.505917	0	0.552925	0	0	0.334857	0	0.724906
ASV29	0	0	0	0.313111	0	0	0	0	0	0	0	0	0
ASV52	0	0.300719	0.443408	0	0	0	0.293741	0	0	0	0	-0.309389	0
ASV68	0	-0.434248	-0.336837	0	0	0	0	0.386134	-0.367321	0.314605	0	0.349818	0.381458
ASV78	-0.365244	-0.412898	0	0	-0.335468	-0.284005	0	0.544014	0	0	0	0	0.508067
ASV88	0	-0.295586	0	0	0	0	0	0.288563	-0.413681	0	0	0.299785	0.32829
ASV17	-0.334436	0	0	0	-0.542278	-0.486832	0.427544	0.326807	0.396728	0	0.477452	0	0.451267
ASV60	0	0	0	0	0	0	-0.360057	-0.308336	0	0	0	0	0
ASV59	0.381333	0.428949	0.403916	0	0.40749	0.485097	0	-0.315959	0	0	-0.338459	0	-0.469068
ASV99	0.466328	0.392356	0	0	0.398076	0.536501	0	-0.401658	0	0	-0.419247	0	-0.507757
ASV79	0	0	0.353518	0	0	0	0	0	0	0	0	0	0
ASV56	0	0	0	-0.350736	0	0	-0.478851	0	0	0	0	0.367324	0
ASV64	0	0	0	0	0	0	0.294172	0	0.335613	0	0	0	0
ASV94	0.340082	0	0	0	0.424314	0.323974	-0.407799	-0.304331	-0.533206	0	-0.394961	0.311403	0
ASV98	0.56605	0.498959	0.480176	0	0.524025	0.592766	0	-0.324658	0	0	-0.442026	-0.34836	-0.554463
ASV63	0	0	0	0	-0.38035	-0.42276	0	0	0	0	0	0	0.502743
ASV49	0.72023	0.561142	0	0	0.714487	0.710642	-0.289517	-0.546271	0	0	-0.548902	0	-0.663557
ASV85	0.362741	0	0	0	0	0	0	0	0	0	0	0	0
ASV32	0.393298	0.401386	0.51637	0	0	0.382031	0	0	0	0	0	0	-0.409081
ASV44	0	0	0	0	0	0	0	0	0	0	0	0	0
ASV71	0	0	0	0	0	0.328424	0	0	0	-0.352291	0	0	-0.312758
ASV76	0	0	-0.324147	-0.364057	0.338504	0	-0.504718	0	-0.320702	0	0	0	0
ASV100	0	0	0	0	0	0	0	0	0	0	0	0	0
ASV48	0.383758	0.434514	0.338846	0	0.432667	0.548131	0	-0.370899	0	0	-0.42409	0	-0.491635
ASV55	0	-0.494603	0	0	0	0	0	0.425975	-0.420978	0.40017	0	0.388025	0.478223
ASV58	0.418365	0.326008	0	0	0.46951	0.537853	0	-0.362081	-0.361558	-0.29261	-0.378705	0	-0.449657
